# Supplementary material for: Identification of a core EMT signature that separates basal-like breast cancers into partial- and post-EMT subtypes
Source: Front Oncol. 2023 Dec 4;13:1249895. doi: 10.3389/fonc.2023.1249895 (PMC10726128; doi:10.3389/fonc.2023.1249895)
Supplement: Supplementary Table 1 — Complete expression matrix of all genes included in the analysis of the RNA-Sequencing data from the three mammary EMT models. [file Table_1.xlsx]

## Sheet: Supplemenatry Table 1
Name	Identifier	Gene start (bp)	Gene end (bp)	Strand	Chromosome/scaffold name	Gene description	Gene type	Mes vs. Ep, HMLE - Fold change	Mes vs. Ep, HMLE - FDR p-value	HMLE Diff	Mes vs. Ep, D492 - Fold change	Mes vs. Ep, D492 - FDR p-value	D492 Diff	Mes vs. Ep, MCF10A - Fold change	Mes vs. Ep, MCF10A - FDR p-value	MCF10A Diff	Same direction of change	HMLE-Ep trimmed pooled (GE) - CPM	HMLE-Mes trimmed pooled (GE) - CPM	D492 trimmed and pooled (GE) - CPM	D492M trimmed and pooled (GE) - CPM	MCF10A_OD trimmed and pooled (GE) - CPM	MCF10A_8D trimmed and pooled (GE) - CPM
DDX11L1	ENSG00000223972	11869	14409	1	1	DEAD/H-box helicase 11 like 1 (pseudogene) [Source:HGNC Symbol;Acc:HGNC:37102]	transcribed_unprocessed_pseudogene	#N/A	#N/A	0	-10.1712	0.556172	0.0755583	-9.53721	#N/A	0.0572376	#N/A	0	0	0.0755583	0	0.0572376	0
WASH7P	ENSG00000227232	14404	29570	-1	1	WASP family homolog 7, pseudogene [Source:HGNC Symbol;Acc:HGNC:38034]	unprocessed_pseudogene	174.826	0.152497	1.34491	-19.0202	0.523609	0.151117	-9.53721	#N/A	0.0572376	0	0	1.34491	0.151117	0	0.0572376	0
MIR6859-1	ENSG00000278267	17369	17436	-1	1	microRNA 6859-1 [Source:HGNC Symbol;Acc:HGNC:50039]	miRNA	#N/A	#N/A	0	#N/A	#N/A	0	#N/A	#N/A	0	#N/A	0	0	0	0	0	0
MIR1302-2HG	ENSG00000243485	29554	31109	1	1	MIR1302-2 host gene [Source:HGNC Symbol;Acc:HGNC:52482]	lncRNA	#N/A	#N/A	0	#N/A	#N/A	0	#N/A	#N/A	0	#N/A	0	0	0	0	0	0
MIR1302-2	ENSG00000284332	30366	30503	1	1	microRNA 1302-2 [Source:HGNC Symbol;Acc:HGNC:35294]	miRNA	#N/A	#N/A	0	#N/A	#N/A	0	#N/A	#N/A	0	#N/A	0	0	0	0	0	0
FAM138A	ENSG00000237613	34554	36081	-1	1	family with sequence similarity 138 member A [Source:HGNC Symbol;Acc:HGNC:32334]	lncRNA	#N/A	#N/A	0	#N/A	#N/A	0	#N/A	#N/A	0	#N/A	0	0	0	0	0	0
OR4G4P	ENSG00000268020	52473	53312	1	1	olfactory receptor family 4 subfamily G member 4 pseudogene [Source:HGNC Symbol;Acc:HGNC:14822]	unprocessed_pseudogene	#N/A	#N/A	0	#N/A	#N/A	0	#N/A	#N/A	0	#N/A	0	0	0	0	0	0
OR4G11P	ENSG00000240361	57598	64116	1	1	olfactory receptor family 4 subfamily G member 11 pseudogene [Source:HGNC Symbol;Acc:HGNC:31276]	transcribed_unprocessed_pseudogene	#N/A	#N/A	0	#N/A	#N/A	0	#N/A	#N/A	0	#N/A	0	0	0	0	0	0
OR4F5	ENSG00000186092	65419	71585	1	1	olfactory receptor family 4 subfamily F member 5 [Source:HGNC Symbol;Acc:HGNC:14825]	protein_coding	#N/A	#N/A	0	#N/A	#N/A	0	#N/A	#N/A	0	#N/A	0	0	0	0	0	0
ENSG00000238009	ENSG00000238009	89295	133723	-1	1	novel transcript	lncRNA	-1.16585	0.908178	0.0180747	15.7949	0.465262	0.169778	3.38315	0.0329934	0.697427	0	0.125667	0.107593	0	0.169778	0.286188	0.983615
ENSG00000239945	ENSG00000239945	89551	91105	-1	1	novel transcript	lncRNA	-65.5367	0.267954	0.439836	-19.0202	0.523609	0.151117	-1.53901	0.514462	0.162816	1	0.439836	0	0.151117	0	0.457901	0.295084
CICP27	ENSG00000233750	131025	134836	1	1	capicua transcriptional repressor pseudogene 27 [Source:HGNC Symbol;Acc:HGNC:48835]	processed_pseudogene	#N/A	#N/A	0	#N/A	#N/A	0	#N/A	#N/A	0	#N/A	0	0	0	0	0	0
ENSG00000268903	ENSG00000268903	135141	135895	-1	1	novel pseudogene	processed_pseudogene	#N/A	#N/A	0	#N/A	#N/A	0	#N/A	#N/A	0	#N/A	0	0	0	0	0	0
ENSG00000269981	ENSG00000269981	137682	137965	-1	1	novel pseudogene	processed_pseudogene	#N/A	#N/A	0	#N/A	#N/A	0	#N/A	#N/A	0	#N/A	0	0	0	0	0	0
ENSG00000239906	ENSG00000239906	139790	140339	-1	1	novel transcript	lncRNA	-28.7341	0.405288	0.188501	1.07576	0.964157	0.00933053	-9.53721	#N/A	0.0572376	0	0.188501	0	0.0755583	0.0848888	0.0572376	0
ENSG00000241860	ENSG00000241860	141474	173862	-1	1	novel transcript	lncRNA	-1.66614	0.135406	1.00705	2.44893	0.00665955	2.31816	2.18884	1.88597e-05	4.0904	0	2.51335	1.5063	1.58672	3.90488	3.43425	7.52465
RNU6-1100P	ENSG00000222623	157784	157887	-1	1	RNA, U6 small nuclear 1100, pseudogene [Source:HGNC Symbol;Acc:HGNC:48063]	snRNA	#N/A	#N/A	0	#N/A	#N/A	0	#N/A	#N/A	0	#N/A	0	0	0	0	0	0
ENSG00000241599	ENSG00000241599	160446	161525	1	1	novel transcript	lncRNA	#N/A	#N/A	0	#N/A	#N/A	0	#N/A	#N/A	0	#N/A	0	0	0	0	0	0
DDX11L17	ENSG00000279928	182696	184174	1	1	DEAD/H-box helicase 11 like 17 (pseudogene) [Source:HGNC Symbol;Acc:HGNC:55080]	unprocessed_pseudogene	#N/A	#N/A	0	#N/A	#N/A	0	-9.53721	#N/A	0.0572376	#N/A	0	0	0	0	0.0572376	0
WASH9P	ENSG00000279457	185217	195411	-1	1	WAS protein family homolog 9, pseudogene [Source:HGNC Symbol;Acc:HGNC:53981]	unprocessed_pseudogene	-1.29744	0.318769	1.00919	1.42087	0.556172	0.357302	-1.42416	0.210363	0.837411	0	4.39836	3.38917	0.831141	1.18844	2.80464	1.96723
MIR6859-2	ENSG00000273874	187891	187958	-1	1	microRNA 6859-2 [Source:HGNC Symbol;Acc:HGNC:49954]	miRNA	#N/A	#N/A	0	#N/A	#N/A	0	#N/A	#N/A	0	#N/A	0	0	0	0	0	0
ENSG00000228463	ENSG00000228463	257864	359681	-1	1	ribosomal protein L23a (RPL23A) pseudogene	transcribed_processed_pseudogene	34.3294	2.44979e-06	4.44702	-6.93257	0.0057813	1.55873	1.1337	0.728805	0.192025	0	0.125667	4.57269	1.8134	0.254666	1.43094	1.62296
ENSG00000286448	ENSG00000286448	266855	268655	1	1	novel transcript	lncRNA	#N/A	#N/A	0	#N/A	#N/A	0	16.0916	#N/A	0.0983615	#N/A	0	0	0	0	0	0.0983615
RPL23AP24	ENSG00000236679	347982	348366	-1	1	ribosomal protein L23a pseudogene 24 [Source:HGNC Symbol;Acc:HGNC:36176]	processed_pseudogene	#N/A	#N/A	0	#N/A	#N/A	0	#N/A	#N/A	0	#N/A	0	0	0	0	0	0
ENSG00000236601	ENSG00000236601	358857	366052	1	1	novel transcript	lncRNA	#N/A	#N/A	0	#N/A	#N/A	0	#N/A	#N/A	0	#N/A	0	0	0	0	0	0
ENSG00000237094	ENSG00000237094	365389	522928	-1	1	pseudogene similar to part of septin 14 SEPT14	transcribed_unprocessed_pseudogene	1.49516	0.291111	0.751439	1.45791	0.241422	1.39189	1.64385	0.0233079	1.7361	1	1.50801	2.25945	3.02233	4.41422	2.69017	4.42627
WBP1LP7	ENSG00000269732	439870	440232	1	1	WBP1L pseudogene 7 [Source:HGNC Symbol;Acc:HGNC:43955]	processed_pseudogene	#N/A	#N/A	0	#N/A	#N/A	0	#N/A	#N/A	0	#N/A	0	0	0	0	0	0
OR4F29	ENSG00000284733	450740	451678	-1	1	olfactory receptor family 4 subfamily F member 29 [Source:HGNC Symbol;Acc:HGNC:31275]	protein_coding	#N/A	#N/A	0	#N/A	#N/A	0	-26.6589	#N/A	0.171713	#N/A	0	0	0	0	0.171713	0
CICP7	ENSG00000233653	487101	489906	1	1	capicua transcriptional repressor pseudogene 7 [Source:HGNC Symbol;Acc:HGNC:37756]	processed_pseudogene	#N/A	#N/A	0	#N/A	#N/A	0	#N/A	#N/A	0	#N/A	0	0	0	0	0	0
ENSG00000250575	ENSG00000250575	491225	493241	-1	1	novel pseudogene	unprocessed_pseudogene	-1.02371	0.969287	0.00946503	2.53299	0.325133	0.367547	-1.03438	0.895423	0.106917	0	0.439836	0.430371	0.226675	0.594222	3.2053	3.09839
U6_1	ENSG00000278757	516376	516479	-1	1	U6 spliceosomal RNA [Source:RFAM;Acc:RF00026]	snRNA	#N/A	#N/A	0	#N/A	#N/A	0	#N/A	#N/A	0	#N/A	0	0	0	0	0	0
ENSG00000230021	ENSG00000230021	586071	827796	-1	1	septin 14 (SEPT14) pseudogene	transcribed_processed_pseudogene	1.35818	0.655979	0.116202	4.00809	0.342303	0.263997	#N/A	#N/A	0	#N/A	0.314169	0.430371	0.0755583	0.339555	0	0
ENSG00000235146	ENSG00000235146	587629	594768	1	1	novel transcript	lncRNA	#N/A	#N/A	0	#N/A	#N/A	0	#N/A	#N/A	0	#N/A	0	0	0	0	0	0
MTND1P23	ENSG00000225972	629062	629433	1	1	MT-ND1 pseudogene 23 [Source:HGNC Symbol;Acc:HGNC:42092]	unprocessed_pseudogene	#N/A	#N/A	0	#N/A	#N/A	0	#N/A	#N/A	0	#N/A	0	0	0	0	0	0
MTND2P28	ENSG00000225630	629640	630683	1	1	MT-ND2 pseudogene 28 [Source:HGNC Symbol;Acc:HGNC:42129]	unprocessed_pseudogene	#N/A	#N/A	0	#N/A	#N/A	0	#N/A	#N/A	0	#N/A	0	0	0	0	0	0
MTCO1P12	ENSG00000237973	631074	632616	1	1	MT-CO1 pseudogene 12 [Source:HGNC Symbol;Acc:HGNC:52014]	unprocessed_pseudogene	#N/A	#N/A	0	#N/A	#N/A	0	#N/A	#N/A	0	#N/A	0	0	0	0	0	0
ENSG00000278791	ENSG00000278791	632325	632413	-1	1	0	miRNA	#N/A	#N/A	0	#N/A	#N/A	0	#N/A	#N/A	0	#N/A	0	0	0	0	0	0
MTCO2P12	ENSG00000229344	632757	633438	1	1	MT-CO2 pseudogene 12 [Source:HGNC Symbol;Acc:HGNC:52028]	unprocessed_pseudogene	#N/A	#N/A	0	#N/A	#N/A	0	#N/A	#N/A	0	#N/A	0	0	0	0	0	0
MTATP8P1	ENSG00000240409	633535	633741	1	1	MT-ATP8 pseudogene 1 [Source:HGNC Symbol;Acc:HGNC:44571]	unprocessed_pseudogene	#N/A	#N/A	0	#N/A	#N/A	0	#N/A	#N/A	0	#N/A	0	0	0	0	0	0
MTATP6P1	ENSG00000248527	633696	634376	1	1	MT-ATP6 pseudogene 1 [Source:HGNC Symbol;Acc:HGNC:44575]	unprocessed_pseudogene	#N/A	#N/A	0	#N/A	#N/A	0	#N/A	#N/A	0	#N/A	0	0	0	0	0	0
MTCO3P12	ENSG00000198744	634376	634922	1	1	MT-CO3 pseudogene 12 [Source:HGNC Symbol;Acc:HGNC:52042]	unprocessed_pseudogene	#N/A	#N/A	0	#N/A	#N/A	0	#N/A	#N/A	0	#N/A	0	0	0	0	0	0
WBP1LP6	ENSG00000268663	674842	675265	1	1	WBP1L pseudogene 6 [Source:HGNC Symbol;Acc:HGNC:43956]	processed_pseudogene	#N/A	#N/A	0	#N/A	#N/A	0	#N/A	#N/A	0	#N/A	0	0	0	0	0	0
OR4F16	ENSG00000284662	685679	686673	-1	1	olfactory receptor family 4 subfamily F member 16 [Source:HGNC Symbol;Acc:HGNC:15079]	protein_coding	#N/A	#N/A	0	#N/A	#N/A	0	#N/A	#N/A	0	#N/A	0	0	0	0	0	0
CICP3	ENSG00000229376	722092	724903	1	1	capicua transcriptional repressor pseudogene 3 [Source:HGNC Symbol;Acc:HGNC:37742]	processed_pseudogene	#N/A	#N/A	0	8.27561	0.556172	0.0848888	#N/A	#N/A	0	#N/A	0	0	0	0.0848888	0	0
ENSG00000228327	ENSG00000228327	725885	778626	-1	1	general transcription factor IIi (GTF2I) pseudogene	transcribed_unprocessed_pseudogene	2.04406	2.18795e-05	5.06034	1.29382	0.0936489	4.53498	1.28015	0.15391	1.63724	1	4.8382	9.89853	15.4139	19.9489	5.83823	7.47547
RNU6-1199P	ENSG00000223181	758233	758336	-1	1	RNA, U6 small nuclear 1199, pseudogene [Source:HGNC Symbol;Acc:HGNC:48162]	snRNA	#N/A	#N/A	0	#N/A	#N/A	0	#N/A	#N/A	0	#N/A	0	0	0	0	0	0
ENSG00000229905	ENSG00000229905	760911	761989	1	1	novel transcript	lncRNA	#N/A	#N/A	0	#N/A	#N/A	0	#N/A	#N/A	0	#N/A	0	0	0	0	0	0
LINC01409	ENSG00000237491	778747	810065	1	1	long intergenic non-protein coding RNA 1409 [Source:HGNC Symbol;Acc:HGNC:50701]	lncRNA	3.01502	0.0139987	1.15598	3.60317	0.119779	0.622213	-1.20428	0.603164	0.282829	0	0.565504	1.72148	0.226675	0.848888	1.65989	1.37706
ENSG00000285268	ENSG00000285268	781937	782050	1	1	novel septin family pseudogene	transcribed_processed_pseudogene	#N/A	#N/A	0	#N/A	#N/A	0	#N/A	#N/A	0	#N/A	0	0	0	0	0	0
ENSG00000230092	ENSG00000230092	800879	817712	-1	1	F-box only protein 25 (FBXO25) pseudogene	transcribed_unprocessed_pseudogene	-1.71499	0.612369	0.0809084	-6.59074	0.14737	0.519577	1.96897	0.407121	0.172552	0	0.188501	0.107593	0.604466	0.0848888	0.171713	0.344265
FAM87B	ENSG00000177757	817371	819837	1	1	family with sequence similarity 87 member B [Source:HGNC Symbol;Acc:HGNC:32236]	lncRNA	-28.7341	0.405288	0.188501	30.8334	0.342303	0.339555	-9.53721	#N/A	0.0572376	0	0.188501	0	0	0.339555	0.0572376	0
LINC01128	ENSG00000228794	825138	859446	1	1	long intergenic non-protein coding RNA 1128 [Source:HGNC Symbol;Acc:HGNC:49377]	lncRNA	1.52216	0.000907069	7.25572	1.43664	0.0111341	6.507	-1.34356	0.015724	5.35866	0	13.8863	21.142	14.885	21.392	20.949	15.5903
LINC00115	ENSG00000225880	826206	827522	-1	1	long intergenic non-protein coding RNA 115 [Source:HGNC Symbol;Acc:HGNC:26211]	lncRNA	#N/A	#N/A	0	#N/A	#N/A	0	#N/A	#N/A	0	#N/A	0	0	0	0	0	0
ENSG00000288531	ENSG00000288531	860226	868202	1	1	novel transcript	lncRNA	-2.20038	0.566171	0.0718711	#N/A	#N/A	0	8.55788	#N/A	0.0491807	#N/A	0.125667	0.0537964	0	0	0	0.0491807
FAM41C	ENSG00000230368	868071	876903	-1	1	family with sequence similarity 41 member C [Source:HGNC Symbol;Acc:HGNC:27635]	lncRNA	28.7141	0.408158	0.215186	23.3142	0.393795	0.254666	2.08746	0.455598	0.131429	1	0	0.215186	0	0.254666	0.114475	0.245904
TUBB8P11	ENSG00000234711	873292	874349	1	1	tubulin beta 8 class VIII pseudogene 11 [Source:HGNC Symbol;Acc:HGNC:32337]	unprocessed_pseudogene	#N/A	#N/A	0	#N/A	#N/A	0	#N/A	#N/A	0	#N/A	0	0	0	0	0	0
ENSG00000283040	ENSG00000283040	874529	877234	-1	1	FAM166A, pseudogene P3	transcribed_unprocessed_pseudogene	#N/A	#N/A	0	#N/A	#N/A	0	#N/A	#N/A	0	#N/A	0	0	0	0	0	0
ENSG00000272438	ENSG00000272438	904834	915976	1	1	novel transcript	lncRNA	#N/A	#N/A	0	#N/A	#N/A	0	#N/A	#N/A	0	#N/A	0	0	0	0	0	0
ENSG00000230699	ENSG00000230699	911435	914948	1	1	novel transcript	lncRNA	-1.16396	0.920766	0.00903734	1.07576	0.964157	0.00933053	4.73249	0.193979	0.237847	0	0.0628337	0.0537964	0.0755583	0.0848888	0.0572376	0.295084
ENSG00000241180	ENSG00000241180	914171	914971	1	1	novel transcript	lncRNA	#N/A	#N/A	0	#N/A	#N/A	0	#N/A	#N/A	0	#N/A	0	0	0	0	0	0
LINC02593	ENSG00000223764	916865	921016	-1	1	long intergenic non-protein coding RNA 2593 [Source:HGNC Symbol;Acc:HGNC:53933]	lncRNA	14.7987	0.519263	0.107593	#N/A	#N/A	0	23.6253	#N/A	0.147542	#N/A	0	0.107593	0	0	0	0.147542
SAMD11	ENSG00000187634	923923	944575	1	1	sterile alpha motif domain containing 11 [Source:HGNC Symbol;Acc:HGNC:28706]	protein_coding	1.27229	0.762164	0.0714434	1.09797	0.951336	0.0186611	1.69923	0.471629	0.164496	1	0.251335	0.322778	0.151117	0.169778	0.22895	0.393446
NOC2L	ENSG00000188976	944203	959309	-1	1	NOC2 like nucleolar associated transcriptional repressor [Source:HGNC Symbol;Acc:HGNC:24517]	protein_coding	-1.83021	1.72804e-12	141.003	1.30611	0.00587141	44.3906	-2.85216	5.85844e-35	202.689	0	310.838	169.835	144.996	189.387	312.116	109.427
KLHL17	ENSG00000187961	960584	965719	1	1	kelch like family member 17 [Source:HGNC Symbol;Acc:HGNC:24023]	protein_coding	1.23806	0.185512	2.6503	1.44326	0.0693699	2.8211	1.7331	0.000268433	4.70424	1	11.1216	13.7719	6.34689	9.16799	6.41061	11.1148
PLEKHN1	ENSG00000187583	966482	975865	1	1	pleckstrin homology domain containing N1 [Source:HGNC Symbol;Acc:HGNC:25284]	protein_coding	-2.92756	7.93146e-08	4.88595	-1.20192	0.556172	0.684594	-1.19914	0.339364	0.961282	1	7.41438	2.52843	4.08015	3.39555	5.781	4.81971
PERM1	ENSG00000187642	975204	982093	-1	1	PPARGC1 and ESRR induced regulator, muscle 1 [Source:HGNC Symbol;Acc:HGNC:28208]	protein_coding	14.7987	0.519263	0.107593	8.27561	0.556172	0.0848888	#N/A	#N/A	0	#N/A	0	0.107593	0	0.0848888	0	0
ENSG00000272512	ENSG00000272512	995966	998051	-1	1	novel transcript	lncRNA	#N/A	#N/A	0	#N/A	#N/A	0	#N/A	#N/A	0	#N/A	0	0	0	0	0	0
HES4	ENSG00000188290	998962	1000172	-1	1	hes family bHLH transcription factor 4 [Source:HGNC Symbol;Acc:HGNC:24149]	protein_coding	2.3657	1.90921e-06	5.16018	-2.11929	3.97752e-07	10.4585	-4.46343	2.24019e-16	8.71035	0	3.77002	8.9302	19.7963	9.33777	11.2186	2.50822
ISG15	ENSG00000187608	1001138	1014540	1	1	ISG15 ubiquitin like modifier [Source:HGNC Symbol;Acc:HGNC:4053]	protein_coding	-1.3363	0.149958	1.75629	4.2802	2.93767e-11	8.46656	1.04004	0.926966	0.0436432	0	6.97454	5.21825	2.56898	11.0355	1.08751	1.13116
ENSG00000231702	ENSG00000231702	1008076	1008229	-1	1	ribosomal protein L39 (RPL39) pseudogene	processed_pseudogene	#N/A	#N/A	0	#N/A	#N/A	0	#N/A	#N/A	0	#N/A	0	0	0	0	0	0
ENSG00000224969	ENSG00000224969	1011997	1013193	-1	1	novel transcript	lncRNA	-10.3328	0.54858	0.0628337	#N/A	#N/A	0	#N/A	#N/A	0	#N/A	0.0628337	0	0	0	0	0
AGRN	ENSG00000188157	1020120	1056118	1	1	agrin [Source:HGNC Symbol;Acc:HGNC:329]	protein_coding	-5.83494	1.76365e-98	514.774	-1.54168	9.87395e-07	135.927	-1.18535	0.0746554	22.6542	1	621.237	106.463	386.858	250.931	144.868	122.214
ENSG00000242590	ENSG00000242590	1055033	1056116	1	1	novel transcript	lncRNA	-47.1354	0.319397	0.314169	-72.1144	0.325307	0.604466	23.6253	#N/A	0.147542	0	0.314169	0	0.604466	0	0	0.147542
ENSG00000217801	ENSG00000217801	1059708	1069355	1	1	protein tyrosine phosphatase family pseudogene	transcribed_unprocessed_pseudogene	-3.3202	1.29309e-09	5.75658	2.45476	0.0210716	1.66796	2.33657	0.00510886	1.69162	0	8.23122	2.47463	1.13337	2.80133	1.25923	2.95084
ENSG00000273443	ENSG00000273443	1062208	1063288	-1	1	novel transcript	lncRNA	#N/A	#N/A	0	#N/A	#N/A	0	-9.53721	#N/A	0.0572376	#N/A	0	0	0	0	0.0572376	0
RNF223	ENSG00000237330	1070967	1074306	-1	1	ring finger protein 223 [Source:HGNC Symbol;Acc:HGNC:40020]	protein_coding	-37.9347	0.356257	0.251335	-2.05238	0.465262	0.274241	-17.534	0.00774359	0.923858	1	0.251335	0	0.528908	0.254666	0.973039	0.0491807
C1orf159	ENSG00000131591	1081818	1116361	-1	1	chromosome 1 open reading frame 159 [Source:HGNC Symbol;Acc:HGNC:26062]	protein_coding	-1.49679	0.00262996	5.69498	1.94709	4.3327e-05	7.02638	-1.40885	0.032861	2.57669	0	17.1536	11.4586	7.40471	14.4311	8.87182	6.29514
ENSG00000285812	ENSG00000285812	1097585	1104598	1	1	novel transcript, antisense to C1orf159	lncRNA	#N/A	#N/A	0	8.27561	0.556172	0.0848888	#N/A	#N/A	0	#N/A	0	0	0	0.0848888	0	0
LINC01342	ENSG00000223823	1137017	1144056	1	1	long intergenic non-protein coding RNA 1342 [Source:HGNC Symbol;Acc:HGNC:50551]	lncRNA	#N/A	#N/A	0	#N/A	#N/A	0	#N/A	#N/A	0	#N/A	0	0	0	0	0	0
MIR200B	ENSG00000207730	1167104	1167198	1	1	microRNA 200b [Source:HGNC Symbol;Acc:HGNC:31579]	miRNA	#N/A	#N/A	0	#N/A	#N/A	0	#N/A	#N/A	0	#N/A	0	0	0	0	0	0
MIR200A	ENSG00000207607	1167863	1167952	1	1	microRNA 200a [Source:HGNC Symbol;Acc:HGNC:31578]	miRNA	#N/A	#N/A	0	#N/A	#N/A	0	#N/A	#N/A	0	#N/A	0	0	0	0	0	0
MIR429	ENSG00000198976	1169005	1169087	1	1	microRNA 429 [Source:HGNC Symbol;Acc:HGNC:13784]	miRNA	#N/A	#N/A	0	#N/A	#N/A	0	#N/A	#N/A	0	#N/A	0	0	0	0	0	0
ENSG00000272141	ENSG00000272141	1169357	1170343	1	1	novel transcript	lncRNA	#N/A	#N/A	0	#N/A	#N/A	0	#N/A	#N/A	0	#N/A	0	0	0	0	0	0
TTLL10-AS1	ENSG00000205231	1173056	1179555	-1	1	TTLL10 antisense RNA 1 [Source:HGNC Symbol;Acc:HGNC:41159]	lncRNA	#N/A	#N/A	0	#N/A	#N/A	0	-9.53721	#N/A	0.0572376	#N/A	0	0	0	0	0.0572376	0
TTLL10	ENSG00000162571	1173880	1197936	1	1	tubulin tyrosine ligase like 10 [Source:HGNC Symbol;Acc:HGNC:26693]	protein_coding	7.84098	0.564971	0.0537964	8.27561	0.556172	0.0848888	-1.14139	#N/A	0.00805683	0	0	0.0537964	0	0.0848888	0.0572376	0.0491807
TNFRSF18	ENSG00000186891	1203508	1206592	-1	1	TNF receptor superfamily member 18 [Source:HGNC Symbol;Acc:HGNC:11914]	protein_coding	#N/A	#N/A	0	-25.1917	0.00354972	2.25742	#N/A	#N/A	0	#N/A	0	0	2.34231	0.0848888	0	0
TNFRSF4	ENSG00000186827	1211340	1214153	-1	1	TNF receptor superfamily member 4 [Source:HGNC Symbol;Acc:HGNC:11918]	protein_coding	-10.3328	0.54858	0.0628337	#N/A	#N/A	0	23.6253	#N/A	0.147542	#N/A	0.0628337	0	0	0	0	0.147542
SDF4	ENSG00000078808	1216909	1232067	-1	1	stromal cell derived factor 4 [Source:HGNC Symbol;Acc:HGNC:24188]	protein_coding	-1.07727	0.54858	8.02605	1.31721	0.00511295	36.4139	1.0361	0.731889	5.80289	0	111.907	103.881	114.773	151.187	160.723	166.526
B3GALT6	ENSG00000176022	1232237	1235041	1	1	beta-1,3-galactosyltransferase 6 [Source:HGNC Symbol;Acc:HGNC:17978]	protein_coding	1.52827	0.000658517	7.73904	1.63269	1.45172e-05	17.5065	1.15514	0.270237	2.39846	1	14.6403	22.3793	27.6543	45.1608	15.4541	17.8526
C1QTNF12	ENSG00000184163	1242446	1246722	-1	1	C1q and TNF related 12 [Source:HGNC Symbol;Acc:HGNC:32308]	protein_coding	21.7564	0.458378	0.161389	-6.07136	0.011787	1.33206	-69.463	0.17975	0.457901	0	0	0.161389	1.58672	0.254666	0.457901	0
ENSG00000260179	ENSG00000260179	1249777	1251334	-1	1	novel transcript	lncRNA	#N/A	#N/A	0	#N/A	#N/A	0	#N/A	#N/A	0	#N/A	0	0	0	0	0	0
UBE2J2	ENSG00000160087	1253909	1273864	-1	1	ubiquitin conjugating enzyme E2 J2 [Source:HGNC Symbol;Acc:HGNC:19268]	protein_coding	-1.32809	0.0110583	9.65596	1.39629	0.0072939	9.73864	-1.35354	0.00773687	7.35743	0	39.0826	29.4266	24.5564	34.2951	28.1609	20.8035
LINC01786	ENSG00000230415	1275223	1280420	1	1	long intergenic non-protein coding RNA 1786 [Source:HGNC Symbol;Acc:HGNC:52575]	lncRNA	1.6215	0.733318	0.044759	-3.35579	0.426838	0.217344	23.6253	#N/A	0.147542	0	0.0628337	0.107593	0.302233	0.0848888	0	0.147542
SCNN1D	ENSG00000162572	1280436	1292029	1	1	sodium channel epithelial 1 subunit delta [Source:HGNC Symbol;Acc:HGNC:10601]	protein_coding	-1.64919	0.359127	0.422617	-1.36108	0.523609	0.521405	2.71108	0.0937741	0.500704	0	1.06817	0.645557	1.96451	1.44311	0.286188	0.786892
ACAP3	ENSG00000131584	1292390	1309609	-1	1	ArfGAP with coiled-coil, ankyrin repeat and PH domains 3 [Source:HGNC Symbol;Acc:HGNC:16754]	protein_coding	-1.21924	0.106442	6.18074	-1.93135	1.94964e-07	14.8687	1.31586	0.010831	9.18593	0	34.37	28.1893	30.8278	15.9591	29.0767	38.2626
MIR6726	ENSG00000278073	1296110	1296170	-1	1	microRNA 6726 [Source:HGNC Symbol;Acc:HGNC:50009]	miRNA	#N/A	#N/A	0	#N/A	#N/A	0	#N/A	#N/A	0	#N/A	0	0	0	0	0	0
PUSL1	ENSG00000169972	1308597	1311677	1	1	pseudouridine synthase like 1 [Source:HGNC Symbol;Acc:HGNC:26914]	protein_coding	-2.87443	2.36419e-19	21.1878	1.10499	0.556172	1.47148	-2.46174	2.56631e-10	8.63665	0	32.485	11.2972	13.9783	15.4498	14.5383	5.90169
INTS11	ENSG00000127054	1311585	1324687	-1	1	integrator complex subunit 11 [Source:HGNC Symbol;Acc:HGNC:26052]	protein_coding	-1.60369	3.38252e-07	40.0466	-1.10475	0.428839	9.5486	-1.30893	0.00728489	14.0107	1	106.377	66.3309	100.719	91.1706	59.3554	45.3446
MIR6727	ENSG00000283712	1312502	1312566	-1	1	microRNA 6727 [Source:HGNC Symbol;Acc:HGNC:50171]	miRNA	#N/A	#N/A	0	#N/A	#N/A	0	#N/A	#N/A	0	#N/A	0	0	0	0	0	0
ENSG00000240731	ENSG00000240731	1317581	1318689	-1	1	novel transcript	lncRNA	-148.342	0.161729	1.00534	23.3142	0.393795	0.254666	1.69305	0.537363	0.123372	0	1.00534	0	0	0.254666	0.171713	0.295084
CPTP	ENSG00000224051	1324756	1328896	1	1	ceramide-1-phosphate transfer protein [Source:HGNC Symbol;Acc:HGNC:28116]	protein_coding	-3.38742	6.09845e-29	33.7937	1.14439	0.414076	2.90637	-1.41467	0.00151706	9.64911	0	47.9421	14.1484	20.0985	23.0049	32.9116	23.2625
TAS1R3	ENSG00000169962	1331280	1335314	1	1	taste 1 receptor member 3 [Source:HGNC Symbol;Acc:HGNC:15661]	protein_coding	-1.31115	0.647119	0.135132	-3.45317	0.233243	0.434688	3.16121	0.0748693	0.508761	0	0.565504	0.430371	0.604466	0.169778	0.22895	0.737711
DVL1	ENSG00000107404	1335276	1349418	-1	1	dishevelled segment polarity protein 1 [Source:HGNC Symbol;Acc:HGNC:3084]	protein_coding	-2.40588	5.53808e-24	124.952	-1.21412	0.0937411	12.6315	1.079	0.461964	6.47083	0	213.823	88.8716	71.6292	58.9977	81.907	88.3778
MIR6808	ENSG00000284372	1339650	1339708	-1	1	microRNA 6808 [Source:HGNC Symbol;Acc:HGNC:50046]	miRNA	#N/A	#N/A	0	#N/A	#N/A	0	#N/A	#N/A	0	#N/A	0	0	0	0	0	0
MXRA8	ENSG00000162576	1352689	1361777	-1	1	matrix remodeling associated 8 [Source:HGNC Symbol;Acc:HGNC:7542]	protein_coding	14779.1	0.00238713	114.264	-89.8124	0.296266	0.755583	31.159	#N/A	0.196723	0	0	114.264	0.755583	0	0	0.196723
AURKAIP1	ENSG00000175756	1373730	1375495	-1	1	aurora kinase A interacting protein 1 [Source:HGNC Symbol;Acc:HGNC:24114]	protein_coding	-2.05345	2.17656e-14	44.7769	1.63105	5.02626e-06	22.3724	-1.67621	1.19611e-07	24.5482	0	87.276	42.4991	35.4368	57.8093	60.8435	36.2954
NDUFB4P8	ENSG00000223663	1378666	1379032	1	1	NADH:ubiquinone oxidoreductase subunit B4 pseudogene 8 [Source:HGNC Symbol;Acc:HGNC:45256]	processed_pseudogene	#N/A	#N/A	0	#N/A	#N/A	0	#N/A	#N/A	0	#N/A	0	0	0	0	0	0
CCNL2	ENSG00000221978	1385711	1399335	-1	1	cyclin L2 [Source:HGNC Symbol;Acc:HGNC:20570]	protein_coding	1.8415	3.59662e-11	50.0797	-1.39974	0.000679729	33.1874	1.85479	6.10709e-12	61.6523	0	59.5035	109.583	116.209	83.0212	72.1193	133.772
MRPL20-AS1	ENSG00000224870	1399520	1402046	1	1	MRPL20 antisense RNA 1 [Source:HGNC Symbol;Acc:HGNC:27125]	lncRNA	1.0558	0.741325	0.527272	1.08332	0.59225	1.42026	-1.16363	0.381285	1.05544	0	9.42506	9.95233	17.0006	18.4209	7.49812	6.44268
MRPL20	ENSG00000242485	1401909	1407293	-1	1	mitochondrial ribosomal protein L20 [Source:HGNC Symbol;Acc:HGNC:14478]	protein_coding	-1.11626	0.401755	5.64737	1.46468	0.000869934	14.3331	-1.69284	2.00727e-07	19.5636	0	54.2255	48.5781	30.8278	45.1608	47.7934	28.2297
RN7SL657P	ENSG00000264293	1405460	1405752	-1	1	RNA, 7SL, cytoplasmic 657, pseudogene [Source:HGNC Symbol;Acc:HGNC:46673]	misc_RNA	#N/A	#N/A	0	#N/A	#N/A	0	#N/A	#N/A	0	#N/A	0	0	0	0	0	0
MRPL20-DT	ENSG00000272455	1409096	1410618	1	1	MRPL20 divergent transcript [Source:HGNC Symbol;Acc:HGNC:54814]	lncRNA	#N/A	#N/A	0	#N/A	#N/A	0	#N/A	#N/A	0	#N/A	0	0	0	0	0	0
ANKRD65	ENSG00000235098	1418420	1421769	-1	1	ankyrin repeat domain 65 [Source:HGNC Symbol;Acc:HGNC:42950]	protein_coding	-387.559	0.0794374	2.63902	-18.3493	4.79794e-09	7.50917	8.55788	#N/A	0.0491807	0	2.63902	0	7.93362	0.424444	0	0.0491807
ENSG00000225905	ENSG00000225905	1420245	1422691	1	1	novel transcript	lncRNA	-19.5335	0.462677	0.125667	#N/A	#N/A	0	#N/A	#N/A	0	#N/A	0.125667	0	0	0	0	0
TMEM88B	ENSG00000205116	1425871	1430255	1	1	transmembrane protein 88B [Source:HGNC Symbol;Acc:HGNC:37099]	protein_coding	-120.741	0.18555	0.816838	38.3527	0.308335	0.424444	#N/A	#N/A	0	#N/A	0.816838	0	0	0.424444	0	0
LINC01770	ENSG00000225285	1430539	1434573	-1	1	long intergenic non-protein coding RNA 1770 [Source:HGNC Symbol;Acc:HGNC:52560]	lncRNA	#N/A	#N/A	0	#N/A	#N/A	0	#N/A	#N/A	0	#N/A	0	0	0	0	0	0
VWA1	ENSG00000179403	1434861	1442882	1	1	von Willebrand factor A domain containing 1 [Source:HGNC Symbol;Acc:HGNC:30910]	protein_coding	-28.8653	1.47069e-44	31.6695	-2.19144	1.16557e-07	10.9305	1.02689	0.933389	0.0631159	0	32.7992	1.12972	20.0985	9.16799	2.34674	2.40986
ATAD3C	ENSG00000215915	1449689	1470163	1	1	ATPase family AAA domain containing 3C [Source:HGNC Symbol;Acc:HGNC:32151]	protein_coding	-4.60892	0.00148459	1.38277	-6.07854	8.54381e-06	3.92061	-4.09098	0.000973725	1.38898	1	1.75934	0.376575	4.68461	0.763999	1.8316	0.442627
ATAD3B	ENSG00000160072	1471765	1497848	1	1	ATPase family AAA domain containing 3B [Source:HGNC Symbol;Acc:HGNC:24007]	protein_coding	-1.77156	1.65537e-09	35.7422	2.52559	9.16331e-16	27.8002	-3.30884	7.59977e-30	35.6704	0	82.0608	46.3187	18.2095	46.0097	51.1132	15.4428
ENSG00000284740	ENSG00000284740	1503250	1509452	1	1	ATPase family, AAA domain containing 3C (ATAD3C) pseudogene	transcribed_unprocessed_pseudogene	-6.34606	0.15619	0.323206	#N/A	#N/A	0	2.52082	0.230967	0.270914	#N/A	0.377002	0.0537964	0	0	0.171713	0.442627
ATAD3A	ENSG00000197785	1512162	1534685	1	1	ATPase family AAA domain containing 3A [Source:HGNC Symbol;Acc:HGNC:25567]	protein_coding	-1.62664	3.50844e-07	30.6466	2.32185	1.45449e-14	31.1791	-5.22236	7.33276e-52	48.8282	0	79.5475	48.9009	23.5742	54.7533	60.3856	11.5575
TMEM240	ENSG00000205090	1534778	1540624	-1	1	transmembrane protein 240 [Source:HGNC Symbol;Acc:HGNC:25186]	protein_coding	1.52531	0.564971	0.169999	-2.64803	0.105418	0.850716	-1.15886	0.859367	0.0402842	0	0.314169	0.484167	1.36005	0.509333	0.286188	0.245904
SSU72	ENSG00000160075	1541673	1574863	-1	1	SSU72 homolog, RNA polymerase II CTD phosphatase [Source:HGNC Symbol;Acc:HGNC:25016]	protein_coding	-1.16121	0.169276	16.4346	-1.02946	0.793037	3.54324	-1.27753	0.00886269	27.5184	1	118.379	101.944	123.916	120.372	126.667	99.1484
ENSG00000215014	ENSG00000215014	1574102	1577075	1	1	novel transcript	lncRNA	-1.33124	0.648242	0.126095	-2.12015	0.308335	0.482255	-18.098	#N/A	0.114475	1	0.50267	0.376575	0.906699	0.424444	0.114475	0
ENSG00000274481	ENSG00000274481	1583510	1583909	-1	1	sulfiredoxin 1 (SRXN1) pseudogene	processed_pseudogene	#N/A	#N/A	0	#N/A	#N/A	0	#N/A	#N/A	0	#N/A	0	0	0	0	0	0
FNDC10	ENSG00000228594	1598012	1600135	-1	1	fibronectin type III domain containing 10 [Source:HGNC Symbol;Acc:HGNC:42951]	protein_coding	2.60244	0.00295642	1.92635	-1.31521	0.108772	3.58544	8.55788	#N/A	0.0491807	0	1.19384	3.12019	14.9605	11.3751	0	0.0491807
ENSG00000286989	ENSG00000286989	1600314	1602703	1	1	novel transcript	lncRNA	7.84098	0.564971	0.0537964	1.65178	0.556172	0.2071	8.55788	#N/A	0.0491807	1	0	0.0537964	0.302233	0.509333	0	0.0491807
ENSG00000272106	ENSG00000272106	1613758	1615795	-1	1	artifact	lncRNA	#N/A	#N/A	0	#N/A	#N/A	0	#N/A	#N/A	0	#N/A	0	0	0	0	0	0
MIB2	ENSG00000197530	1615454	1630605	1	1	MIB E3 ubiquitin protein ligase 2 [Source:HGNC Symbol;Acc:HGNC:30577]	protein_coding	1.24956	0.272283	1.5709	-1.00394	0.981154	0.0444438	2.00692	1.56216e-05	4.9629	0	6.28337	7.85427	12.0138	11.9693	4.92243	9.88533
MMP23B	ENSG00000189409	1632163	1635263	1	1	matrix metallopeptidase 23B [Source:HGNC Symbol;Acc:HGNC:7171]	protein_coding	#N/A	#N/A	0	8.27561	0.556172	0.0848888	2.41867	#N/A	0.0903047	#N/A	0	0	0	0.0848888	0.0572376	0.147542
CDK11B	ENSG00000248333	1635225	1659012	-1	1	cyclin dependent kinase 11B [Source:HGNC Symbol;Acc:HGNC:1729]	protein_coding	1.77149	0.000687555	4.1273	1.19377	0.475062	1.16156	-1.46473	0.0442672	1.85459	0	5.34087	9.46816	5.9691	7.13066	5.83823	3.98364
ENSG00000272004	ENSG00000272004	1659325	1662602	1	1	novel transcript, antisense to SLC35E2B	lncRNA	2.77626	0.238761	0.349463	3.03065	0.475062	0.179108	-18.098	#N/A	0.114475	0	0.188501	0.537964	0.0755583	0.254666	0.114475	0
SLC35E2B	ENSG00000189339	1659529	1692795	-1	1	solute carrier family 35 member E2B [Source:HGNC Symbol;Acc:HGNC:33941]	protein_coding	1.86847	1.62391e-10	31.985	-1.73263	9.15902e-09	50.1305	2.47177	2.87569e-22	58.8934	0	36.8206	68.8056	118.551	68.4204	40.0091	98.9025
ENSG00000269737	ENSG00000269737	1671990	1674397	1	1	ribosomal protein S7 (RPS7) pseudogene	transcribed_processed_pseudogene	#N/A	#N/A	0	#N/A	#N/A	0	#N/A	#N/A	0	#N/A	0	0	0	0	0	0
MMP23A	ENSG00000215914	1699942	1701782	1	1	matrix metallopeptidase 23A (pseudogene) [Source:HGNC Symbol;Acc:HGNC:7170]	unprocessed_pseudogene	#N/A	#N/A	0	#N/A	#N/A	0	#N/A	#N/A	0	#N/A	0	0	0	0	0	0
CDK11A	ENSG00000008128	1702379	1724357	-1	1	cyclin dependent kinase 11A [Source:HGNC Symbol;Acc:HGNC:1730]	protein_coding	1.65041	0.0351661	1.76325	-1.748	0.076707	1.84505	-1.08166	0.738787	0.285847	0	2.70185	4.4651	4.30682	2.46177	3.77768	3.49183
ENSG00000268575	ENSG00000268575	1702736	1737688	-1	1	novel transcript, readthrough between SLC35E2 and CDK11A	lncRNA	-1.16796	0.412543	1.51827	-2.03781	7.89826e-06	8.19925	1.82787	0.00133881	2.94313	0	10.5561	9.03779	16.0939	7.89466	3.54873	6.49186
ENSG00000227775	ENSG00000227775	1724512	1737251	1	1	ribosomal protein S7 (RPS7) pseudogene	transcribed_processed_pseudogene	-47.1354	0.319397	0.314169	173.7	0.112346	1.95244	2.4939	0.333142	0.180609	0	0.314169	0	0	1.95244	0.114475	0.295084
SLC35E2A	ENSG00000215790	1724838	1745992	-1	1	solute carrier family 35 member E2A [Source:HGNC Symbol;Acc:HGNC:20863]	transcribed_unprocessed_pseudogene	1.22367	0.26082	1.99828	-2.39604	9.57351e-10	13.5191	2.03652	1.88383e-06	6.23606	0	8.92239	10.9207	23.1964	9.67732	6.00995	12.246
NADK	ENSG00000008130	1751232	1780457	-1	1	NAD kinase [Source:HGNC Symbol;Acc:HGNC:29831]	protein_coding	1.02203	0.858467	1.10856	1.04806	0.677677	3.35831	-1.51303	4.38615e-05	16.4797	0	50.267	51.3755	69.8158	73.1741	48.5947	32.115
GNB1	ENSG00000078369	1785285	1891117	-1	1	G protein subunit beta 1 [Source:HGNC Symbol;Acc:HGNC:4396]	protein_coding	1.09692	0.427322	23.3257	1.26395	0.0151181	58.6988	1.33825	0.000964273	86.5444	1	240.653	263.979	222.368	281.067	255.852	342.396
ENSG00000231050	ENSG00000231050	1891471	1892658	1	1	novel transcript	lncRNA	-1.29547	0.645608	0.14417	-1.18828	0.760324	0.1427	1.1412	0.892794	0.0250102	0	0.628337	0.484167	0.906699	0.763999	0.171713	0.196723
CALML6	ENSG00000169885	1915108	1917296	1	1	calmodulin like 6 [Source:HGNC Symbol;Acc:HGNC:24193]	protein_coding	-2.20038	0.566171	0.0718711	1.4628	0.682347	0.11288	23.6253	#N/A	0.147542	0	0.125667	0.0537964	0.226675	0.339555	0	0.147542
TMEM52	ENSG00000178821	1917590	1919279	-1	1	transmembrane protein 52 [Source:HGNC Symbol;Acc:HGNC:27916]	protein_coding	-1.16758	0.776563	0.0994108	1.942	0.0829994	1.36572	-103.706	0.139442	0.686851	0	0.691171	0.59176	1.43561	2.80133	0.686851	0
CFAP74	ENSG00000142609	1921951	2003837	-1	1	cilia and flagella associated protein 74 [Source:HGNC Symbol;Acc:HGNC:29368]	protein_coding	-1.16396	0.920766	0.00903734	3.03065	0.475062	0.179108	#N/A	#N/A	0	#N/A	0.0628337	0.0537964	0.0755583	0.254666	0	0
ENSG00000233542	ENSG00000233542	2013213	2015639	-1	1	novel transcript	lncRNA	-2.20038	0.566171	0.0718711	4.00809	0.342303	0.263997	#N/A	#N/A	0	#N/A	0.125667	0.0537964	0.0755583	0.339555	0	0
GABRD	ENSG00000187730	2019329	2030758	1	1	gamma-aminobutyric acid type A receptor subunit delta [Source:HGNC Symbol;Acc:HGNC:4084]	protein_coding	-4.27322	0.319397	0.197539	3.04681	0.0268218	1.26309	38.6927	#N/A	0.245904	0	0.251335	0.0537964	0.604466	1.86755	0	0.245904
ENSG00000226969	ENSG00000226969	2049203	2050070	-1	1	novel transcript	lncRNA	#N/A	#N/A	0	8.27561	0.556172	0.0848888	#N/A	#N/A	0	#N/A	0	0	0	0.0848888	0	0
PRKCZ	ENSG00000067606	2050411	2185395	1	1	protein kinase C zeta [Source:HGNC Symbol;Acc:HGNC:9412]	protein_coding	-60.6668	2.70076e-28	26.0855	-1.80561	6.59008e-08	23.8028	-1.13769	0.411723	1.21322	1	26.5158	0.430371	53.3441	29.5413	10.0166	8.80335
ENSG00000271806	ENSG00000271806	2141084	2145279	-1	1	novel transcript, antisense PRKCZ	lncRNA	#N/A	#N/A	0	#N/A	#N/A	0	#N/A	#N/A	0	#N/A	0	0	0	0	0	0
PRKCZ-AS1	ENSG00000182873	2181794	2184389	-1	1	PRKCZ antisense RNA 1 [Source:HGNC Symbol;Acc:HGNC:40477]	lncRNA	-1.61878	0.276972	0.602508	-1.33451	0.800801	0.0568972	7.81758	0.0715767	0.43457	0	1.57084	0.968335	0.226675	0.169778	0.0572376	0.491807
FAAP20	ENSG00000162585	2184461	2212720	-1	1	FA core complex associated protein 20 [Source:HGNC Symbol;Acc:HGNC:26428]	protein_coding	-1.35715	0.00650011	9.6082	1.48525	0.000963158	12.1808	1.67018	3.18139e-05	8.25147	0	36.5064	26.8982	25.0853	37.2662	12.3061	20.5576
ENSG00000234396	ENSG00000234396	2212523	2220738	1	1	novel transcript	lncRNA	#N/A	#N/A	0	#N/A	#N/A	0	#N/A	#N/A	0	#N/A	0	0	0	0	0	0
SKI	ENSG00000157933	2228319	2310213	1	1	SKI proto-oncogene [Source:HGNC Symbol;Acc:HGNC:10896]	protein_coding	-1.13767	0.312371	5.9917	1.29569	0.026169	11.8025	2.12904	8.48122e-14	28.1185	0	49.513	43.5213	39.8948	51.6973	24.8983	53.0168
ENSG00000287356	ENSG00000287356	2315040	2323085	1	1	novel transcript, antisense to MORN1	lncRNA	2.22796	0.405288	0.24187	2.66605	0.393795	0.273327	1.53498	0.530956	0.156439	1	0.188501	0.430371	0.151117	0.424444	0.286188	0.442627
MORN1	ENSG00000116151	2321253	2391707	-1	1	MORN repeat containing 1 [Source:HGNC Symbol;Acc:HGNC:25852]	protein_coding	-1.2552	0.525386	0.549995	1.20294	0.452502	1.2931	-1.4825	0.215573	0.691549	0	2.70185	2.15186	6.34689	7.63999	2.11779	1.42624
ENSG00000272161	ENSG00000272161	2326201	2326693	-1	1	novel transcript, sense intronic to MORN1	lncRNA	#N/A	#N/A	0	#N/A	#N/A	0	#N/A	#N/A	0	#N/A	0	0	0	0	0	0
ENSG00000269896	ENSG00000269896	2350414	2352820	-1	1	small nuclear ribonucleoprotein N (SNRPN) pseudogene	transcribed_processed_pseudogene	#N/A	#N/A	0	#N/A	#N/A	0	#N/A	#N/A	0	#N/A	0	0	0	0	0	0
ENSG00000272420	ENSG00000272420	2363061	2363628	-1	1	novel transcript, sense intronic to MORN1	lncRNA	#N/A	#N/A	0	#N/A	#N/A	0	#N/A	#N/A	0	#N/A	0	0	0	0	0	0
RER1	ENSG00000157916	2391775	2405442	1	1	retention in endoplasmic reticulum sorting receptor 1 [Source:HGNC Symbol;Acc:HGNC:30309]	protein_coding	-1.04822	0.650458	3.97128	1.23072	0.0553593	18.6237	-1.13332	0.212538	10.2622	0	86.3335	82.3623	80.6962	99.3199	87.2301	76.9679
PEX10	ENSG00000157911	2403964	2413797	-1	1	peroxisomal biogenesis factor 10 [Source:HGNC Symbol;Acc:HGNC:8851]	protein_coding	-1.92342	6.49627e-09	15.2065	-1.26865	0.0879151	5.9517	-1.22754	0.0913998	4.28776	1	31.6682	16.4617	28.1077	22.156	23.124	18.8362
PLCH2	ENSG00000149527	2425980	2505532	1	1	phospholipase C eta 2 [Source:HGNC Symbol;Acc:HGNC:29037]	protein_coding	-3.62516	1.79521e-36	50.0103	-50.2636	2.2857e-53	75.6925	1.28152	0.760288	0.0661342	0	69.0543	19.0439	77.2205	1.528	0.22895	0.295084
ENSG00000224387	ENSG00000224387	2492300	2493258	-1	1	novel transcript	lncRNA	#N/A	#N/A	0	#N/A	#N/A	0	#N/A	#N/A	0	#N/A	0	0	0	0	0	0
ENSG00000229393	ENSG00000229393	2493437	2494479	-1	1	novel transcript	lncRNA	#N/A	#N/A	0	#N/A	#N/A	0	#N/A	#N/A	0	#N/A	0	0	0	0	0	0
PANK4	ENSG00000157881	2508537	2526597	-1	1	pantothenate kinase 4 (inactive) [Source:HGNC Symbol;Acc:HGNC:19366]	protein_coding	-1.93616	3.30056e-10	21.0569	1.39022	0.0127558	7.82058	-1.3958	0.00401305	7.22466	0	43.5438	22.4869	20.0229	27.8435	25.4707	18.2461
HES5	ENSG00000197921	2528745	2530263	-1	1	hes family bHLH transcription factor 5 [Source:HGNC Symbol;Acc:HGNC:19764]	protein_coding	-28.7341	0.405288	0.188501	1.10607	0.934145	0.0279916	#N/A	#N/A	0	#N/A	0.188501	0	0.226675	0.254666	0	0
ENSG00000272449	ENSG00000272449	2530064	2547460	1	1	novel transcript	lncRNA	-56.336	0.291783	0.377002	-1.73831	0.6986	0.0662277	-6.26408	0.119795	0.294245	1	0.377002	0	0.151117	0.0848888	0.343425	0.0491807
TNFRSF14-AS1	ENSG00000238164	2549920	2557031	-1	1	TNFRSF14 antisense RNA 1 [Source:HGNC Symbol;Acc:HGNC:26966]	lncRNA	-1.05221	0.92462	0.0275397	-1.73831	0.6986	0.0662277	-10.3622	0.0367473	0.523195	1	0.565504	0.537964	0.151117	0.0848888	0.572376	0.0491807
TNFRSF14	ENSG00000157873	2555639	2565382	1	1	TNF receptor superfamily member 14 [Source:HGNC Symbol;Acc:HGNC:11912]	protein_coding	-1.29231	0.282885	1.18047	-2.53873	0.000812354	3.66777	2.09791	0.083393	0.698267	0	5.2152	4.03473	6.04466	2.37689	0.629613	1.32788
ENSG00000225931	ENSG00000225931	2566410	2569888	1	1	novel transcript	TEC	-10.3328	0.54858	0.0628337	-10.1712	0.556172	0.0755583	16.0916	#N/A	0.0983615	0	0.0628337	0	0.0755583	0	0	0.0983615
ENSG00000228037	ENSG00000228037	2581560	2584533	1	1	novel transcript	lncRNA	#N/A	#N/A	0	#N/A	#N/A	0	#N/A	#N/A	0	#N/A	0	0	0	0	0	0
PRXL2B	ENSG00000157870	2586491	2591469	1	1	peroxiredoxin like 2B [Source:HGNC Symbol;Acc:HGNC:28390]	protein_coding	-1.59672	6.51528e-06	17.4022	1.06755	0.643079	1.44277	-1.51989	9.25887e-05	12.1998	0	46.5598	29.1576	21.3074	22.7502	35.659	23.4592
MMEL1	ENSG00000142606	2590639	2633016	-1	1	membrane metalloendopeptidase like 1 [Source:HGNC Symbol;Acc:HGNC:14668]	protein_coding	-19.5335	0.462677	0.125667	4.00809	0.342303	0.263997	#N/A	#N/A	0	#N/A	0.125667	0	0.0755583	0.339555	0	0
MMEL1-AS1	ENSG00000237058	2632568	2636620	1	1	MMEL1 antisense RNA 1 [Source:HGNC Symbol;Acc:HGNC:40695]	lncRNA	#N/A	#N/A	0	#N/A	#N/A	0	#N/A	#N/A	0	#N/A	0	0	0	0	0	0
TTC34	ENSG00000215912	2635976	2801717	-1	1	tetratricopeptide repeat domain 34 [Source:HGNC Symbol;Acc:HGNC:34297]	protein_coding	-1.16773	0.728125	0.153635	3.04849	0.000249224	3.43105	4.65676	0.00197854	1.27954	0	1.06817	0.914538	1.66228	5.09333	0.343425	1.62296
ENSG00000285945	ENSG00000285945	2768091	2784733	1	1	novel transcript, antisense to TTC34	lncRNA	#N/A	#N/A	0	#N/A	#N/A	0	#N/A	#N/A	0	#N/A	0	0	0	0	0	0
ENSG00000283259	ENSG00000283259	2773603	2776473	1	1	novel transcript, antisense to TTC34	lncRNA	#N/A	#N/A	0	#N/A	#N/A	0	#N/A	#N/A	0	#N/A	0	0	0	0	0	0
ENSG00000233234	ENSG00000233234	2811850	2812692	-1	1	novel transcript	lncRNA	#N/A	#N/A	0	#N/A	#N/A	0	#N/A	#N/A	0	#N/A	0	0	0	0	0	0
ENSG00000287396	ENSG00000287396	2814056	2817767	1	1	novel transcript	lncRNA	-10.3328	0.54858	0.0628337	98.507	0.171539	1.10355	#N/A	#N/A	0	#N/A	0.0628337	0	0	1.10355	0	0
ENSG00000231630	ENSG00000231630	2814432	2814998	-1	1	novel transcript	lncRNA	#N/A	#N/A	0	#N/A	#N/A	0	#N/A	#N/A	0	#N/A	0	0	0	0	0	0
ENSG00000284745	ENSG00000284745	2960658	2968707	-1	1	novel transcript	lncRNA	7.84098	0.564971	0.0537964	#N/A	#N/A	0	#N/A	#N/A	0	#N/A	0	0.0537964	0	0	0	0
ACTRT2	ENSG00000169717	3021467	3022903	1	1	actin related protein T2 [Source:HGNC Symbol;Acc:HGNC:24026]	protein_coding	#N/A	#N/A	0	#N/A	#N/A	0	#N/A	#N/A	0	#N/A	0	0	0	0	0	0
PRDM16-DT	ENSG00000177133	3059615	3068437	-1	1	PRDM16 divergent transcript [Source:HGNC Symbol;Acc:HGNC:48664]	lncRNA	14.7987	0.519263	0.107593	1.07576	0.964157	0.00933053	-1.15189	#N/A	0.0161137	0	0	0.107593	0.0755583	0.0848888	0.114475	0.0983615
PRDM16	ENSG00000142611	3069168	3438621	1	1	PR/SET domain 16 [Source:HGNC Symbol;Acc:HGNC:14000]	protein_coding	2.38386	0.54858	0.0985554	3.03065	0.475062	0.179108	-26.6589	#N/A	0.171713	0	0.0628337	0.161389	0.0755583	0.254666	0.171713	0
MIR4251	ENSG00000283572	3127975	3128035	1	1	microRNA 4251 [Source:HGNC Symbol;Acc:HGNC:38370]	miRNA	#N/A	#N/A	0	#N/A	#N/A	0	#N/A	#N/A	0	#N/A	0	0	0	0	0	0
ENSG00000226286	ENSG00000226286	3132927	3133709	-1	1	novel transcript	lncRNA	#N/A	#N/A	0	#N/A	#N/A	0	#N/A	#N/A	0	#N/A	0	0	0	0	0	0
ENSG00000279839	ENSG00000279839	3205988	3208664	1	1	TEC	TEC	#N/A	#N/A	0	#N/A	#N/A	0	#N/A	#N/A	0	#N/A	0	0	0	0	0	0
ENSG00000272235	ENSG00000272235	3306636	3310096	-1	1	novel transcript	lncRNA	#N/A	#N/A	0	#N/A	#N/A	0	#N/A	#N/A	0	#N/A	0	0	0	0	0	0
ENSG00000287828	ENSG00000287828	3313052	3323149	-1	1	novel transcript, antisense to PRDM16	lncRNA	#N/A	#N/A	0	15.7949	0.465262	0.169778	#N/A	#N/A	0	#N/A	0	0	0	0.169778	0	0
ENSG00000286518	ENSG00000286518	3367815	3373928	-1	1	novel transcript, antisense to PRDM16	lncRNA	#N/A	#N/A	0	-10.1712	0.556172	0.0755583	#N/A	#N/A	0	#N/A	0	0	0.0755583	0	0	0
ARHGEF16	ENSG00000130762	3454665	3481113	1	1	Rho guanine nucleotide exchange factor 16 [Source:HGNC Symbol;Acc:HGNC:15515]	protein_coding	-139.375	1.95514e-31	45.6087	-1.94927	0.00208938	3.79273	-6.55374	1.3345e-28	15.333	1	45.9315	0.322778	7.7825	3.98977	18.0871	2.75412
ENSG00000272088	ENSG00000272088	3487246	3487627	1	1	novel transcript	lncRNA	#N/A	#N/A	0	#N/A	#N/A	0	#N/A	#N/A	0	#N/A	0	0	0	0	0	0
MEGF6	ENSG00000162591	3487951	3611508	-1	1	multiple EGF like domains 6 [Source:HGNC Symbol;Acc:HGNC:3232]	protein_coding	7.86587	4.51879e-13	6.95652	-3.18684	1.61929e-22	34.1734	1.65269	7.36858e-05	7.3637	0	1.00534	7.96186	49.7929	15.6195	11.2758	18.6395
MIR551A	ENSG00000207776	3560695	3560790	-1	1	microRNA 551a [Source:HGNC Symbol;Acc:HGNC:32806]	miRNA	#N/A	#N/A	0	#N/A	#N/A	0	#N/A	#N/A	0	#N/A	0	0	0	0	0	0
ENSG00000238260	ENSG00000238260	3623190	3624743	-1	1	novel transcript	lncRNA	7.84098	0.564971	0.0537964	-19.0202	0.523609	0.151117	3.18994	#N/A	0.139485	0	0	0.0537964	0.151117	0	0.0572376	0.196723
TPRG1L	ENSG00000158109	3625015	3630127	1	1	tumor protein p63 regulated 1 like [Source:HGNC Symbol;Acc:HGNC:27007]	protein_coding	-1.49855	0.000370257	10.3283	-2.30596	3.81762e-15	37.1468	1.41262	0.00106041	11.882	0	31.0399	20.7116	65.5846	28.4377	28.7905	40.6725
WRAP73	ENSG00000116213	3630767	3652761	-1	1	WD repeat containing, antisense to TP73 [Source:HGNC Symbol;Acc:HGNC:12759]	protein_coding	-1.2475	0.103092	4.3014	1.1958	0.326128	2.51997	-1.31649	0.0285648	4.62514	0	21.6776	17.3762	12.8449	15.3649	19.2318	14.6067
TP73	ENSG00000078900	3652516	3736201	1	1	tumor protein p73 [Source:HGNC Symbol;Acc:HGNC:12003]	protein_coding	2.20038	0.00108169	2.49918	1.03537	0.776535	1.70844	2.41867	#N/A	0.0903047	1	2.07351	4.57269	48.2062	49.9146	0.0572376	0.147542
TP73-AS3	ENSG00000227589	3658938	3668772	-1	1	TP73 antisense RNA 3 [Source:HGNC Symbol;Acc:HGNC:40590]	lncRNA	#N/A	#N/A	0	#N/A	#N/A	0	18.6154	0.00647681	1.1231	#N/A	0	0	0	0	0.0572376	1.18034
TP73-AS2	ENSG00000235131	3712200	3714298	-1	1	TP73 antisense RNA 2 [Source:HGNC Symbol;Acc:HGNC:40591]	lncRNA	#N/A	#N/A	0	#N/A	#N/A	0	#N/A	#N/A	0	#N/A	0	0	0	0	0	0
TP73-AS1	ENSG00000227372	3735511	3747373	-1	1	TP73 antisense RNA 1 [Source:HGNC Symbol;Acc:HGNC:29052]	transcribed_unitary_pseudogene	1.00795	0.948096	0.172733	1.30188	0.0343057	8.90201	1.45716	0.0111733	3.53532	1	21.6148	21.7875	29.4677	38.3697	7.72707	11.2624
ENSG00000276189	ENSG00000276189	3736943	3737103	1	1	0	misc_RNA	#N/A	#N/A	0	#N/A	#N/A	0	#N/A	#N/A	0	#N/A	0	0	0	0	0	0
CCDC27	ENSG00000162592	3746460	3771645	1	1	coiled-coil domain containing 27 [Source:HGNC Symbol;Acc:HGNC:26546]	protein_coding	-1.16396	0.920766	0.00903734	30.8334	0.342303	0.339555	#N/A	#N/A	0	#N/A	0.0628337	0.0537964	0	0.339555	0	0
SMIM1	ENSG00000235169	3772749	3775982	1	1	small integral membrane protein 1 (Vel blood group) [Source:HGNC Symbol;Acc:HGNC:44204]	protein_coding	-74.7373	0.249733	0.50267	15.7949	0.465262	0.169778	-2.16593	#N/A	0.0652944	0	0.50267	0	0	0.169778	0.114475	0.0491807
LRRC47	ENSG00000130764	3778559	3796498	-1	1	leucine rich repeat containing 47 [Source:HGNC Symbol;Acc:HGNC:29207]	protein_coding	-2.02863	1.27994e-12	29.888	-1.23564	0.0812566	9.84101	-1.16246	0.15678	7.0086	1	58.938	29.05	51.6063	41.7653	50.1401	43.1315
RN7SL574P	ENSG00000266075	3782815	3783111	1	1	RNA, 7SL, cytoplasmic 574, pseudogene [Source:HGNC Symbol;Acc:HGNC:46590]	misc_RNA	#N/A	#N/A	0	#N/A	#N/A	0	#N/A	#N/A	0	#N/A	0	0	0	0	0	0
ENSG00000272153	ENSG00000272153	3785008	3785538	1	1	novel transcript, antisense to LRRC47	lncRNA	#N/A	#N/A	0	#N/A	#N/A	0	#N/A	#N/A	0	#N/A	0	0	0	0	0	0
CEP104	ENSG00000116198	3812086	3857396	-1	1	centrosomal protein 104 [Source:HGNC Symbol;Acc:HGNC:24866]	protein_coding	-1.50678	0.000117148	14.0974	-1.22223	0.119528	7.58287	-1.0471	0.683631	2.42556	1	41.9101	27.8127	41.7082	34.1253	53.9178	51.4922
DFFB	ENSG00000169598	3857267	3885429	1	1	DNA fragmentation factor subunit beta [Source:HGNC Symbol;Acc:HGNC:2773]	protein_coding	-2.03455	7.15486e-05	4.12462	-2.34048	0.00206413	3.42244	-1.68719	0.00100033	3.75619	1	8.10555	3.98093	5.9691	2.54666	9.21525	5.45906
C1orf174	ENSG00000198912	3889125	3900293	-1	1	chromosome 1 open reading frame 174 [Source:HGNC Symbol;Acc:HGNC:27915]	protein_coding	-1.01065	0.924015	0.381911	1.24548	0.0955788	6.99805	-1.37059	0.00580286	7.38412	0	36.3179	35.936	28.4855	35.4835	27.3023	19.9182
LINC01134	ENSG00000236423	3900352	3917225	1	1	long intergenic non-protein coding RNA 1134 [Source:HGNC Symbol;Acc:HGNC:49449]	lncRNA	-6.34606	0.15619	0.323206	-1.75824	0.583751	0.132455	-1.44678	0.530211	0.17893	1	0.377002	0.0537964	0.302233	0.169778	0.572376	0.393446
LINC01346	ENSG00000233304	3940486	3955262	1	1	long intergenic non-protein coding RNA 1346 [Source:HGNC Symbol;Acc:HGNC:50563]	lncRNA	-1.16396	0.920766	0.00903734	-19.0202	0.523609	0.151117	-9.53721	#N/A	0.0572376	1	0.0628337	0.0537964	0.151117	0	0.0572376	0
LINC01345	ENSG00000226374	3944547	3949024	-1	1	long intergenic non-protein coding RNA 1345 [Source:HGNC Symbol;Acc:HGNC:50564]	lncRNA	-10.3328	0.54858	0.0628337	8.27561	0.556172	0.0848888	8.55788	#N/A	0.0491807	0	0.0628337	0	0	0.0848888	0	0.0491807
LINC02780	ENSG00000284668	3976133	4012704	1	1	long intergenic non-protein coding RNA 2780 [Source:HGNC Symbol;Acc:HGNC:54300]	lncRNA	-47.1354	0.319397	0.314169	#N/A	#N/A	0	8.55788	#N/A	0.0491807	#N/A	0.314169	0	0	0	0	0.0491807
ENSG00000284703	ENSG00000284703	4012921	4019508	-1	1	novel transcript	lncRNA	14.7987	0.519263	0.107593	2.0532	0.606797	0.0942193	#N/A	#N/A	0	#N/A	0	0.107593	0.0755583	0.169778	0	0
EEF1DP6	ENSG00000229280	4175528	4175899	-1	1	eukaryotic translation elongation factor 1 delta pseudogene 6 [Source:HGNC Symbol;Acc:HGNC:51456]	processed_pseudogene	#N/A	#N/A	0	#N/A	#N/A	0	#N/A	#N/A	0	#N/A	0	0	0	0	0	0
LINC01777	ENSG00000235054	4412027	4424689	1	1	long intergenic non-protein coding RNA 1777 [Source:HGNC Symbol;Acc:HGNC:52567]	lncRNA	#N/A	#N/A	0	#N/A	#N/A	0	#N/A	#N/A	0	#N/A	0	0	0	0	0	0
ENSG00000284694	ENSG00000284694	4479131	4484375	-1	1	novel transcript	lncRNA	#N/A	#N/A	0	#N/A	#N/A	0	#N/A	#N/A	0	#N/A	0	0	0	0	0	0
ENSG00000227169	ENSG00000227169	4551735	4552145	-1	1	novel transcript	lncRNA	#N/A	#N/A	0	#N/A	#N/A	0	#N/A	#N/A	0	#N/A	0	0	0	0	0	0
LINC01646	ENSG00000232596	4571481	4594016	1	1	long intergenic non-protein coding RNA 1646 [Source:HGNC Symbol;Acc:HGNC:52433]	lncRNA	#N/A	#N/A	0	#N/A	#N/A	0	#N/A	#N/A	0	#N/A	0	0	0	0	0	0
AJAP1	ENSG00000196581	4654609	4792534	1	1	adherens junctions associated protein 1 [Source:HGNC Symbol;Acc:HGNC:30801]	protein_coding	-2.98042	7.08909e-24	30.4829	-169.956	5.85012e-07	15.7823	1.6474	#N/A	0.0411239	0	45.8686	15.3858	15.8672	0.0848888	0.0572376	0.0983615
ENSG00000287586	ENSG00000287586	4730211	4734992	-1	1	novel transcript, antisense to AJAP1	lncRNA	-28.7341	0.405288	0.188501	#N/A	#N/A	0	-18.098	#N/A	0.114475	#N/A	0.188501	0	0	0	0.114475	0
ENSG00000284739	ENSG00000284739	4963954	4973298	-1	1	novel transcript	lncRNA	#N/A	#N/A	0	#N/A	#N/A	0	#N/A	#N/A	0	#N/A	0	0	0	0	0	0
LINC02781	ENSG00000284674	4973381	4981568	1	1	long intergenic non-protein coding RNA 2781 [Source:HGNC Symbol;Acc:HGNC:54301]	lncRNA	#N/A	#N/A	0	#N/A	#N/A	0	#N/A	#N/A	0	#N/A	0	0	0	0	0	0
LINC02782	ENSG00000231510	5086459	5090899	-1	1	long intergenic non-protein coding RNA 2782 [Source:HGNC Symbol;Acc:HGNC:54302]	lncRNA	#N/A	#N/A	0	#N/A	#N/A	0	#N/A	#N/A	0	#N/A	0	0	0	0	0	0
ENSG00000284616	ENSG00000284616	5301928	5307394	-1	1	novel transcript	lncRNA	#N/A	#N/A	0	#N/A	#N/A	0	#N/A	#N/A	0	#N/A	0	0	0	0	0	0
ENSG00000284692	ENSG00000284692	5478736	5493057	-1	1	novel transcript	lncRNA	#N/A	#N/A	0	#N/A	#N/A	0	#N/A	#N/A	0	#N/A	0	0	0	0	0	0
ENSG00000284666	ENSG00000284666	5480787	5482028	-1	1	novel transcript	lncRNA	#N/A	#N/A	0	#N/A	#N/A	0	#N/A	#N/A	0	#N/A	0	0	0	0	0	0
ENSG00000260972	ENSG00000260972	5492978	5494674	1	1	novel transcript	lncRNA	#N/A	#N/A	0	#N/A	#N/A	0	#N/A	#N/A	0	#N/A	0	0	0	0	0	0
ENSG00000283356	ENSG00000283356	5554747	5554881	1	1	mitochondrially encoded cytochrome c oxidase III (MT-CO3) pseudogene	unprocessed_pseudogene	#N/A	#N/A	0	#N/A	#N/A	0	#N/A	#N/A	0	#N/A	0	0	0	0	0	0
ENSG00000236948	ENSG00000236948	5561709	5668295	-1	1	novel transcript	lncRNA	7.84098	0.564971	0.0537964	#N/A	#N/A	0	#N/A	#N/A	0	#N/A	0	0.0537964	0	0	0	0
ENSG00000264341	ENSG00000264341	5564071	5564143	1	1	0	miRNA	#N/A	#N/A	0	#N/A	#N/A	0	#N/A	#N/A	0	#N/A	0	0	0	0	0	0
MIR4689	ENSG00000264101	5862672	5862741	-1	1	microRNA 4689 [Source:HGNC Symbol;Acc:HGNC:41895]	miRNA	#N/A	#N/A	0	#N/A	#N/A	0	#N/A	#N/A	0	#N/A	0	0	0	0	0	0
NPHP4	ENSG00000131697	5862811	5992473	-1	1	nephrocystin 4 [Source:HGNC Symbol;Acc:HGNC:19104]	protein_coding	-1.50542	0.000152186	13.0809	1.06279	0.622057	2.29021	1.2211	0.107079	3.937	0	38.9569	25.8761	36.4191	38.7093	17.8009	21.7379
KCNAB2	ENSG00000069424	5990927	6101193	1	1	potassium voltage-gated channel subfamily A regulatory beta subunit 2 [Source:HGNC Symbol;Acc:HGNC:6229]	protein_coding	-3.08458	9.35669e-12	8.19977	1.14646	0.422714	2.68243	1.74969	7.27823e-05	5.79763	0	12.1269	3.92714	18.2851	20.9675	7.72707	13.5247
CHD5	ENSG00000116254	6101787	6180321	-1	1	chromodomain helicase DNA binding protein 5 [Source:HGNC Symbol;Acc:HGNC:16816]	protein_coding	3.59869	0.103157	0.510852	7.43999	0.000184928	2.50843	-1.15189	#N/A	0.0161137	0	0.188501	0.699353	0.377791	2.88622	0.114475	0.0983615
ENSG00000285629	ENSG00000285629	6159430	6197757	-1	1	novel transcript	protein_coding	2.2943	0.0749381	0.824165	-6.09359	2.72149e-06	4.36463	4.46199	0.00058056	1.60769	0	0.628337	1.4525	5.21352	0.848888	0.457901	2.06559
RPL22	ENSG00000116251	6185020	6209389	-1	1	ribosomal protein L22 [Source:HGNC Symbol;Acc:HGNC:10315]	protein_coding	1.82352	1.46313e-11	74.4682	-2.80261	3.15736e-33	272.544	1.17449	0.0902916	25.289	0	90.4177	164.886	423.731	151.187	144.926	170.215
RNF207-AS1	ENSG00000226944	6204840	6205780	-1	1	RNF207 antisense RNA 1 [Source:HGNC Symbol;Acc:HGNC:41286]	lncRNA	-19.5335	0.462677	0.125667	-6.6455	0.00730448	1.48317	-2.10803	0.212033	0.334529	1	0.125667	0	1.73784	0.254666	0.629613	0.295084
RNF207	ENSG00000158286	6205475	6221299	1	1	ring finger protein 207 [Source:HGNC Symbol;Acc:HGNC:32947]	protein_coding	1.35606	0.415269	0.652455	1.39775	0.183853	1.72028	-1.31665	0.0762091	2.36939	0	1.82218	2.47463	4.30682	6.0271	9.84486	7.47547
ICMT	ENSG00000116237	6221193	6235972	-1	1	isoprenylcysteine carboxyl methyltransferase [Source:HGNC Symbol;Acc:HGNC:5350]	protein_coding	-1.43461	6.31226e-05	56.5365	1.75933	5.88199e-10	77.7526	-1.70905	9.54164e-10	80.3142	0	186.616	130.08	102.381	180.134	193.577	113.263
LINC00337	ENSG00000225077	6234692	6239444	1	1	long intergenic non-protein coding RNA 337 [Source:HGNC Symbol;Acc:HGNC:28620]	lncRNA	-111.54	0.195438	0.754005	3.51279	0.0435516	0.980429	-2.24164	#N/A	0.130589	0	0.754005	0	0.377791	1.35822	0.22895	0.0983615
HES3	ENSG00000173673	6244179	6245578	1	1	hes family bHLH transcription factor 3 [Source:HGNC Symbol;Acc:HGNC:26226]	protein_coding	#N/A	#N/A	0	#N/A	#N/A	0	#N/A	#N/A	0	#N/A	0	0	0	0	0	0
GPR153	ENSG00000158292	6247353	6261098	-1	1	G protein-coupled receptor 153 [Source:HGNC Symbol;Acc:HGNC:23618]	protein_coding	-5.22634	1.00231e-47	44.3635	-3.27299	3.00652e-17	20.4695	1.24157	0.0660777	5.15881	0	54.8538	10.4903	29.4677	8.99821	21.3496	26.5084
ACOT7	ENSG00000097021	6264269	6393767	-1	1	acyl-CoA thioesterase 7 [Source:HGNC Symbol;Acc:HGNC:24157]	protein_coding	-2.27903	7.28657e-20	73.5628	1.79928	3.19877e-08	26.4032	1.82215	6.55102e-10	29.6047	0	131.071	57.5083	33.019	59.4222	36.0024	65.6071
ENSG00000271746	ENSG00000271746	6393555	6394391	1	1	novel transcript, antisense to ACOT7	lncRNA	#N/A	#N/A	0	#N/A	#N/A	0	#N/A	#N/A	0	#N/A	0	0	0	0	0	0
HES2	ENSG00000069812	6412418	6424670	-1	1	hes family bHLH transcription factor 2 [Source:HGNC Symbol;Acc:HGNC:16005]	protein_coding	-363.049	1.72672e-16	41.4255	-92.0857	3.28929e-26	47.1679	1.26881	0.134368	2.00182	0	41.5331	0.107593	47.6773	0.509333	7.44088	9.4427
ESPN	ENSG00000187017	6424776	6461367	1	1	espin [Source:HGNC Symbol;Acc:HGNC:13281]	protein_coding	-1.73292	0.54858	0.161817	-35.6568	2.88706e-06	6.17712	-4.215	#N/A	0.17977	1	0.377002	0.215186	6.34689	0.169778	0.22895	0.0491807
MIR4252	ENSG00000265392	6429834	6429896	-1	1	microRNA 4252 [Source:HGNC Symbol;Acc:HGNC:38384]	miRNA	#N/A	#N/A	0	#N/A	#N/A	0	#N/A	#N/A	0	#N/A	0	0	0	0	0	0
ENSG00000231868	ENSG00000231868	6443034	6447006	-1	1	novel transcript, antisense to ESPN	lncRNA	7.84098	0.564971	0.0537964	-10.1712	0.556172	0.0755583	#N/A	#N/A	0	#N/A	0	0.0537964	0.0755583	0	0	0
TNFRSF25	ENSG00000215788	6460786	6466175	-1	1	TNF receptor superfamily member 25 [Source:HGNC Symbol;Acc:HGNC:11910]	protein_coding	-6.15425	1.78629e-24	13.8983	-3.07945	2.01063e-11	11.842	7.00509	1.5437e-14	7.2571	0	16.5881	2.68982	17.5295	5.68755	1.20199	8.45909
PLEKHG5	ENSG00000171680	6467122	6520074	-1	1	pleckstrin homology and RhoGEF domain containing G5 [Source:HGNC Symbol;Acc:HGNC:29105]	protein_coding	-11.7648	1.92345e-80	62.6159	-1.74115	3.36604e-06	15.8582	5.09541	2.80161e-24	15.2633	0	68.4259	5.81001	37.2502	21.392	3.72044	18.9838
NOL9	ENSG00000162408	6521347	6554513	-1	1	nucleolar protein 9 [Source:HGNC Symbol;Acc:HGNC:26265]	protein_coding	-1.02548	0.835013	1.26837	1.17092	0.201386	9.47083	-1.39072	0.00166955	11.6284	0	51.0838	49.8154	55.3842	64.855	41.3828	29.7543
RNU6-731P	ENSG00000253022	6540854	6540964	1	1	RNA, U6 small nuclear 731, pseudogene [Source:HGNC Symbol;Acc:HGNC:47694]	snRNA	#N/A	#N/A	0	#N/A	#N/A	0	#N/A	#N/A	0	#N/A	0	0	0	0	0	0
ENSG00000229519	ENSG00000229519	6547905	6548619	1	1	ribosomal protein L34 (RPL34) pseudogene	processed_pseudogene	#N/A	#N/A	0	#N/A	#N/A	0	#N/A	#N/A	0	#N/A	0	0	0	0	0	0
TAS1R1	ENSG00000173662	6555307	6579755	1	1	taste 1 receptor member 1 [Source:HGNC Symbol;Acc:HGNC:14448]	protein_coding	-37.9347	0.356257	0.251335	-1.73831	0.6986	0.0662277	16.0916	#N/A	0.0983615	0	0.251335	0	0.151117	0.0848888	0	0.0983615
ZBTB48	ENSG00000204859	6579994	6589280	1	1	zinc finger and BTB domain containing 48 [Source:HGNC Symbol;Acc:HGNC:4930]	protein_coding	-1.59439	0.000316091	7.00588	1.07221	0.645028	1.20383	1.01752	0.921555	0.152422	0	18.7873	11.7814	16.6228	17.8266	8.70011	8.85253
KLHL21	ENSG00000162413	6590724	6614607	-1	1	kelch like family member 21 [Source:HGNC Symbol;Acc:HGNC:29041]	protein_coding	-2.53616	1.45793e-24	76.121	-1.06034	0.590147	5.03304	1.14502	0.17633	11.4055	0	125.667	49.5465	88.4787	83.4457	78.6444	90.0499
PHF13	ENSG00000116273	6613731	6624030	1	1	PHD finger protein 13 [Source:HGNC Symbol;Acc:HGNC:22983]	protein_coding	1.37499	0.0549337	2.87838	-1.18926	0.386405	2.00713	1.8758	0.0015106	2.7125	0	7.66571	10.5441	12.6182	10.6111	3.09083	5.80333
THAP3	ENSG00000041988	6624866	6635586	1	1	THAP domain containing 3 [Source:HGNC Symbol;Acc:HGNC:20855]	protein_coding	-2.48708	1.86551e-11	11.0492	1.29821	0.140324	3.18316	-1.08921	0.650232	0.549203	0	18.4731	7.4239	10.6537	13.8369	6.6968	6.14759
DNAJC11	ENSG00000007923	6634168	6701924	-1	1	DnaJ heat shock protein family (Hsp40) member C11 [Source:HGNC Symbol;Acc:HGNC:25570]	protein_coding	1.1453	0.233814	12.4642	1.0589	0.599083	4.96133	-1.4509	6.09333e-05	32.0026	0	85.768	98.2322	84.1719	89.1332	102.97	70.9678
LINC01672	ENSG00000228750	6724637	6730012	1	1	long intergenic non-protein coding RNA 1672 [Source:HGNC Symbol;Acc:HGNC:52460]	lncRNA	21.7564	0.458378	0.161389	#N/A	#N/A	0	#N/A	#N/A	0	#N/A	0	0.161389	0	0	0	0
ENSG00000284744	ENSG00000284744	6767954	6770038	1	1	novel transcript	lncRNA	#N/A	#N/A	0	#N/A	#N/A	0	#N/A	#N/A	0	#N/A	0	0	0	0	0	0
CAMTA1-DT	ENSG00000237436	6783892	6784843	-1	1	CAMTA1 divergent transcript [Source:HGNC Symbol;Acc:HGNC:53020]	lncRNA	7.84098	0.564971	0.0537964	#N/A	#N/A	0	#N/A	#N/A	0	#N/A	0	0.0537964	0	0	0	0
CAMTA1	ENSG00000171735	6785454	7769706	1	1	calmodulin binding transcription activator 1 [Source:HGNC Symbol;Acc:HGNC:18806]	protein_coding	1.48947	0.00561847	4.74104	1.55421	0.00099442	8.84473	1.27743	0.0637193	3.62211	1	9.67639	14.4174	15.9428	24.7875	13.0502	16.6723
ENSG00000227950	ENSG00000227950	6834333	6834618	-1	1	ribosomal protein L37 (RPL37) pseudogene	processed_pseudogene	#N/A	#N/A	0	#N/A	#N/A	0	#N/A	#N/A	0	#N/A	0	0	0	0	0	0
ENSG00000237365	ENSG00000237365	7008376	7014279	-1	1	novel transcript, antisense to CAMTA1	lncRNA	#N/A	#N/A	0	#N/A	#N/A	0	#N/A	#N/A	0	#N/A	0	0	0	0	0	0
RNU1-8P	ENSG00000207056	7219360	7219524	1	1	RNA, U1 small nuclear 8, pseudogene [Source:HGNC Symbol;Acc:HGNC:48307]	snRNA	#N/A	#N/A	0	#N/A	#N/A	0	#N/A	#N/A	0	#N/A	0	0	0	0	0	0
CAMTA1-IT1	ENSG00000237402	7368942	7370270	1	1	CAMTA1 intronic transcript 1 [Source:HGNC Symbol;Acc:HGNC:41446]	lncRNA	14.7987	0.519263	0.107593	#N/A	#N/A	0	#N/A	#N/A	0	#N/A	0	0.107593	0	0	0	0
CAMTA1-AS2	ENSG00000237728	7382487	7389754	-1	1	CAMTA1 antisense RNA 2 [Source:HGNC Symbol;Acc:HGNC:40855]	lncRNA	7.84098	0.564971	0.0537964	8.27561	0.556172	0.0848888	#N/A	#N/A	0	#N/A	0	0.0537964	0	0.0848888	0	0
CAMTA1-AS1	ENSG00000225126	7441096	7441554	-1	1	CAMTA1 antisense RNA 1 [Source:HGNC Symbol;Acc:HGNC:40856]	lncRNA	#N/A	#N/A	0	#N/A	#N/A	0	#N/A	#N/A	0	#N/A	0	0	0	0	0	0
ENSG00000270171	ENSG00000270171	7693124	7694844	-1	1	novel transcript	lncRNA	#N/A	#N/A	0	#N/A	#N/A	0	#N/A	#N/A	0	#N/A	0	0	0	0	0	0
ENSG00000270035	ENSG00000270035	7698303	7698872	-1	1	novel transcript	lncRNA	#N/A	#N/A	0	#N/A	#N/A	0	#N/A	#N/A	0	#N/A	0	0	0	0	0	0
ENSG00000269978	ENSG00000269978	7700704	7700970	-1	1	novel transcript	lncRNA	#N/A	#N/A	0	#N/A	#N/A	0	#N/A	#N/A	0	#N/A	0	0	0	0	0	0
VAMP3	ENSG00000049245	7771296	7781432	1	1	vesicle associated membrane protein 3 [Source:HGNC Symbol;Acc:HGNC:12644]	protein_coding	1.30336	0.022683	8.0662	-1.06776	0.594086	2.56327	1.59909	1.41877e-05	13.1028	0	26.5787	34.6449	40.4237	37.8604	21.8648	34.9675
ENSG00000269925	ENSG00000269925	7776383	7776775	1	1	novel transcript, sense intronic to VAMP3	lncRNA	#N/A	#N/A	0	#N/A	#N/A	0	#N/A	#N/A	0	#N/A	0	0	0	0	0	0
PER3	ENSG00000049246	7784291	7845177	1	1	period circadian regulator 3 [Source:HGNC Symbol;Acc:HGNC:8847]	protein_coding	-4.75792	2.10651e-17	9.93072	1.24737	0.165516	3.89319	1.48256	0.170587	0.914462	0	12.5667	2.63602	15.7161	19.6093	1.88884	2.8033
ENSG00000236266	ENSG00000236266	7810242	7827342	-1	1	novel transcript	lncRNA	#N/A	#N/A	0	8.27561	0.556172	0.0848888	#N/A	#N/A	0	#N/A	0	0	0	0.0848888	0	0
UTS2	ENSG00000049247	7843083	7853512	-1	1	urotensin 2 [Source:HGNC Symbol;Acc:HGNC:12636]	protein_coding	-10.3328	0.54858	0.0628337	#N/A	#N/A	0	-9.53721	#N/A	0.0572376	#N/A	0.0628337	0	0	0	0.0572376	0
TNFRSF9	ENSG00000049249	7915871	7943165	-1	1	TNF receptor superfamily member 9 [Source:HGNC Symbol;Acc:HGNC:11924]	protein_coding	-1.2449	0.625102	0.198394	3.18875	0.284398	0.358216	61.2937	0.232814	0.393446	0	1.00534	0.806946	0.151117	0.509333	0	0.393446
ENSG00000270330	ENSG00000270330	7942372	7942726	1	1	small EDRK-rich factor 2 (SERF2) pseudogene	processed_pseudogene	#N/A	#N/A	0	#N/A	#N/A	0	#N/A	#N/A	0	#N/A	0	0	0	0	0	0
PARK7	ENSG00000116288	7954291	7985505	1	1	Parkinsonism associated deglycase [Source:HGNC Symbol;Acc:HGNC:16369]	protein_coding	-1.0697	0.54858	11.0503	1.01094	0.93118	2.8898	-1.2773	0.006956	48.252	0	169.588	158.538	264.001	266.89	222.254	174.001
Y_RNA_1	ENSG00000200344	7982881	7982983	-1	1	Y RNA [Source:RFAM;Acc:RF00019]	misc_RNA	#N/A	#N/A	0	#N/A	#N/A	0	#N/A	#N/A	0	#N/A	0	0	0	0	0	0
ENSG00000284747	ENSG00000284747	7991134	8005312	1	1	novel transcript, antisense to ERRFI1	lncRNA	35.6719	0.373597	0.268982	8.27561	0.556172	0.0848888	-69.463	0.17975	0.457901	0	0	0.268982	0	0.0848888	0.457901	0
ENSG00000284716	ENSG00000284716	7998187	7999934	-1	1	novel transcript	lncRNA	42.6296	0.345764	0.322778	#N/A	#N/A	0	-1.1557	#N/A	0.0241705	#N/A	0	0.322778	0	0	0.171713	0.147542
ERRFI1	ENSG00000116285	8004404	8026309	-1	1	ERBB receptor feedback inhibitor 1 [Source:HGNC Symbol;Acc:HGNC:18185]	protein_coding	1.15636	0.170052	25.3603	-1.26181	0.0179303	44.6483	1.34206	0.000872492	81.5674	0	162.174	187.534	215.19	170.542	238.452	320.019
ENSG00000238290	ENSG00000238290	8026738	8122702	1	1	novel transcript	lncRNA	7.84098	0.564971	0.0537964	#N/A	#N/A	0	-1.15189	#N/A	0.0161137	#N/A	0	0.0537964	0	0	0.114475	0.0983615
ENSG00000232848	ENSG00000232848	8057245	8058463	-1	1	ribosomal protein L7a (RPL7A) pseudogene	processed_pseudogene	#N/A	#N/A	0	1.38103	0.696337	0.122211	#N/A	#N/A	0	#N/A	0	0	0.302233	0.424444	0	0
ENSG00000229305	ENSG00000229305	8189824	8192770	1	1	52kDa eukaryotic translation initiation factor 2 subunit 3 gamma (EIF2S3) pseudogene	processed_pseudogene	#N/A	#N/A	0	-10.1712	0.556172	0.0755583	#N/A	#N/A	0	#N/A	0	0	0.0755583	0	0	0
LINC01714	ENSG00000227634	8201518	8215210	1	1	long intergenic non-protein coding RNA 1714 [Source:HGNC Symbol;Acc:HGNC:52501]	lncRNA	-1.88079	0.0359901	1.474	8.27561	0.556172	0.0848888	-2.792	0.0102417	1.06972	0	3.14169	1.66769	0	0.0848888	1.65989	0.590169
RNU1-7P	ENSG00000200975	8206434	8206597	-1	1	RNA, U1 small nuclear 7, pseudogene [Source:HGNC Symbol;Acc:HGNC:48306]	snRNA	#N/A	#N/A	0	#N/A	#N/A	0	#N/A	#N/A	0	#N/A	0	0	0	0	0	0
ENSG00000233645	ENSG00000233645	8218190	8220529	-1	1	novel transcript	lncRNA	#N/A	#N/A	0	#N/A	#N/A	0	#N/A	#N/A	0	#N/A	0	0	0	0	0	0
RNU6-991P	ENSG00000251977	8292157	8292263	-1	1	RNA, U6 small nuclear 991, pseudogene [Source:HGNC Symbol;Acc:HGNC:47954]	snRNA	#N/A	#N/A	0	#N/A	#N/A	0	#N/A	#N/A	0	#N/A	0	0	0	0	0	0
SLC45A1	ENSG00000162426	8318114	8344167	1	1	solute carrier family 45 member 1 [Source:HGNC Symbol;Acc:HGNC:17939]	protein_coding	6.29966	3.5741e-06	3.03885	19.3923	0.000150324	2.98977	31.159	#N/A	0.196723	1	0.565504	3.60436	0.151117	3.14089	0	0.196723
Y_RNA_2	ENSG00000252254	8328067	8328179	1	1	Y RNA [Source:RFAM;Acc:RF00019]	misc_RNA	#N/A	#N/A	0	#N/A	#N/A	0	#N/A	#N/A	0	#N/A	0	0	0	0	0	0
RERE	ENSG00000142599	8352397	8848921	-1	1	arginine-glutamic acid dipeptide repeats [Source:HGNC Symbol;Acc:HGNC:9965]	protein_coding	1.79825	2.46888e-06	9.93822	1.27707	0.121192	4.13011	1.11025	0.515209	0.972381	1	12.4411	22.3793	14.885	19.0151	8.81459	9.78697
RERE-AS1	ENSG00000232912	8424645	8435013	1	1	RERE antisense RNA 1 [Source:HGNC Symbol;Acc:HGNC:40501]	lncRNA	14.7987	0.519263	0.107593	#N/A	#N/A	0	#N/A	#N/A	0	#N/A	0	0.107593	0	0	0	0
ENSG00000221083	ENSG00000221083	8511795	8511919	-1	1	0	snoRNA	#N/A	#N/A	0	#N/A	#N/A	0	#N/A	#N/A	0	#N/A	0	0	0	0	0	0
ENSG00000270282	ENSG00000270282	8512653	8513021	1	1	ferritin, light polypeptide (FTL) pseudogene	processed_pseudogene	#N/A	#N/A	0	#N/A	#N/A	0	#N/A	#N/A	0	#N/A	0	0	0	0	0	0
RPL7P11	ENSG00000234619	8750430	8751087	1	1	ribosomal protein L7 pseudogene 11 [Source:HGNC Symbol;Acc:HGNC:35667]	processed_pseudogene	#N/A	#N/A	0	#N/A	#N/A	0	#N/A	#N/A	0	#N/A	0	0	0	0	0	0
RPL7P7	ENSG00000224315	8786211	8786913	-1	1	ribosomal protein L7 pseudogene 7 [Source:HGNC Symbol;Acc:HGNC:36895]	processed_pseudogene	#N/A	#N/A	0	#N/A	#N/A	0	#N/A	#N/A	0	#N/A	0	0	0	0	0	0
Y_RNA_3	ENSG00000222511	8796571	8796673	-1	1	Y RNA [Source:RFAM;Acc:RF00019]	misc_RNA	#N/A	#N/A	0	#N/A	#N/A	0	#N/A	#N/A	0	#N/A	0	0	0	0	0	0
ENSG00000226545	ENSG00000226545	8798475	8799506	1	1	ribosomal protein L27 (RPL27) pseudogene	unprocessed_pseudogene	#N/A	#N/A	0	#N/A	#N/A	0	#N/A	#N/A	0	#N/A	0	0	0	0	0	0
ENSG00000228423	ENSG00000228423	8805860	8807051	-1	1	novel transcript	lncRNA	-2.20038	0.566171	0.0718711	#N/A	#N/A	0	#N/A	#N/A	0	#N/A	0.125667	0.0537964	0	0	0	0
RPL23AP19	ENSG00000229716	8831007	8831375	1	1	ribosomal protein L23a pseudogene 19 [Source:HGNC Symbol;Acc:HGNC:36708]	processed_pseudogene	#N/A	#N/A	0	#N/A	#N/A	0	#N/A	#N/A	0	#N/A	0	0	0	0	0	0
ENO1	ENSG00000074800	8861000	8879190	-1	1	enolase 1 [Source:HGNC Symbol;Acc:HGNC:3350]	protein_coding	-1.71086	9.36073e-11	1652.55	1.37112	0.000326663	741.187	-1.57551	5.45797e-08	1113.23	0	3977.25	2324.7	1997.16	2738.34	3047.56	1934.33
MIR6728	ENSG00000274258	8866502	8866590	-1	1	microRNA 6728 [Source:HGNC Symbol;Acc:HGNC:49961]	miRNA	#N/A	#N/A	0	#N/A	#N/A	0	#N/A	#N/A	0	#N/A	0	0	0	0	0	0
ENO1-AS1	ENSG00000230679	8878835	8879894	1	1	ENO1 antisense RNA 1 [Source:HGNC Symbol;Acc:HGNC:40214]	lncRNA	1.67967	0.564971	0.134277	-63.2653	0.342303	0.528908	#N/A	#N/A	0	#N/A	0.188501	0.322778	0.528908	0	0	0
RNU6-304P	ENSG00000201725	8883427	8883533	-1	1	RNA, U6 small nuclear 304, pseudogene [Source:HGNC Symbol;Acc:HGNC:47267]	snRNA	#N/A	#N/A	0	#N/A	#N/A	0	#N/A	#N/A	0	#N/A	0	0	0	0	0	0
HMGN2P17	ENSG00000238249	8893409	8894151	1	1	high mobility group nucleosomal binding domain 2 pseudogene 17 [Source:HGNC Symbol;Acc:HGNC:39381]	processed_pseudogene	#N/A	#N/A	0	#N/A	#N/A	0	#N/A	#N/A	0	#N/A	0	0	0	0	0	0
ENSG00000232208	ENSG00000232208	8907393	8907744	-1	1	zinc finger protein 271 (ZNF) pseudogene	processed_pseudogene	#N/A	#N/A	0	#N/A	#N/A	0	#N/A	#N/A	0	#N/A	0	0	0	0	0	0
ENSG00000232663	ENSG00000232663	8909742	8909904	1	1	pseudogene similar to part of cytochrome oxidase subunit II	processed_pseudogene	#N/A	#N/A	0	#N/A	#N/A	0	#N/A	#N/A	0	#N/A	0	0	0	0	0	0
CA6	ENSG00000131686	8945867	8975092	1	1	carbonic anhydrase 6 [Source:HGNC Symbol;Acc:HGNC:1380]	protein_coding	#N/A	#N/A	0	#N/A	#N/A	0	16.0916	#N/A	0.0983615	#N/A	0	0	0	0	0	0.0983615
RN7SL451P	ENSG00000265141	8979576	8979874	-1	1	RNA, 7SL, cytoplasmic 451, pseudogene [Source:HGNC Symbol;Acc:HGNC:46467]	misc_RNA	#N/A	#N/A	0	#N/A	#N/A	0	#N/A	#N/A	0	#N/A	0	0	0	0	0	0
SLC2A7	ENSG00000197241	9002973	9026423	-1	1	solute carrier family 2 member 7 [Source:HGNC Symbol;Acc:HGNC:13445]	protein_coding	#N/A	#N/A	0	#N/A	#N/A	0	8.55788	#N/A	0.0491807	#N/A	0	0	0	0	0	0.0491807
SLC2A5	ENSG00000142583	9035106	9088478	-1	1	solute carrier family 2 member 5 [Source:HGNC Symbol;Acc:HGNC:11010]	protein_coding	-1.71499	0.612369	0.0809084	#N/A	#N/A	0	-1.81138	0.129058	0.644047	#N/A	0.188501	0.107593	0	0	1.43094	0.786892
ENSG00000252404	ENSG00000252404	9082696	9082879	1	1	0	scaRNA	#N/A	#N/A	0	#N/A	#N/A	0	#N/A	#N/A	0	#N/A	0	0	0	0	0	0
GPR157	ENSG00000180758	9100305	9129102	-1	1	G protein-coupled receptor 157 [Source:HGNC Symbol;Acc:HGNC:23687]	protein_coding	-2.03675	4.55305e-07	7.64716	-1.51675	0.102936	1.93176	-1.5065	0.00354364	4.31295	1	15.0173	7.3701	5.66687	3.73511	12.8212	8.50827
MIR34AHG	ENSG00000228526	9148011	9198906	-1	1	MIR34A host gene [Source:HGNC Symbol;Acc:HGNC:51913]	lncRNA	23.5545	1.52952e-39	29.9362	5.68609	1.66722e-11	7.84526	1.51427	0.0019506	5.21334	1	1.31951	31.2557	1.66228	9.50754	10.1311	15.3444
MIR34A	ENSG00000284357	9151668	9151777	-1	1	microRNA 34a [Source:HGNC Symbol;Acc:HGNC:31635]	miRNA	#N/A	#N/A	0	#N/A	#N/A	0	#N/A	#N/A	0	#N/A	0	0	0	0	0	0
LNCTAM34A	ENSG00000234546	9182004	9196284	1	1	long non coding transcriptional activator of miR34a [Source:HGNC Symbol;Acc:HGNC:52548]	lncRNA	-1.65901	0.477766	0.251763	2.68726	0.0812566	0.914202	2.0206	0.103332	0.649086	0	0.628337	0.376575	0.528908	1.44311	0.629613	1.2787
H6PD	ENSG00000049239	9234774	9271337	1	1	hexose-6-phosphate dehydrogenase/glucose 1-dehydrogenase [Source:HGNC Symbol;Acc:HGNC:4795]	protein_coding	2.11641	1.15227e-14	39.2225	-1.83522	3.52419e-09	33.1858	3.43971	1.03086e-27	29.6201	0	35.1241	74.3466	72.9137	39.728	12.1344	41.7545
SPSB1	ENSG00000171621	9292894	9369532	1	1	splA/ryanodine receptor domain and SOCS box containing 1 [Source:HGNC Symbol;Acc:HGNC:30628]	protein_coding	1.05838	0.640766	1.60075	1.36313	0.00792169	12.2165	1.68988	1.03838e-05	9.59966	1	27.3955	28.9962	33.6234	45.8399	13.9087	23.5084
ENSG00000284652	ENSG00000284652	9421098	9422862	-1	1	novel transcript	lncRNA	#N/A	#N/A	0	#N/A	#N/A	0	#N/A	#N/A	0	#N/A	0	0	0	0	0	0
LINC02606	ENSG00000284693	9425094	9440564	-1	1	long intergenic non-protein coding RNA 2606 [Source:HGNC Symbol;Acc:HGNC:54047]	lncRNA	9.72975	0.00511266	1.16545	1.98555	0.388131	0.386208	23.6253	#N/A	0.147542	1	0.125667	1.29111	0.377791	0.763999	0	0.147542
RNA5SP40	ENSG00000252956	9437669	9437778	-1	1	RNA, 5S ribosomal pseudogene 40 [Source:HGNC Symbol;Acc:HGNC:42816]	rRNA_pseudogene	#N/A	#N/A	0	#N/A	#N/A	0	#N/A	#N/A	0	#N/A	0	0	0	0	0	0
ENSG00000235263	ENSG00000235263	9501092	9503471	-1	1	novel transcript	lncRNA	#N/A	#N/A	0	#N/A	#N/A	0	#N/A	#N/A	0	#N/A	0	0	0	0	0	0
SLC25A33	ENSG00000171612	9539465	9585173	1	1	solute carrier family 25 member 33 [Source:HGNC Symbol;Acc:HGNC:29681]	protein_coding	-1.74039	1.50062e-05	8.28881	3.87357	1.6523e-17	16.3193	-2.2615	4.82091e-10	9.99726	0	19.4785	11.1896	5.66687	21.9862	17.9154	7.9181
ENSG00000231181	ENSG00000231181	9576427	9576985	1	1	ribosomal protein L9 (RPL9) pseudogene	processed_pseudogene	#N/A	#N/A	0	#N/A	#N/A	0	#N/A	#N/A	0	#N/A	0	0	0	0	0	0
TMEM201	ENSG00000188807	9588911	9614877	1	1	transmembrane protein 201 [Source:HGNC Symbol;Acc:HGNC:33719]	protein_coding	1.22522	0.126677	4.63008	2.76336	1.75896e-16	24.0052	-5.21937	3.51705e-24	13.5166	0	20.5466	25.1767	13.6005	37.6057	16.7134	3.19675
PIK3CD	ENSG00000171608	9651731	9729114	1	1	phosphatidylinositol-4,5-bisphosphate 3-kinase catalytic subunit delta [Source:HGNC Symbol;Acc:HGNC:8977]	protein_coding	-2.50681	6.45266e-18	27.0838	-3.33798	9.92146e-20	24.8257	14.8142	1.28981e-13	7.20624	0	45.0518	17.968	35.4368	10.6111	0.515138	7.72138
PIK3CD-AS1	ENSG00000179840	9652610	9654586	-1	1	PIK3CD antisense RNA 1 [Source:HGNC Symbol;Acc:HGNC:32346]	lncRNA	-2.20038	0.566171	0.0718711	#N/A	#N/A	0	#N/A	#N/A	0	#N/A	0.125667	0.0537964	0	0	0	0
ENSG00000233268	ENSG00000233268	9660828	9662626	-1	1	ribosomal protein L26 pseudogene (RPL26)	processed_pseudogene	#N/A	#N/A	0	#N/A	#N/A	0	8.55788	#N/A	0.0491807	#N/A	0	0	0	0	0	0.0491807
PIK3CD-AS2	ENSG00000231789	9672426	9687555	-1	1	PIK3CD antisense RNA 2 [Source:HGNC Symbol;Acc:HGNC:51334]	lncRNA	1.83551	0.393185	0.322351	-1.43694	0.496019	0.483169	-18.098	#N/A	0.114475	0	0.377002	0.699353	1.58672	1.10355	0.114475	0
CLSTN1	ENSG00000171603	9728926	9823984	-1	1	calsyntenin 1 [Source:HGNC Symbol;Acc:HGNC:17447]	protein_coding	-1.45922	2.28824e-05	66.6789	-2.89411	2.58312e-34	223.027	1.33017	0.00264303	23.9646	0	211.875	145.196	340.768	117.741	72.5772	96.5418
MZT1P1	ENSG00000271264	9780822	9781240	1	1	mitotic spindle organizing protein 1 pseudogene 1 [Source:HGNC Symbol;Acc:HGNC:50605]	processed_pseudogene	#N/A	#N/A	0	#N/A	#N/A	0	#N/A	#N/A	0	#N/A	0	0	0	0	0	0
ENSG00000280113	ENSG00000280113	9826289	9828271	-1	1	TEC	TEC	#N/A	#N/A	0	#N/A	#N/A	0	#N/A	#N/A	0	#N/A	0	0	0	0	0	0
CTNNBIP1	ENSG00000178585	9848276	9910336	-1	1	catenin beta interacting protein 1 [Source:HGNC Symbol;Acc:HGNC:16913]	protein_coding	-15.6599	4.57463e-116	107.355	-4.41776	1.59344e-36	50.2188	2.15331	1.04729e-08	9.24918	0	114.672	7.31631	64.9045	14.6858	8.01326	17.2624
ENSG00000223989	ENSG00000223989	9848318	9850154	1	1	novel transcript	lncRNA	#N/A	#N/A	0	#N/A	#N/A	0	#N/A	#N/A	0	#N/A	0	0	0	0	0	0
ENSG00000285701	ENSG00000285701	9900614	9908034	1	1	novel transcript, antisense to CTNNBIP1	lncRNA	#N/A	#N/A	0	#N/A	#N/A	0	#N/A	#N/A	0	#N/A	0	0	0	0	0	0
LZIC	ENSG00000162441	9922113	9943407	-1	1	leucine zipper and CTNNBIP1 domain containing [Source:HGNC Symbol;Acc:HGNC:17497]	protein_coding	1.1617	0.278829	4.01554	-1.54804	0.000548013	10.8882	-1.22732	0.0699723	5.93807	0	24.8193	28.8349	30.7522	19.864	32.053	26.115
ENSG00000228150	ENSG00000228150	9942923	9949974	1	1	novel transcript	lncRNA	14.7987	0.519263	0.107593	#N/A	#N/A	0	23.6253	#N/A	0.147542	#N/A	0	0.107593	0	0	0	0.147542
NMNAT1	ENSG00000173614	9943428	9985501	1	1	nicotinamide nucleotide adenylyltransferase 1 [Source:HGNC Symbol;Acc:HGNC:17877]	protein_coding	1.26584	0.167247	2.37485	-2.69159	9.99261e-10	11.0686	1.00103	0.995355	0.0115983	0	8.92239	11.2972	17.6051	6.53644	11.4475	11.4591
RN7SKP269	ENSG00000202415	9947318	9947636	1	1	RN7SK pseudogene 269 [Source:HGNC Symbol;Acc:HGNC:45993]	misc_RNA	#N/A	#N/A	0	#N/A	#N/A	0	#N/A	#N/A	0	#N/A	0	0	0	0	0	0
TMEM274P	ENSG00000283611	9950572	9960787	-1	1	transmembrane protein 274, pseudogene [Source:HGNC Symbol;Acc:HGNC:53732]	unitary_pseudogene	#N/A	#N/A	0	#N/A	#N/A	0	#N/A	#N/A	0	#N/A	0	0	0	0	0	0
MIR5697	ENSG00000265521	9967381	9967458	1	1	microRNA 5697 [Source:HGNC Symbol;Acc:HGNC:43509]	miRNA	#N/A	#N/A	0	#N/A	#N/A	0	#N/A	#N/A	0	#N/A	0	0	0	0	0	0
ENSG00000241326	ENSG00000241326	9983141	9984568	1	1	novel transcript	lncRNA	-19.5335	0.462677	0.125667	23.3142	0.393795	0.254666	-1.16131	0.799624	0.0805683	0	0.125667	0	0	0.254666	0.572376	0.491807
RBP7	ENSG00000162444	9997206	10016021	1	1	retinol binding protein 7 [Source:HGNC Symbol;Acc:HGNC:30316]	protein_coding	-37.9347	0.356257	0.251335	1.35286	0.448025	0.779918	#N/A	#N/A	0	#N/A	0.251335	0	2.19119	2.97111	0	0
UBE4B	ENSG00000130939	10032832	10181239	1	1	ubiquitination factor E4B [Source:HGNC Symbol;Acc:HGNC:12500]	protein_coding	1.1445	0.24166	11.3783	-1.92955	5.70804e-13	86.4883	1.19547	0.0674416	16.5265	0	78.7307	90.1089	179.526	93.0381	84.5399	101.066
ENSG00000224340	ENSG00000224340	10054445	10054781	-1	1	pseudogene similar to part of ribosomal protein L21 (RPL21)	processed_pseudogene	#N/A	#N/A	0	#N/A	#N/A	0	#N/A	#N/A	0	#N/A	0	0	0	0	0	0
PGAM1P11	ENSG00000233623	10058671	10059648	1	1	phosphoglycerate mutase 1 pseudogene 11 [Source:HGNC Symbol;Acc:HGNC:42464]	processed_pseudogene	21.7564	0.458378	0.161389	#N/A	#N/A	0	1.6474	#N/A	0.0411239	#N/A	0	0.161389	0	0	0.0572376	0.0983615
RNU6-828P	ENSG00000201746	10163268	10163374	1	1	RNA, U6 small nuclear 828, pseudogene [Source:HGNC Symbol;Acc:HGNC:47791]	snRNA	#N/A	#N/A	0	#N/A	#N/A	0	#N/A	#N/A	0	#N/A	0	0	0	0	0	0
KIF1B	ENSG00000054523	10210570	10381603	1	1	kinesin family member 1B [Source:HGNC Symbol;Acc:HGNC:16636]	protein_coding	1.62893	3.16303e-07	32.0944	1.07796	0.556172	3.64405	-1.05949	0.592329	4.17875	0	51.021	83.1154	46.695	50.3391	74.4088	70.2301
ENSG00000264881	ENSG00000264881	10227718	10227803	1	1	0	miRNA	#N/A	#N/A	0	#N/A	#N/A	0	#N/A	#N/A	0	#N/A	0	0	0	0	0	0
RNU6-37P	ENSG00000199562	10298966	10299072	1	1	RNA, U6 small nuclear 37, pseudogene [Source:HGNC Symbol;Acc:HGNC:34281]	snRNA	#N/A	#N/A	0	#N/A	#N/A	0	#N/A	#N/A	0	#N/A	0	0	0	0	0	0
RN7SL731P	ENSG00000264501	10306465	10306757	1	1	RNA, 7SL, cytoplasmic 731, pseudogene [Source:HGNC Symbol;Acc:HGNC:46747]	misc_RNA	#N/A	#N/A	0	#N/A	#N/A	0	#N/A	#N/A	0	#N/A	0	0	0	0	0	0
ENSG00000284735	ENSG00000284735	10381906	10387150	-1	1	novel transcript	lncRNA	#N/A	#N/A	0	#N/A	#N/A	0	-2.16593	#N/A	0.0652944	#N/A	0	0	0	0	0.114475	0.0491807
ENSG00000284642	ENSG00000284642	10395416	10397432	1	1	novel transcript	lncRNA	-1.16396	0.920766	0.00903734	53.3913	0.254183	0.594222	1.68102	#N/A	0.0822478	0	0.0628337	0.0537964	0	0.594222	0.114475	0.196723
PGD	ENSG00000142657	10398592	10420511	1	1	phosphogluconate dehydrogenase [Source:HGNC Symbol;Acc:HGNC:8891]	protein_coding	-1.41824	8.93889e-05	72.2485	-1.02085	0.853408	4.50326	-1.03994	0.703464	6.73516	1	244.989	172.74	220.63	216.127	175.376	168.641
ENSG00000271989	ENSG00000271989	10429881	10430677	-1	1	novel transcript, antisense to APITD1-CORT	lncRNA	#N/A	#N/A	0	#N/A	#N/A	0	#N/A	#N/A	0	#N/A	0	0	0	0	0	0
CENPS-CORT	ENSG00000251503	10430102	10452153	1	1	CENPS-CORT readthrough [Source:HGNC Symbol;Acc:HGNC:38843]	protein_coding	105.249	0.211136	0.806946	9.98378	0.00566991	1.46177	1.05959	0.872471	0.10256	1	0	0.806946	0.151117	1.61289	1.71713	1.81969
CENPS	ENSG00000175279	10430433	10442808	1	1	centromere protein S [Source:HGNC Symbol;Acc:HGNC:23163]	protein_coding	1.51888	0.00227256	5.64525	-1.23703	0.180267	3.92297	-2.41849	8.41608e-13	13.2645	0	10.8702	16.5155	20.4763	16.5533	22.6088	9.34434
CORT	ENSG00000241563	10450031	10451998	1	1	cortistatin [Source:HGNC Symbol;Acc:HGNC:2257]	protein_coding	-19.5335	0.462677	0.125667	#N/A	#N/A	0	8.55788	#N/A	0.0491807	#N/A	0.125667	0	0	0	0	0.0491807
DFFA	ENSG00000160049	10456522	10472529	-1	1	DNA fragmentation factor subunit alpha [Source:HGNC Symbol;Acc:HGNC:2772]	protein_coding	-2.06246	2.41993e-15	58.3631	-1.16766	0.17422	16.1099	-1.5352	8.53568e-06	24.1668	1	113.289	54.9261	112.204	96.0941	69.3147	45.1479
ENSG00000203469	ENSG00000203469	10458555	10459338	1	1	novel transcript, antisense to DFFA	lncRNA	#N/A	#N/A	0	8.27561	0.556172	0.0848888	8.55788	#N/A	0.0491807	#N/A	0	0	0	0.0848888	0	0.0491807
PEX14	ENSG00000142655	10472288	10630758	1	1	peroxisomal biogenesis factor 14 [Source:HGNC Symbol;Acc:HGNC:8856]	protein_coding	-1.31388	0.069066	3.37831	-1.12194	0.540235	1.7477	-1.18105	0.257401	1.79114	1	14.1376	10.7593	16.0939	14.3462	11.6765	9.88533
ENSG00000287727	ENSG00000287727	10612222	10616452	-1	1	novel transcript, antisense to PEX14	lncRNA	-10.3328	0.54858	0.0628337	#N/A	#N/A	0	#N/A	#N/A	0	#N/A	0.0628337	0	0	0	0	0
RN7SL614P	ENSG00000243267	10616836	10617115	1	1	RNA, 7SL, cytoplasmic 614, pseudogene [Source:HGNC Symbol;Acc:HGNC:46630]	misc_RNA	#N/A	#N/A	0	#N/A	#N/A	0	#N/A	#N/A	0	#N/A	0	0	0	0	0	0
CASZ1	ENSG00000130940	10636604	10796650	-1	1	castor zinc finger 1 [Source:HGNC Symbol;Acc:HGNC:26002]	protein_coding	-29.0513	3.02411e-35	24.3356	-3.56315	1.0901e-30	51.5861	-2.57902	2.35425e-19	27.2684	1	25.1963	0.860742	71.7048	20.1186	44.5308	17.2624
ENSG00000272078	ENSG00000272078	10639241	10654333	1	1	novel transcript, antisense to CASZ1	lncRNA	1.26101	0.842125	0.0357217	-2.18197	0.51782	0.208014	16.0916	#N/A	0.0983615	0	0.125667	0.161389	0.377791	0.169778	0	0.0983615
HSPE1P24	ENSG00000225158	10895761	10895998	1	1	heat shock protein family E (Hsp10) member 1 pseudogene 24 [Source:HGNC Symbol;Acc:HGNC:49343]	processed_pseudogene	#N/A	#N/A	0	#N/A	#N/A	0	#N/A	#N/A	0	#N/A	0	0	0	0	0	0
C1orf127	ENSG00000175262	10946471	10982037	-1	1	chromosome 1 open reading frame 127 [Source:HGNC Symbol;Acc:HGNC:26730]	protein_coding	-10.3328	0.54858	0.0628337	23.3142	0.393795	0.254666	8.55788	#N/A	0.0491807	0	0.0628337	0	0	0.254666	0	0.0491807
CFL1P6	ENSG00000215785	10990978	10991797	-1	1	cofilin 1 pseudogene 6 [Source:HGNC Symbol;Acc:HGNC:34545]	processed_pseudogene	#N/A	#N/A	0	#N/A	#N/A	0	#N/A	#N/A	0	#N/A	0	0	0	0	0	0
TARDBP	ENSG00000120948	11012344	11030528	1	1	TAR DNA binding protein [Source:HGNC Symbol;Acc:HGNC:11571]	protein_coding	1.17718	0.170102	7.75086	1.31718	0.0124147	15.7039	-1.544	7.5104e-06	23.0126	0	43.7323	51.4831	49.4907	65.1946	65.3081	42.2954
MASP2	ENSG00000009724	11026523	11047239	-1	1	mannan binding lectin serine peptidase 2 [Source:HGNC Symbol;Acc:HGNC:6902]	protein_coding	-10.3328	0.54858	0.0628337	-10.1712	0.556172	0.0755583	-1.15189	#N/A	0.0161137	1	0.0628337	0	0.0755583	0	0.114475	0.0983615
SRM	ENSG00000116649	11054584	11060020	-1	1	spermidine synthase [Source:HGNC Symbol;Acc:HGNC:11296]	protein_coding	-1.08745	0.54858	3.27397	2.44967	2.71147e-14	24.774	-2.28988	4.2853e-09	8.12873	0	40.7163	37.4423	17.0762	41.8502	14.4239	6.29514
EXOSC10	ENSG00000171824	11066618	11099869	-1	1	exosome component 10 [Source:HGNC Symbol;Acc:HGNC:9138]	protein_coding	1.49031	1.76249e-05	38.2683	-1.27573	0.0208448	21.393	-1.48391	2.15753e-05	32.2747	0	78.0395	116.308	98.9813	77.5884	98.9638	66.6891
ENSG00000226849	ENSG00000226849	11068471	11073097	1	1	novel transcript	lncRNA	3.90858	0.345931	0.206148	15.7949	0.465262	0.169778	-1.69676	#N/A	0.0733512	0	0.0628337	0.268982	0	0.169778	0.171713	0.0983615
EXOSC10-AS1	ENSG00000230337	11099675	11102100	1	1	EXOSC10 antisense RNA 1 [Source:HGNC Symbol;Acc:HGNC:40456]	lncRNA	1.89525	0.459965	0.232833	1.29727	0.703291	0.140872	3.07266	0.134258	0.369275	1	0.251335	0.484167	0.45335	0.594222	0.171713	0.540988
MTOR	ENSG00000198793	11106535	11262551	-1	1	mechanistic target of rapamycin kinase [Source:HGNC Symbol;Acc:HGNC:3942]	protein_coding	1.25861	0.0216305	20.9157	1.29819	0.00995614	28.3947	-1.34282	0.00278471	16.6603	0	80.867	101.783	95.2034	123.598	65.2508	48.5906
MTOR-AS1	ENSG00000225602	11143898	11149537	1	1	MTOR antisense RNA 1 [Source:HGNC Symbol;Acc:HGNC:40242]	lncRNA	#N/A	#N/A	0	#N/A	#N/A	0	8.55788	#N/A	0.0491807	#N/A	0	0	0	0	0	0.0491807
RNU6-537P	ENSG00000253086	11152350	11152452	1	1	RNA, U6 small nuclear 537, pseudogene [Source:HGNC Symbol;Acc:HGNC:47500]	snRNA	#N/A	#N/A	0	#N/A	#N/A	0	#N/A	#N/A	0	#N/A	0	0	0	0	0	0
ANGPTL7	ENSG00000171819	11189355	11195981	1	1	angiopoietin like 7 [Source:HGNC Symbol;Acc:HGNC:24078]	protein_coding	-10.3328	0.54858	0.0628337	8.27561	0.556172	0.0848888	#N/A	#N/A	0	#N/A	0.0628337	0	0	0.0848888	0	0
RNU6-291P	ENSG00000207451	11226254	11226360	1	1	RNA, U6 small nuclear 291, pseudogene [Source:HGNC Symbol;Acc:HGNC:47254]	snRNA	#N/A	#N/A	0	#N/A	#N/A	0	#N/A	#N/A	0	#N/A	0	0	0	0	0	0
RPL39P6	ENSG00000238173	11232963	11233112	1	1	ribosomal protein L39 pseudogene 6 [Source:HGNC Symbol;Acc:HGNC:35803]	processed_pseudogene	#N/A	#N/A	0	#N/A	#N/A	0	#N/A	#N/A	0	#N/A	0	0	0	0	0	0
UBIAD1	ENSG00000120942	11273198	11296049	1	1	UbiA prenyltransferase domain containing 1 [Source:HGNC Symbol;Acc:HGNC:30791]	protein_coding	-1.36107	0.0057546	9.869	1.47844	0.000617662	14.7575	-2.46028	9.09123e-18	26.367	0	37.1976	27.3286	30.8278	45.5853	44.4164	18.0493
UBE2V2P3	ENSG00000238199	11278616	11279351	-1	1	ubiquitin conjugating enzyme E2 V2 pseudogene 3 [Source:HGNC Symbol;Acc:HGNC:44891]	processed_pseudogene	#N/A	#N/A	0	#N/A	#N/A	0	#N/A	#N/A	0	#N/A	0	0	0	0	0	0
ENSG00000284646	ENSG00000284646	11311734	11319093	-1	1	novel transcript	lncRNA	7.84098	0.564971	0.0537964	#N/A	#N/A	0	#N/A	#N/A	0	#N/A	0	0.0537964	0	0	0	0
MTCYBP45	ENSG00000224338	11425257	11425821	-1	1	MT-CYB pseudogene 45 [Source:HGNC Symbol;Acc:HGNC:52313]	processed_pseudogene	#N/A	#N/A	0	#N/A	#N/A	0	#N/A	#N/A	0	#N/A	0	0	0	0	0	0
DISP3	ENSG00000204624	11479155	11537551	1	1	dispatched RND transporter family member 3 [Source:HGNC Symbol;Acc:HGNC:29251]	protein_coding	-5.26776	0.00292847	1.17619	7.60846	0.000720101	2.07465	2.41867	#N/A	0.0903047	0	1.44518	0.268982	0.302233	2.37689	0.0572376	0.147542
ENSG00000285833	ENSG00000285833	11500803	11502016	-1	1	novel transcript, antisense to DISP3	lncRNA	7.84098	0.564971	0.0537964	#N/A	#N/A	0	16.0916	#N/A	0.0983615	#N/A	0	0.0537964	0	0	0	0.0983615
LINC01647	ENSG00000235643	11609468	11613358	1	1	long intergenic non-protein coding RNA 1647 [Source:HGNC Symbol;Acc:HGNC:52434]	lncRNA	#N/A	#N/A	0	68.4298	0.219315	0.763999	#N/A	#N/A	0	#N/A	0	0	0	0.763999	0	0
ENSG00000284708	ENSG00000284708	11623558	11643416	1	1	novel transcript	lncRNA	14.7987	0.519263	0.107593	#N/A	#N/A	0	8.55788	#N/A	0.0491807	#N/A	0	0.107593	0	0	0	0.0491807
FBXO2	ENSG00000116661	11637018	11655785	-1	1	F-box protein 2 [Source:HGNC Symbol;Acc:HGNC:13581]	protein_coding	-57.2222	1.06398e-39	36.6777	-20.4066	9.12087e-65	71.0013	2.36982	3.05437e-07	5.57556	0	37.3232	0.645557	74.6516	3.65022	4.06387	9.63943
FBXO44	ENSG00000132879	11654375	11663327	1	1	F-box protein 44 [Source:HGNC Symbol;Acc:HGNC:24847]	protein_coding	-11.7196	7.90972e-27	14.4892	-1.77211	0.000173716	7.60686	1.79716	6.2593e-05	5.43473	0	15.8341	1.34491	17.454	9.8471	6.81127	12.246
FBXO6	ENSG00000116663	11664200	11674354	1	1	F-box protein 6 [Source:HGNC Symbol;Acc:HGNC:13585]	protein_coding	-93.9705	4.20236e-10	10.637	1.08098	0.787678	0.334071	-120.828	0.125809	0.801326	0	10.7446	0.107593	4.08015	4.41422	0.801326	0
MAD2L2	ENSG00000116670	11674480	11691650	-1	1	mitotic arrest deficient 2 like 2 [Source:HGNC Symbol;Acc:HGNC:6764]	protein_coding	-2.20955	5.10942e-15	30.1346	2.35202	1.61048e-17	48.9511	1.0372	0.795477	0.658007	0	55.0423	24.9077	36.1924	85.1435	17.6864	18.3444
DRAXIN	ENSG00000162490	11691710	11725857	1	1	dorsal inhibitory axon guidance protein [Source:HGNC Symbol;Acc:HGNC:25054]	protein_coding	4.14698	0.0590735	0.618445	68.4298	0.219315	0.763999	23.6253	#N/A	0.147542	1	0.188501	0.806946	0	0.763999	0	0.147542
AGTRAP	ENSG00000177674	11736084	11754802	1	1	angiotensin II receptor associated protein [Source:HGNC Symbol;Acc:HGNC:13539]	protein_coding	-2.577	2.17107e-22	45.9915	-2.0693	6.86102e-12	32.9565	1.1745	0.130605	7.43206	0	75.1491	29.1576	63.7712	30.8146	42.5848	50.0168
C1orf167	ENSG00000215910	11761787	11789585	1	1	chromosome 1 open reading frame 167 [Source:HGNC Symbol;Acc:HGNC:25262]	protein_coding	#N/A	#N/A	0	-10.1712	0.556172	0.0755583	#N/A	#N/A	0	#N/A	0	0	0.0755583	0	0	0
C1orf167-AS1	ENSG00000177553	11777077	11779619	-1	1	C1orf167 antisense RNA 1 [Source:HGNC Symbol;Acc:HGNC:41091]	lncRNA	#N/A	#N/A	0	#N/A	#N/A	0	#N/A	#N/A	0	#N/A	0	0	0	0	0	0
MTHFR	ENSG00000177000	11785723	11806455	-1	1	methylenetetrahydrofolate reductase [Source:HGNC Symbol;Acc:HGNC:7436]	protein_coding	-1.63348	2.49619e-05	10.602	-2.32848	6.05407e-15	34.4044	2.05507	5.93011e-09	11.2392	0	27.3327	16.7307	60.2955	25.8911	10.6462	21.8854
CLCN6	ENSG00000011021	11806096	11848079	1	1	chloride voltage-gated channel 6 [Source:HGNC Symbol;Acc:HGNC:2024]	protein_coding	1.63989	7.42907e-06	13.837	1.2409	0.10606	6.61276	2.22061	3.3667e-10	11.4657	1	21.6148	35.4518	27.4276	34.0404	9.38696	20.8526
ENSG00000276470	ENSG00000276470	11843812	11843984	1	1	0	misc_RNA	#N/A	#N/A	0	#N/A	#N/A	0	#N/A	#N/A	0	#N/A	0	0	0	0	0	0
ENSG00000278852	ENSG00000278852	11845549	11845697	1	1	0	misc_RNA	#N/A	#N/A	0	#N/A	#N/A	0	#N/A	#N/A	0	#N/A	0	0	0	0	0	0
NPPA	ENSG00000175206	11845709	11848345	-1	1	natriuretic peptide A [Source:HGNC Symbol;Acc:HGNC:7939]	protein_coding	#N/A	#N/A	0	#N/A	#N/A	0	#N/A	#N/A	0	#N/A	0	0	0	0	0	0
ENSG00000275915	ENSG00000275915	11847442	11847549	1	1	0	misc_RNA	#N/A	#N/A	0	#N/A	#N/A	0	#N/A	#N/A	0	#N/A	0	0	0	0	0	0
NPPB	ENSG00000120937	11857464	11858945	-1	1	natriuretic peptide B [Source:HGNC Symbol;Acc:HGNC:7940]	protein_coding	#N/A	#N/A	0	#N/A	#N/A	0	#N/A	#N/A	0	#N/A	0	0	0	0	0	0
SBF1P2	ENSG00000224904	11877770	11880406	1	1	SBF1 pseudogene 2 [Source:HGNC Symbol;Acc:HGNC:54552]	processed_pseudogene	#N/A	#N/A	0	#N/A	#N/A	0	#N/A	#N/A	0	#N/A	0	0	0	0	0	0
ENSG00000285646	ENSG00000285646	11907940	11914298	1	1	novel transcript	lncRNA	-2.15064	1.03975e-20	1043.52	-2.27246	2.67888e-23	1079.42	1.12118	0.217146	71.3502	0	1950.42	906.899	1927.72	848.294	588.803	660.153
RNU5E-1	ENSG00000199347	11908152	11908271	1	1	RNA, U5E small nuclear 1 [Source:HGNC Symbol;Acc:HGNC:10215]	snRNA	#N/A	#N/A	0	#N/A	#N/A	0	#N/A	#N/A	0	#N/A	0	0	0	0	0	0
RNU5E-4P	ENSG00000201801	11909808	11909927	-1	1	RNA, U5E small nuclear 4, pseudogene [Source:HGNC Symbol;Acc:HGNC:42513]	snRNA	#N/A	#N/A	0	#N/A	#N/A	0	#N/A	#N/A	0	#N/A	0	0	0	0	0	0
KIAA2013	ENSG00000116685	11919591	11926428	-1	1	KIAA2013 [Source:HGNC Symbol;Acc:HGNC:28513]	protein_coding	-2.45798	2.05018e-23	80.2473	1.01978	0.877494	1.29847	-1.50455	1.19102e-05	31.4431	0	135.281	55.0337	65.509	66.8075	93.7551	62.312
PLOD1	ENSG00000083444	11934205	11975538	1	1	procollagen-lysine,2-oxoglutarate 5-dioxygenase 1 [Source:HGNC Symbol;Acc:HGNC:9081]	protein_coding	-1.2935	0.004416	100.798	1.91195	3.15933e-13	112.811	1.6579	3.30978e-09	155.489	0	444.234	343.436	123.689	236.5	236.334	391.823
ENSG00000287384	ENSG00000287384	11979533	11980127	-1	1	novel transcript	lncRNA	#N/A	#N/A	0	#N/A	#N/A	0	#N/A	#N/A	0	#N/A	0	0	0	0	0	0
MFN2	ENSG00000116688	11980181	12015211	1	1	mitofusin 2 [Source:HGNC Symbol;Acc:HGNC:16877]	protein_coding	-2.34353	9.11185e-24	199.855	-1.24656	0.0262578	42.6968	-2.11092	1.81116e-18	158.78	1	348.602	148.747	215.87	173.173	301.699	142.919
ENSG00000270914	ENSG00000270914	12017216	12017308	-1	1	inositol(myo)-1(or 4)-monophosphatase 1 (IMPA1) pseudogene	processed_pseudogene	#N/A	#N/A	0	#N/A	#N/A	0	#N/A	#N/A	0	#N/A	0	0	0	0	0	0
MIIP	ENSG00000116691	12019466	12032045	1	1	migration and invasion inhibitory protein [Source:HGNC Symbol;Acc:HGNC:25715]	protein_coding	-1.92633	2.84576e-08	12.6631	1.38662	0.0554731	3.86318	-1.36621	0.0395758	2.79422	0	26.3273	13.6643	9.97369	13.8369	10.4172	7.62302
Y_RNA_4	ENSG00000202461	12024012	12024124	-1	1	Y RNA [Source:RFAM;Acc:RF00019]	misc_RNA	#N/A	#N/A	0	#N/A	#N/A	0	#N/A	#N/A	0	#N/A	0	0	0	0	0	0
MIR6729	ENSG00000276869	12029158	12029222	1	1	microRNA 6729 [Source:HGNC Symbol;Acc:HGNC:50103]	miRNA	#N/A	#N/A	0	#N/A	#N/A	0	#N/A	#N/A	0	#N/A	0	0	0	0	0	0
RN7SL649P	ENSG00000243539	12036740	12037014	-1	1	RNA, 7SL, cytoplasmic 649, pseudogene [Source:HGNC Symbol;Acc:HGNC:46665]	misc_RNA	#N/A	#N/A	0	#N/A	#N/A	0	#N/A	#N/A	0	#N/A	0	0	0	0	0	0
TNFRSF8	ENSG00000120949	12063303	12144207	1	1	TNF receptor superfamily member 8 [Source:HGNC Symbol;Acc:HGNC:11923]	protein_coding	-47.1354	0.319397	0.314169	5.23118	1.58672e-11	8.04303	8.55788	#N/A	0.0491807	0	0.314169	0	1.88896	9.93199	0	0.0491807
RNU6-777P	ENSG00000201135	12077881	12077984	-1	1	RNA, U6 small nuclear 777, pseudogene [Source:HGNC Symbol;Acc:HGNC:47740]	snRNA	#N/A	#N/A	0	#N/A	#N/A	0	#N/A	#N/A	0	#N/A	0	0	0	0	0	0
RPL23AP89	ENSG00000227875	12080293	12080547	-1	1	ribosomal protein L23a pseudogene 89 [Source:HGNC Symbol;Acc:HGNC:51623]	processed_pseudogene	#N/A	#N/A	0	#N/A	#N/A	0	#N/A	#N/A	0	#N/A	0	0	0	0	0	0
ENSG00000285604	ENSG00000285604	12088441	12092264	-1	1	novel transcript, antisense to TNFRSF8	lncRNA	7.84098	0.564971	0.0537964	#N/A	#N/A	0	#N/A	#N/A	0	#N/A	0	0.0537964	0	0	0	0
MIR7846	ENSG00000283789	12166943	12167038	1	1	microRNA 7846 [Source:HGNC Symbol;Acc:HGNC:50029]	miRNA	#N/A	#N/A	0	#N/A	#N/A	0	#N/A	#N/A	0	#N/A	0	0	0	0	0	0
TNFRSF1B	ENSG00000028137	12166991	12209228	1	1	TNF receptor superfamily member 1B [Source:HGNC Symbol;Acc:HGNC:11917]	protein_coding	#N/A	#N/A	0	9.97367	1.44834e-10	6.88441	#N/A	#N/A	0	#N/A	0	0	0.755583	7.63999	0	0
MIR4632	ENSG00000263676	12191713	12191773	1	1	microRNA 4632 [Source:HGNC Symbol;Acc:HGNC:41593]	miRNA	#N/A	#N/A	0	#N/A	#N/A	0	#N/A	#N/A	0	#N/A	0	0	0	0	0	0
RPL10P17	ENSG00000225196	12220794	12221109	-1	1	ribosomal protein L10 pseudogene 17 [Source:HGNC Symbol;Acc:HGNC:52348]	processed_pseudogene	#N/A	#N/A	0	#N/A	#N/A	0	#N/A	#N/A	0	#N/A	0	0	0	0	0	0
SNORA70_1	ENSG00000252969	12221148	12221271	-1	1	Small nucleolar RNA SNORA70 [Source:RFAM;Acc:RF00156]	snoRNA	#N/A	#N/A	0	#N/A	#N/A	0	#N/A	#N/A	0	#N/A	0	0	0	0	0	0
VPS13D	ENSG00000048707	12230030	12512047	1	1	vacuolar protein sorting 13 homolog D [Source:HGNC Symbol;Acc:HGNC:23595]	protein_coding	1.11201	0.37516	10.9532	-2.75214	7.60316e-29	127.48	1.13996	0.17528	18.5621	0	97.7693	108.722	200.229	72.7497	132.619	151.182
SNORA59A	ENSG00000239149	12507246	12507397	1	1	small nucleolar RNA, H/ACA box 59A [Source:HGNC Symbol;Acc:HGNC:32653]	snoRNA	#N/A	#N/A	0	#N/A	#N/A	0	#N/A	#N/A	0	#N/A	0	0	0	0	0	0
LINC02766	ENSG00000229484	12527724	12528420	1	1	long intergenic non-protein coding RNA 2766 [Source:HGNC Symbol;Acc:HGNC:54286]	lncRNA	#N/A	#N/A	0	#N/A	#N/A	0	#N/A	#N/A	0	#N/A	0	0	0	0	0	0
DHRS3	ENSG00000162496	12567910	12618210	-1	1	dehydrogenase/reductase 3 [Source:HGNC Symbol;Acc:HGNC:17693]	protein_coding	1.04982	0.908313	0.0701603	-3.35579	0.426838	0.217344	1.79295	5.41956e-10	37.1312	0	1.38234	1.4525	0.302233	0.0848888	46.8203	83.9515
RNU6ATAC18P	ENSG00000221340	12569972	12570072	-1	1	RNA, U6atac small nuclear 18, pseudogene [Source:HGNC Symbol;Acc:HGNC:46917]	snRNA	#N/A	#N/A	0	#N/A	#N/A	0	#N/A	#N/A	0	#N/A	0	0	0	0	0	0
MIR6730	ENSG00000276830	12578957	12579023	-1	1	microRNA 6730 [Source:HGNC Symbol;Acc:HGNC:50222]	miRNA	#N/A	#N/A	0	#N/A	#N/A	0	#N/A	#N/A	0	#N/A	0	0	0	0	0	0
ENSG00000272482	ENSG00000272482	12618900	12619244	-1	1	novel transcript	lncRNA	#N/A	#N/A	0	#N/A	#N/A	0	#N/A	#N/A	0	#N/A	0	0	0	0	0	0
AADACL4	ENSG00000204518	12644085	12667076	1	1	arylacetamide deacetylase like 4 [Source:HGNC Symbol;Acc:HGNC:32038]	protein_coding	#N/A	#N/A	0	#N/A	#N/A	0	#N/A	#N/A	0	#N/A	0	0	0	0	0	0
ENSG00000226166	ENSG00000226166	12692909	12693020	1	1	ribosomal protein L23a (RPL23A) pseudogene	processed_pseudogene	#N/A	#N/A	0	#N/A	#N/A	0	#N/A	#N/A	0	#N/A	0	0	0	0	0	0
AADACL3	ENSG00000188984	12716110	12728760	1	1	arylacetamide deacetylase like 3 [Source:HGNC Symbol;Acc:HGNC:32037]	protein_coding	-10.3328	0.54858	0.0628337	#N/A	#N/A	0	#N/A	#N/A	0	#N/A	0.0628337	0	0	0	0	0
C1orf158	ENSG00000157330	12746200	12763699	1	1	chromosome 1 open reading frame 158 [Source:HGNC Symbol;Acc:HGNC:28567]	protein_coding	#N/A	#N/A	0	#N/A	#N/A	0	#N/A	#N/A	0	#N/A	0	0	0	0	0	0
PRAMEF12	ENSG00000116726	12773738	12777906	1	1	PRAME family member 12 [Source:HGNC Symbol;Acc:HGNC:22125]	protein_coding	#N/A	#N/A	0	#N/A	#N/A	0	#N/A	#N/A	0	#N/A	0	0	0	0	0	0
PRAMEF1	ENSG00000116721	12791397	12796628	1	1	PRAME family member 1 [Source:HGNC Symbol;Acc:HGNC:28840]	protein_coding	-10.3328	0.54858	0.0628337	-10.1712	0.556172	0.0755583	#N/A	#N/A	0	#N/A	0.0628337	0	0.0755583	0	0	0
LINC01784	ENSG00000228338	12822686	12823159	-1	1	long intergenic non-protein coding RNA 1784 [Source:HGNC Symbol;Acc:HGNC:52574]	lncRNA	#N/A	#N/A	0	#N/A	#N/A	0	#N/A	#N/A	0	#N/A	0	0	0	0	0	0
PRAMEF11	ENSG00000239810	12824605	12831410	-1	1	PRAME family member 11 [Source:HGNC Symbol;Acc:HGNC:14086]	protein_coding	#N/A	#N/A	0	#N/A	#N/A	0	#N/A	#N/A	0	#N/A	0	0	0	0	0	0
PRAMEF30P	ENSG00000231103	12838125	12841357	-1	1	PRAME family member 30, pseudogene [Source:HGNC Symbol;Acc:HGNC:51892]	unprocessed_pseudogene	#N/A	#N/A	0	#N/A	#N/A	0	8.55788	#N/A	0.0491807	#N/A	0	0	0	0	0	0.0491807
HNRNPCL1	ENSG00000179172	12847377	12848720	-1	1	heterogeneous nuclear ribonucleoprotein C like 1 [Source:HGNC Symbol;Acc:HGNC:29295]	protein_coding	-10.3328	0.54858	0.0628337	23.3142	0.393795	0.254666	-9.53721	#N/A	0.0572376	0	0.0628337	0	0	0.254666	0.0572376	0
PRAMEF2	ENSG00000120952	12857086	12861909	1	1	PRAME family member 2 [Source:HGNC Symbol;Acc:HGNC:28841]	protein_coding	#N/A	#N/A	0	#N/A	#N/A	0	#N/A	#N/A	0	#N/A	0	0	0	0	0	0
PRAMEF4	ENSG00000243073	12879212	12886201	-1	1	PRAME family member 4 [Source:HGNC Symbol;Acc:HGNC:31971]	protein_coding	-10.3328	0.54858	0.0628337	15.7949	0.465262	0.169778	#N/A	#N/A	0	#N/A	0.0628337	0	0	0.169778	0	0
PRAMEF10	ENSG00000187545	12892896	12898270	-1	1	PRAME family member 10 [Source:HGNC Symbol;Acc:HGNC:27997]	protein_coding	#N/A	#N/A	0	#N/A	#N/A	0	#N/A	#N/A	0	#N/A	0	0	0	0	0	0
PRAMEF7	ENSG00000204510	12916610	12920482	1	1	PRAME family member 7 [Source:HGNC Symbol;Acc:HGNC:28415]	protein_coding	#N/A	#N/A	0	#N/A	#N/A	0	#N/A	#N/A	0	#N/A	0	0	0	0	0	0
RNU6-1072P	ENSG00000207434	12922554	12922660	1	1	RNA, U6 small nuclear 1072, pseudogene [Source:HGNC Symbol;Acc:HGNC:48035]	snRNA	#N/A	#N/A	0	#N/A	#N/A	0	#N/A	#N/A	0	#N/A	0	0	0	0	0	0
PRAMEF29P	ENSG00000234064	12926162	12928253	1	1	PRAME family member 29, pseudogene [Source:HGNC Symbol;Acc:HGNC:51891]	unprocessed_pseudogene	#N/A	#N/A	0	#N/A	#N/A	0	#N/A	#N/A	0	#N/A	0	0	0	0	0	0
PRAMEF6	ENSG00000232423	12938472	12947580	-1	1	PRAME family member 6 [Source:HGNC Symbol;Acc:HGNC:30583]	protein_coding	#N/A	#N/A	0	#N/A	#N/A	0	#N/A	#N/A	0	#N/A	0	0	0	0	0	0
PRAMEF28P	ENSG00000274178	13029339	13032130	1	1	PRAME family member 28, pseudogene [Source:HGNC Symbol;Acc:HGNC:51890]	unprocessed_pseudogene	#N/A	#N/A	0	#N/A	#N/A	0	#N/A	#N/A	0	#N/A	0	0	0	0	0	0
PRAMEF27	ENSG00000274764	13049476	13056575	-1	1	PRAME family member 27 [Source:HGNC Symbol;Acc:HGNC:51234]	protein_coding	#N/A	#N/A	0	#N/A	#N/A	0	#N/A	#N/A	0	#N/A	0	0	0	0	0	0
HNRNPCL3	ENSG00000277058	13060769	13062878	1	1	heterogeneous nuclear ribonucleoprotein C like 3 [Source:HGNC Symbol;Acc:HGNC:51235]	protein_coding	#N/A	#N/A	0	#N/A	#N/A	0	#N/A	#N/A	0	#N/A	0	0	0	0	0	0
PRAMEF25	ENSG00000229571	13068677	13077884	1	1	PRAME family member 25 [Source:HGNC Symbol;Acc:HGNC:49179]	protein_coding	#N/A	#N/A	0	#N/A	#N/A	0	-9.53721	#N/A	0.0572376	#N/A	0	0	0	0	0.0572376	0
PRAMEF34P	ENSG00000277862	13095179	13097971	-1	1	PRAME family member 34, pseudogene [Source:HGNC Symbol;Acc:HGNC:51895]	unprocessed_pseudogene	#N/A	#N/A	0	#N/A	#N/A	0	-9.53721	#N/A	0.0572376	#N/A	0	0	0	0	0.0572376	0
PRAMEF35P	ENSG00000236179	13104403	13105689	-1	1	PRAME family member 35, pseudogene [Source:HGNC Symbol;Acc:HGNC:51896]	unprocessed_pseudogene	-1.16396	0.920766	0.00903734	8.27561	0.556172	0.0848888	#N/A	#N/A	0	#N/A	0.0628337	0.0537964	0	0.0848888	0	0
HNRNPCL2	ENSG00000275774	13115488	13116854	-1	1	heterogeneous nuclear ribonucleoprotein C like 2 [Source:HGNC Symbol;Acc:HGNC:48813]	protein_coding	#N/A	#N/A	0	8.27561	0.556172	0.0848888	#N/A	#N/A	0	#N/A	0	0	0	0.0848888	0	0
PRAMEF36P	ENSG00000229978	13128818	13131615	1	1	PRAME family member 36, pseudogene [Source:HGNC Symbol;Acc:HGNC:51897]	transcribed_unprocessed_pseudogene	-10.3328	0.54858	0.0628337	#N/A	#N/A	0	#N/A	#N/A	0	#N/A	0.0628337	0	0	0	0	0
ENSG00000233336	ENSG00000233336	13146981	13147460	-1	1	novel transcript	lncRNA	#N/A	#N/A	0	#N/A	#N/A	0	#N/A	#N/A	0	#N/A	0	0	0	0	0	0
PRAMEF26	ENSG00000280267	13148905	13155961	-1	1	PRAME family member 26 [Source:HGNC Symbol;Acc:HGNC:49178]	protein_coding	#N/A	#N/A	0	#N/A	#N/A	0	#N/A	#N/A	0	#N/A	0	0	0	0	0	0
HNRNPCL4	ENSG00000179412	13163914	13165631	-1	1	heterogeneous nuclear ribonucleoprotein C like 4 [Source:HGNC Symbol;Acc:HGNC:51333]	protein_coding	#N/A	#N/A	0	#N/A	#N/A	0	-9.53721	#N/A	0.0572376	#N/A	0	0	0	0	0.0572376	0
PRAMEF9	ENSG00000204505	13171848	13179459	1	1	PRAME family member 9 [Source:HGNC Symbol;Acc:HGNC:27996]	protein_coding	#N/A	#N/A	0	#N/A	#N/A	0	#N/A	#N/A	0	#N/A	0	0	0	0	0	0
PRAMEF13	ENSG00000279169	13196188	13201409	-1	1	PRAME family member 13 [Source:HGNC Symbol;Acc:HGNC:13262]	protein_coding	#N/A	#N/A	0	#N/A	#N/A	0	#N/A	#N/A	0	#N/A	0	0	0	0	0	0
PRAMEF18	ENSG00000279804	13222705	13226106	-1	1	PRAME family member 18 [Source:HGNC Symbol;Acc:HGNC:30693]	protein_coding	#N/A	#N/A	0	#N/A	#N/A	0	#N/A	#N/A	0	#N/A	0	0	0	0	0	0
PRAMEF31P	ENSG00000250894	13245863	13248652	1	1	PRAME family member 31, pseudogene [Source:HGNC Symbol;Acc:HGNC:51893]	unprocessed_pseudogene	#N/A	#N/A	0	8.27561	0.556172	0.0848888	#N/A	#N/A	0	#N/A	0	0	0	0.0848888	0	0
PRAMEF5	ENSG00000270601	13254212	13263314	1	1	PRAME family member 5 [Source:HGNC Symbol;Acc:HGNC:27995]	protein_coding	#N/A	#N/A	0	#N/A	#N/A	0	#N/A	#N/A	0	#N/A	0	0	0	0	0	0
PRAMEF32P	ENSG00000231219	13273539	13275627	-1	1	PRAME family member 32, pseudogene [Source:HGNC Symbol;Acc:HGNC:51894]	unprocessed_pseudogene	#N/A	#N/A	0	#N/A	#N/A	0	#N/A	#N/A	0	#N/A	0	0	0	0	0	0
RNU6-771P	ENSG00000207511	13279125	13279231	-1	1	RNA, U6 small nuclear 771, pseudogene [Source:HGNC Symbol;Acc:HGNC:47734]	snRNA	#N/A	#N/A	0	#N/A	#N/A	0	#N/A	#N/A	0	#N/A	0	0	0	0	0	0
PRAMEF8	ENSG00000182330	13281035	13285174	-1	1	PRAME family member 8 [Source:HGNC Symbol;Acc:HGNC:24074]	protein_coding	#N/A	#N/A	0	#N/A	#N/A	0	#N/A	#N/A	0	#N/A	0	0	0	0	0	0
PRAMEF33	ENSG00000237700	13303539	13308907	1	1	PRAME family member 33 [Source:HGNC Symbol;Acc:HGNC:49193]	protein_coding	#N/A	#N/A	0	#N/A	#N/A	0	-18.098	#N/A	0.114475	#N/A	0	0	0	0	0.114475	0
PRAMEF15	ENSG00000204501	13315581	13322598	1	1	PRAME family member 15 [Source:HGNC Symbol;Acc:HGNC:26764]	protein_coding	#N/A	#N/A	0	#N/A	#N/A	0	#N/A	#N/A	0	#N/A	0	0	0	0	0	0
ENSG00000228229	ENSG00000228229	13324039	13324518	1	1	novel transcript	lncRNA	#N/A	#N/A	0	#N/A	#N/A	0	#N/A	#N/A	0	#N/A	0	0	0	0	0	0
PRAMEF14	ENSG00000204481	13341892	13347134	-1	1	PRAME family member 14 [Source:HGNC Symbol;Acc:HGNC:13576]	protein_coding	#N/A	#N/A	0	#N/A	#N/A	0	#N/A	#N/A	0	#N/A	0	0	0	0	0	0
PRAMEF19	ENSG00000204480	13369067	13371900	-1	1	PRAME family member 19 [Source:HGNC Symbol;Acc:HGNC:24908]	protein_coding	#N/A	#N/A	0	#N/A	#N/A	0	#N/A	#N/A	0	#N/A	0	0	0	0	0	0
PRAMEF17	ENSG00000204479	13389632	13392629	1	1	PRAME family member 17 [Source:HGNC Symbol;Acc:HGNC:29485]	protein_coding	#N/A	#N/A	0	#N/A	#N/A	0	-9.53721	#N/A	0.0572376	#N/A	0	0	0	0	0.0572376	0
PRAMEF20	ENSG00000204478	13416351	13421328	1	1	PRAME family member 20 [Source:HGNC Symbol;Acc:HGNC:25224]	protein_coding	#N/A	#N/A	0	#N/A	#N/A	0	#N/A	#N/A	0	#N/A	0	0	0	0	0	0
LRRC38	ENSG00000162494	13474973	13514003	-1	1	leucine rich repeat containing 38 [Source:HGNC Symbol;Acc:HGNC:27005]	protein_coding	#N/A	#N/A	0	#N/A	#N/A	0	#N/A	#N/A	0	#N/A	0	0	0	0	0	0
ENSG00000259961	ENSG00000259961	13513220	13516270	1	1	novel transcript	lncRNA	#N/A	#N/A	0	#N/A	#N/A	0	#N/A	#N/A	0	#N/A	0	0	0	0	0	0
BRWD1P1	ENSG00000215909	13555001	13555694	1	1	bromodomain and WD repeat domain containing 1 pseudogene 1 [Source:HGNC Symbol;Acc:HGNC:51528]	processed_pseudogene	#N/A	#N/A	0	#N/A	#N/A	0	#N/A	#N/A	0	#N/A	0	0	0	0	0	0
PDPN	ENSG00000162493	13583465	13617957	1	1	podoplanin [Source:HGNC Symbol;Acc:HGNC:29602]	protein_coding	-10.8486	3.11886e-90	79.009	-24.9744	8.59774e-111	150.804	#N/A	#N/A	0	#N/A	87.0247	8.01566	157.086	6.28177	0	0
RNA5SP41	ENSG00000222952	13623184	13623284	-1	1	RNA, 5S ribosomal pseudogene 41 [Source:HGNC Symbol;Acc:HGNC:42817]	rRNA_pseudogene	#N/A	#N/A	0	#N/A	#N/A	0	#N/A	#N/A	0	#N/A	0	0	0	0	0	0
ENSG00000237445	ENSG00000237445	13657311	13659910	-1	1	novel transcript	lncRNA	#N/A	#N/A	0	#N/A	#N/A	0	#N/A	#N/A	0	#N/A	0	0	0	0	0	0
ENSG00000253085	ENSG00000253085	13696070	13696199	-1	1	0	scaRNA	#N/A	#N/A	0	#N/A	#N/A	0	#N/A	#N/A	0	#N/A	0	0	0	0	0	0
PRDM2	ENSG00000116731	13700198	13825079	1	1	PR/SET domain 2 [Source:HGNC Symbol;Acc:HGNC:9347]	protein_coding	1.87739	3.97496e-09	19.4133	-1.45058	0.00240865	11.0551	-1.0137	0.915892	0.402635	0	22.1175	41.5308	35.5879	24.5329	29.7635	29.3609
KAZN	ENSG00000189337	13892792	15118043	1	1	kazrin, periplakin interacting protein [Source:HGNC Symbol;Acc:HGNC:29173]	protein_coding	-16.9226	1.86521e-28	16.3828	3.59532	8.1003e-25	31.0155	-2.67157	1.05236e-11	9.13652	0	17.4049	1.02213	11.9382	42.9537	14.5956	5.45906
RNU6-1265P	ENSG00000252151	14124233	14124335	-1	1	RNA, U6 small nuclear 1265, pseudogene [Source:HGNC Symbol;Acc:HGNC:48228]	snRNA	#N/A	#N/A	0	#N/A	#N/A	0	#N/A	#N/A	0	#N/A	0	0	0	0	0	0
ENSG00000231606	ENSG00000231606	14221887	14304445	-1	1	novel transcript	lncRNA	#N/A	#N/A	0	-19.0202	0.523609	0.151117	#N/A	#N/A	0	#N/A	0	0	0.151117	0	0	0
KAZN-AS1	ENSG00000234593	14338825	14419973	-1	1	KAZN antisense RNA 1 [Source:HGNC Symbol;Acc:HGNC:53610]	lncRNA	#N/A	#N/A	0	23.3142	0.393795	0.254666	#N/A	#N/A	0	#N/A	0	0	0	0.254666	0	0
TBCAP2	ENSG00000235829	14692129	14692613	-1	1	tubulin folding cofactor A pseudogene 2 [Source:HGNC Symbol;Acc:HGNC:42631]	processed_pseudogene	#N/A	#N/A	0	#N/A	#N/A	0	#N/A	#N/A	0	#N/A	0	0	0	0	0	0
ENSG00000287756	ENSG00000287756	14774469	14777727	-1	1	novel transcript, antisense to KAZN	lncRNA	#N/A	#N/A	0	#N/A	#N/A	0	#N/A	#N/A	0	#N/A	0	0	0	0	0	0
TMEM51-AS1	ENSG00000175147	15111815	15153618	-1	1	TMEM51 antisense RNA 1 [Source:HGNC Symbol;Acc:HGNC:26301]	lncRNA	-8.21436	2.16921e-06	2.76511	-1.27227	0.697774	0.161361	-3.42489	0.0367308	0.61266	1	3.14169	0.376575	0.755583	0.594222	0.858564	0.245904
TMEM51	ENSG00000171729	15152532	15220478	1	1	transmembrane protein 51 [Source:HGNC Symbol;Acc:HGNC:25488]	protein_coding	-3.7515	2.86728e-14	8.89913	1.2216	0.453543	1.14381	-1.44499	0.0770832	1.44755	0	12.1269	3.22778	5.13796	6.28177	4.69348	3.24593
C1orf195	ENSG00000204464	15164344	15171317	-1	1	chromosome 1 open reading frame 195 [Source:HGNC Symbol;Acc:HGNC:32332]	lncRNA	-37.9347	0.356257	0.251335	#N/A	#N/A	0	#N/A	#N/A	0	#N/A	0.251335	0	0	0	0	0
MFFP1	ENSG00000215720	15191828	15192845	-1	1	MFF pseudogene 1 [Source:HGNC Symbol;Acc:HGNC:54537]	processed_pseudogene	#N/A	#N/A	0	8.27561	0.556172	0.0848888	#N/A	#N/A	0	#N/A	0	0	0	0.0848888	0	0
ZBTB2P1	ENSG00000278480	15226373	15227549	1	1	ZBTB2 pseudogene 1 [Source:HGNC Symbol;Acc:HGNC:54544]	processed_pseudogene	#N/A	#N/A	0	#N/A	#N/A	0	-26.6589	#N/A	0.171713	#N/A	0	0	0	0	0.171713	0
FHAD1	ENSG00000142621	15236521	15400283	1	1	forkhead associated phosphopeptide binding domain 1 [Source:HGNC Symbol;Acc:HGNC:29408]	protein_coding	-2.28711	0.405288	0.215613	3.71144	0.202991	0.443105	-9.33769	0.0480124	0.465957	0	0.377002	0.161389	0.151117	0.594222	0.515138	0.0491807
FHAD1-AS1	ENSG00000233485	15326680	15343876	-1	1	FHAD1 antisense RNA 1 [Source:HGNC Symbol;Acc:HGNC:41241]	lncRNA	-2.81327	0.367225	0.206576	-10.1712	0.556172	0.0755583	-18.098	#N/A	0.114475	1	0.314169	0.107593	0.0755583	0	0.114475	0
ENSG00000236045	ENSG00000236045	15334166	15335464	-1	1	novel transcript	lncRNA	#N/A	#N/A	0	#N/A	#N/A	0	#N/A	#N/A	0	#N/A	0	0	0	0	0	0
ENSG00000228140	ENSG00000228140	15402979	15409433	-1	1	novel transcript	lncRNA	-47.1354	0.319397	0.314169	-63.2653	0.342303	0.528908	#N/A	#N/A	0	#N/A	0.314169	0	0.528908	0	0	0
EFHD2	ENSG00000142634	15409888	15430339	1	1	EF-hand domain family member D2 [Source:HGNC Symbol;Acc:HGNC:28670]	protein_coding	-3.23324	7.72825e-39	107.42	1.25921	0.0468146	11.9921	-1.3601	0.00121415	23.4151	0	155.513	48.094	46.2417	58.2337	88.4321	65.0169
CTRC	ENSG00000162438	15438442	15449242	1	1	chymotrypsin C [Source:HGNC Symbol;Acc:HGNC:2523]	protein_coding	-10.3328	0.54858	0.0628337	-36.7183	0.424633	0.302233	1.6474	#N/A	0.0411239	0	0.0628337	0	0.302233	0	0.0572376	0.0983615
CELA2A	ENSG00000142615	15456728	15472091	1	1	chymotrypsin like elastase 2A [Source:HGNC Symbol;Acc:HGNC:24609]	protein_coding	#N/A	#N/A	0	#N/A	#N/A	0	#N/A	#N/A	0	#N/A	0	0	0	0	0	0
CELA2B	ENSG00000215704	15465909	15491395	1	1	chymotrypsin like elastase 2B [Source:HGNC Symbol;Acc:HGNC:29995]	protein_coding	#N/A	#N/A	0	#N/A	#N/A	0	#N/A	#N/A	0	#N/A	0	0	0	0	0	0
CASP9	ENSG00000132906	15490832	15526534	-1	1	caspase 9 [Source:HGNC Symbol;Acc:HGNC:1511]	protein_coding	1.40004	0.120786	1.66298	1.40092	0.393795	0.855476	-1.02476	0.923296	0.0819071	0	4.14703	5.81001	2.11563	2.97111	3.37702	3.29511
DNAJC16	ENSG00000116138	15526813	15592379	1	1	DnaJ heat shock protein family (Hsp40) member C16 [Source:HGNC Symbol;Acc:HGNC:29157]	protein_coding	1.25447	0.0625921	6.46263	-1.51116	0.000687647	12.0644	1.00388	0.974792	0.155489	0	25.3848	31.8475	35.6635	23.5991	40.1235	40.279
SCARNA21B	ENSG00000251866	15542165	15542304	1	1	small Cajal body-specific RNA 21B [Source:HGNC Symbol;Acc:HGNC:52237]	scaRNA	#N/A	#N/A	0	#N/A	#N/A	0	#N/A	#N/A	0	#N/A	0	0	0	0	0	0
ENSG00000272510	ENSG00000272510	15565611	15565956	-1	1	novel transcript, antisense to DNAJC16	lncRNA	#N/A	#N/A	0	#N/A	#N/A	0	#N/A	#N/A	0	#N/A	0	0	0	0	0	0
AGMAT	ENSG00000116771	15571699	15585051	-1	1	agmatinase [Source:HGNC Symbol;Acc:HGNC:18407]	protein_coding	-1.61397	0.000884696	5.18889	4.1893	3.3813e-16	13.7745	-3.10493	1.50399e-11	7.26077	0	13.6349	8.44603	4.30682	18.0813	10.7034	3.44265
ENSG00000237301	ENSG00000237301	15586136	15603626	-1	1	novel transcript	lncRNA	-1.16396	0.920766	0.00903734	4.98554	0.245412	0.348886	#N/A	#N/A	0	#N/A	0.0628337	0.0537964	0.0755583	0.424444	0	0
CHCHD2P6	ENSG00000235084	15604597	15605043	1	1	coiled-coil-helix-coiled-coil-helix domain containing 2 pseudogene 6 [Source:HGNC Symbol;Acc:HGNC:39590]	processed_pseudogene	#N/A	#N/A	0	#N/A	#N/A	0	#N/A	#N/A	0	#N/A	0	0	0	0	0	0
RNU7-179P	ENSG00000252417	15608078	15608145	-1	1	RNA, U7 small nuclear 179 pseudogene [Source:HGNC Symbol;Acc:HGNC:45713]	snRNA	#N/A	#N/A	0	#N/A	#N/A	0	#N/A	#N/A	0	#N/A	0	0	0	0	0	0
CD24P1	ENSG00000236500	15614643	15614867	-1	1	CD24 molecule pseudogene 1 [Source:HGNC Symbol;Acc:HGNC:1646]	processed_pseudogene	#N/A	#N/A	0	#N/A	#N/A	0	#N/A	#N/A	0	#N/A	0	0	0	0	0	0
DDI2	ENSG00000197312	15617458	15669044	1	1	DNA damage inducible 1 homolog 2 [Source:HGNC Symbol;Acc:HGNC:24578]	protein_coding	1.05614	0.631658	2.20593	-1.63393	5.75863e-06	21.9585	-1.16836	0.118615	12.7026	0	39.2711	41.477	56.5931	34.6346	88.1459	75.4433
RSC1A1	ENSG00000215695	15659869	15661722	1	1	regulator of solute carriers 1 [Source:HGNC Symbol;Acc:HGNC:10458]	protein_coding	5.95161	2.89504e-09	4.70611	-98.6615	0.283778	0.831141	-1.97192	0.000752038	2.68345	0	0.942506	5.64862	0.831141	0	5.43757	2.75412
ENSG00000271742	ENSG00000271742	15682873	15683128	-1	1	novel transcript	lncRNA	#N/A	#N/A	0	#N/A	#N/A	0	#N/A	#N/A	0	#N/A	0	0	0	0	0	0
PLEKHM2	ENSG00000116786	15684320	15734769	1	1	pleckstrin homology and RUN domain containing M2 [Source:HGNC Symbol;Acc:HGNC:29131]	protein_coding	-1.40927	0.000295308	30.0551	-1.42412	0.00043517	29.5236	1.40518	0.000694304	16.0973	0	103.487	73.4321	99.1324	69.6088	39.7229	55.8201
ENSG00000237938	ENSG00000237938	15720312	15736896	-1	1	novel transcript, antisense to SLC25A34 and PLEKHM2	lncRNA	#N/A	#N/A	0	8.27561	0.556172	0.0848888	#N/A	#N/A	0	#N/A	0	0	0	0.0848888	0	0
SLC25A34	ENSG00000162461	15736258	15741392	1	1	solute carrier family 25 member 34 [Source:HGNC Symbol;Acc:HGNC:27653]	protein_coding	-3.2642	0.0374807	0.745395	-1.62672	0.519607	0.321808	8.58885	0.057353	0.483751	0	1.06817	0.322778	0.831141	0.509333	0.0572376	0.540988
SLC25A34-AS1	ENSG00000224459	15740051	15749896	-1	1	SLC25A34 and TMEM82 antisense RNA 1 [Source:HGNC Symbol;Acc:HGNC:53623]	lncRNA	91.3336	0.229587	0.699353	-54.4163	0.364527	0.45335	#N/A	#N/A	0	#N/A	0	0.699353	0.45335	0	0	0
TMEM82	ENSG00000162460	15742499	15747982	1	1	transmembrane protein 82 [Source:HGNC Symbol;Acc:HGNC:32350]	protein_coding	-10.3328	0.54858	0.0628337	8.27561	0.556172	0.0848888	#N/A	#N/A	0	#N/A	0.0628337	0	0	0.0848888	0	0
FBLIM1	ENSG00000162458	15756607	15786594	1	1	filamin binding LIM protein 1 [Source:HGNC Symbol;Acc:HGNC:24686]	protein_coding	-1.40564	0.00023971	38.8232	-1.98831	2.55054e-12	48.4138	4.4777	9.90358e-49	62.7249	0	134.527	95.7038	97.3946	48.9808	18.0298	80.7548
RPL12P14	ENSG00000224321	15792796	15793285	1	1	ribosomal protein L12 pseudogene 14 [Source:HGNC Symbol;Acc:HGNC:36495]	processed_pseudogene	#N/A	#N/A	0	#N/A	#N/A	0	#N/A	#N/A	0	#N/A	0	0	0	0	0	0
UQCRHL	ENSG00000233954	15807169	15809348	-1	1	ubiquinol-cytochrome c reductase hinge protein like [Source:HGNC Symbol;Acc:HGNC:51714]	protein_coding	-3.2368	0.458378	0.134705	3.18875	0.284398	0.358216	5.33899	0.047838	0.524875	0	0.188501	0.0537964	0.151117	0.509333	0.114475	0.63935
ENSG00000178715	ENSG00000178715	15828232	15828669	1	1	ribosomal protein S16 (RPS16) pseudogene	processed_pseudogene	#N/A	#N/A	0	#N/A	#N/A	0	#N/A	#N/A	0	#N/A	0	0	0	0	0	0
FLJ37453	ENSG00000179743	15834474	15848147	-1	1	uncharacterized LOC729614 [Source:NCBI gene (formerly Entrezgene);Acc:729614]	lncRNA	-1.33303	0.564971	0.25219	-1.58093	0.285386	0.889866	3.99663	0.0259355	0.705484	0	1.00534	0.753149	2.41786	1.528	0.22895	0.934434
SPEN	ENSG00000065526	15836095	15940456	1	1	spen family transcriptional repressor [Source:HGNC Symbol;Acc:HGNC:17575]	protein_coding	2.79348	5.55158e-22	32.9205	-1.3429	0.0100143	13.3317	1.06343	0.650766	1.1765	0	18.3474	51.268	52.2108	38.8791	18.545	19.7215
ENSG00000270620	ENSG00000270620	15917698	15917908	-1	1	cytochrome c oxidase subunit VIc (COX6C) pseudogene	unprocessed_pseudogene	#N/A	#N/A	0	#N/A	#N/A	0	#N/A	#N/A	0	#N/A	0	0	0	0	0	0
ZBTB17	ENSG00000116809	15941869	15976132	-1	1	zinc finger and BTB domain containing 17 [Source:HGNC Symbol;Acc:HGNC:12936]	protein_coding	1.28578	0.0643743	4.47425	-1.01923	0.91556	0.335328	1.43011	0.00959717	4.18776	0	15.6456	20.1198	17.9073	17.572	9.73039	13.9182
ENSG00000234607	ENSG00000234607	15969632	15970194	1	1	chromosome 16 open reading frame 52 (C16orf52) pseudogene	processed_pseudogene	#N/A	#N/A	0	#N/A	#N/A	0	#N/A	#N/A	0	#N/A	0	0	0	0	0	0
ENSG00000231353	ENSG00000231353	15988182	15988441	1	1	pseudogene similar to part of carboxypeptidase D (CPD)	unprocessed_pseudogene	#N/A	#N/A	0	#N/A	#N/A	0	#N/A	#N/A	0	#N/A	0	0	0	0	0	0
ENSG00000275503	ENSG00000275503	15989140	15989375	-1	1	tumor necrosis factor receptor superfamily, member 13B (TNFRSF13B) pseudogene	processed_pseudogene	#N/A	#N/A	0	#N/A	#N/A	0	#N/A	#N/A	0	#N/A	0	0	0	0	0	0
TBC1D3P6	ENSG00000224966	15989871	15994751	1	1	TBC1 domain family member 3 pseudogene 6 [Source:HGNC Symbol;Acc:HGNC:43568]	unprocessed_pseudogene	#N/A	#N/A	0	#N/A	#N/A	0	#N/A	#N/A	0	#N/A	0	0	0	0	0	0
SRARP	ENSG00000183888	16004236	16008807	1	1	steroid receptor associated and regulated protein [Source:HGNC Symbol;Acc:HGNC:28339]	protein_coding	-10.3328	0.54858	0.0628337	#N/A	#N/A	0	-2.16593	#N/A	0.0652944	#N/A	0.0628337	0	0	0	0.114475	0.0491807
ENSG00000233078	ENSG00000233078	16006160	16006671	-1	1	novel transcript	lncRNA	#N/A	#N/A	0	#N/A	#N/A	0	#N/A	#N/A	0	#N/A	0	0	0	0	0	0
HSPB7	ENSG00000173641	16014028	16019594	-1	1	heat shock protein family B (small) member 7 [Source:HGNC Symbol;Acc:HGNC:5249]	protein_coding	7.84098	0.564971	0.0537964	#N/A	#N/A	0	#N/A	#N/A	0	#N/A	0	0.0537964	0	0	0	0
CLCNKA	ENSG00000186510	16018875	16034050	1	1	chloride voltage-gated channel Ka [Source:HGNC Symbol;Acc:HGNC:2026]	protein_coding	#N/A	#N/A	0	15.7949	0.465262	0.169778	4.73249	0.193979	0.237847	#N/A	0	0	0	0.169778	0.0572376	0.295084
ENSG00000232456	ENSG00000232456	16035178	16040029	-1	1	pseudogene similar to part of novel protein FLJ36766	unprocessed_pseudogene	-37.9347	0.356257	0.251335	#N/A	#N/A	0	#N/A	#N/A	0	#N/A	0.251335	0	0	0	0	0
CLCNKB	ENSG00000184908	16040252	16057311	1	1	chloride voltage-gated channel Kb [Source:HGNC Symbol;Acc:HGNC:2027]	protein_coding	14.7987	0.519263	0.107593	13.1199	0.00143424	1.9711	16.0916	#N/A	0.0983615	1	0	0.107593	0.151117	2.12222	0	0.0983615
FAM131C	ENSG00000185519	16057769	16073651	-1	1	family with sequence similarity 131 member C [Source:HGNC Symbol;Acc:HGNC:26717]	protein_coding	-6.65725	0.0303879	0.646412	4.01184	0.00296782	1.85731	-3.42489	0.0367308	0.61266	0	0.754005	0.107593	0.604466	2.46177	0.858564	0.245904
EPHA2	ENSG00000142627	16124337	16156069	-1	1	EPH receptor A2 [Source:HGNC Symbol;Acc:HGNC:3386]	protein_coding	-4.0636	2.30126e-59	219.712	-1.27203	0.0142692	42.8362	-1.97297	2.5268e-15	128.153	1	291.423	71.7106	200.305	157.469	259.859	131.706
ENSG00000227959	ENSG00000227959	16155211	16157329	1	1	novel transcript	lncRNA	-6.10811	0.0421976	0.583578	2.20372	0.294235	0.471097	-1.43905	0.662592	0.0894649	0	0.691171	0.107593	0.377791	0.848888	0.286188	0.196723
ENSG00000224621	ENSG00000224621	16159266	16161883	1	1	novel transcript	lncRNA	-1.31115	0.647119	0.135132	1.11283	0.906813	0.0466527	-1.52682	0.654466	0.0814081	0	0.565504	0.430371	0.377791	0.424444	0.22895	0.147542
ARHGEF19-AS1	ENSG00000234166	16197854	16198357	1	1	ARHGEF19 antisense RNA 1 [Source:HGNC Symbol;Acc:HGNC:39996]	lncRNA	#N/A	#N/A	0	#N/A	#N/A	0	#N/A	#N/A	0	#N/A	0	0	0	0	0	0
ARHGEF19	ENSG00000142632	16197854	16212652	-1	1	Rho guanine nucleotide exchange factor 19 [Source:HGNC Symbol;Acc:HGNC:26604]	protein_coding	-2.54367	3.76588e-07	5.07531	-2.93014	3.02916e-12	13.9408	-1.60924	0.0838898	1.17278	1	8.35689	3.28158	21.1563	7.21555	3.09083	1.91805
ANO7L1	ENSG00000237276	16215909	16228027	-1	1	anoctamin 7 like 1 (pseudogene) [Source:HGNC Symbol;Acc:HGNC:32248]	transcribed_unprocessed_pseudogene	-12.5646	0.02782	0.700208	1.4628	0.682347	0.11288	-1.15886	0.859367	0.0402842	0	0.754005	0.0537964	0.226675	0.339555	0.286188	0.245904
ENSG00000288398	ENSG00000288398	16228674	16231335	-1	1	novel transcript	lncRNA	#N/A	#N/A	0	#N/A	#N/A	0	#N/A	#N/A	0	#N/A	0	0	0	0	0	0
CPLANE2	ENSG00000132881	16231692	16237183	-1	1	ciliogenesis and planar polarity effector 2 [Source:HGNC Symbol;Acc:HGNC:28127]	protein_coding	-2.23795	2.08641e-05	4.06997	1.451	0.122457	1.98428	-1.41019	0.195947	0.951047	0	7.35155	3.28158	4.38238	6.36666	3.26254	2.31149
MT1XP1	ENSG00000233929	16241213	16241398	-1	1	metallothionein 1X pseudogene 1 [Source:HGNC Symbol;Acc:HGNC:7442]	processed_pseudogene	#N/A	#N/A	0	#N/A	#N/A	0	#N/A	#N/A	0	#N/A	0	0	0	0	0	0
FBXO42	ENSG00000037637	16246840	16352480	-1	1	F-box protein 42 [Source:HGNC Symbol;Acc:HGNC:29249]	protein_coding	-1.04011	0.742287	1.3395	-1.01501	0.924266	0.487892	-1.07969	0.501396	2.98318	1	34.7471	33.4076	33.1701	32.6822	40.4097	37.4265
SZRD1	ENSG00000055070	16352575	16398145	1	1	SUZ RNA binding domain containing 1 [Source:HGNC Symbol;Acc:HGNC:30232]	protein_coding	-1.33975	0.00130108	59.6581	1.3385	0.0023023	48.9093	-1.40066	0.000159589	57.1269	0	235.249	175.591	144.467	193.377	199.702	142.575
RPL22P3	ENSG00000226457	16369150	16369530	-1	1	ribosomal protein L22 pseudogene 3 [Source:HGNC Symbol;Acc:HGNC:36804]	processed_pseudogene	#N/A	#N/A	0	#N/A	#N/A	0	#N/A	#N/A	0	#N/A	0	0	0	0	0	0
SPATA21	ENSG00000187144	16387117	16437424	-1	1	spermatogenesis associated 21 [Source:HGNC Symbol;Acc:HGNC:28026]	protein_coding	-1.16396	0.920766	0.00903734	15.7949	0.465262	0.169778	-9.53721	#N/A	0.0572376	0	0.0628337	0.0537964	0	0.169778	0.0572376	0
NECAP2	ENSG00000157191	16440721	16460078	1	1	NECAP endocytosis associated 2 [Source:HGNC Symbol;Acc:HGNC:25528]	protein_coding	-1.49381	5.76628e-05	20.3781	1.08137	0.556172	3.12702	1.53256	2.0012e-05	18.7502	0	61.6399	41.2618	38.3836	41.5106	35.2011	53.9513
LINC01772	ENSG00000226029	16460948	16468481	1	1	long intergenic non-protein coding RNA 1772 [Source:HGNC Symbol;Acc:HGNC:52562]	lncRNA	2.08803	0.112032	0.761331	-4.73775	0.00614819	1.61563	10.4711	3.04569e-05	2.23009	0	0.691171	1.4525	2.04007	0.424444	0.22895	2.45904
CROCCP3	ENSG00000080947	16467436	16499257	-1	1	CROCC pseudogene 3 [Source:HGNC Symbol;Acc:HGNC:29405]	transcribed_unprocessed_pseudogene	2.34803	0.00210014	2.38298	2.56155	0.00905328	2.02617	1.66364	0.168927	0.649926	1	1.75934	4.14232	1.28449	3.31066	0.973039	1.62296
RNU1-1	ENSG00000206652	16514122	16514285	-1	1	RNA, U1 small nuclear 1 [Source:HGNC Symbol;Acc:HGNC:10120]	snRNA	#N/A	#N/A	0	#N/A	#N/A	0	#N/A	#N/A	0	#N/A	0	0	0	0	0	0
ENSG00000261135	ENSG00000261135	16514645	16515754	1	1	novel transcript	lncRNA	#N/A	#N/A	0	#N/A	#N/A	0	#N/A	#N/A	0	#N/A	0	0	0	0	0	0
ENSG00000285853	ENSG00000285853	16515034	16521788	1	1	novel transcript	lncRNA	-1.00231	0.995764	0.000855371	2.90895	0.0366321	1.1782	-1.23437	0.645636	0.186147	0	0.754005	0.753149	0.604466	1.78266	0.973039	0.786892
ENSG00000224174	ENSG00000224174	16520694	16521796	1	1	novel transcript	lncRNA	#N/A	#N/A	0	#N/A	#N/A	0	#N/A	#N/A	0	#N/A	0	0	0	0	0	0
LINC01783	ENSG00000233421	16533886	16535649	-1	1	long intergenic non-protein coding RNA 1783 [Source:HGNC Symbol;Acc:HGNC:52573]	lncRNA	-7.23451	1.51324e-93	137.218	3.18406	0.00188459	2.33774	-4.21883	2.30896e-37	34.3738	0	159.221	22.0027	1.05782	3.39555	45.046	10.6722
RNU1-6P	ENSG00000277344	16534081	16534224	-1	1	RNA, U1 small nuclear 6, pseudogene [Source:HGNC Symbol;Acc:HGNC:48305]	snRNA	#N/A	#N/A	0	#N/A	#N/A	0	#N/A	#N/A	0	#N/A	0	0	0	0	0	0
PDE4DIPP8	ENSG00000225710	16548651	16552531	-1	1	PDE4DIP pseudogene 8 [Source:HGNC Symbol;Acc:HGNC:55099]	unprocessed_pseudogene	#N/A	#N/A	0	#N/A	#N/A	0	#N/A	#N/A	0	#N/A	0	0	0	0	0	0
NBPF1	ENSG00000219481	16562319	16613562	-1	1	NBPF member 1 [Source:HGNC Symbol;Acc:HGNC:26088]	protein_coding	1.95551	4.00313e-09	15.6183	1.40155	0.0136437	7.10689	1.92943	1.65869e-06	7.34725	1	16.3368	31.9551	17.6806	24.7875	7.89879	15.246
ENSG00000271732	ENSG00000271732	16617391	16617729	1	1	novel transcript	lncRNA	#N/A	#N/A	0	#N/A	#N/A	0	#N/A	#N/A	0	#N/A	0	0	0	0	0	0
CROCCP2	ENSG00000215908	16618253	16657232	-1	1	CROCC pseudogene 2 [Source:HGNC Symbol;Acc:HGNC:28170]	transcribed_unprocessed_pseudogene	-1.0151	0.920766	0.203898	1.52523	0.0231485	3.65974	1.2366	0.183182	1.78898	0	13.7606	13.5567	6.95136	10.6111	7.55536	9.34434
ENSG00000283773	ENSG00000283773	16642767	16643109	-1	1	ring finger protein 123 (RNF123) pseudogene	transcribed_unprocessed_pseudogene	#N/A	#N/A	0	-8.20822	0.0922168	0.670694	#N/A	#N/A	0	#N/A	0	0	0.755583	0.0848888	0	0
MST1P2	ENSG00000186301	16645622	16650289	1	1	macrophage stimulating 1 pseudogene 2 [Source:HGNC Symbol;Acc:HGNC:7383]	unprocessed_pseudogene	-3.148	0.114694	0.475985	-1.77262	0.427152	0.397366	12.6549	0.00119134	1.41013	0	0.691171	0.215186	0.906699	0.509333	0.114475	1.5246
ENSG00000282143	ENSG00000282143	16656879	16667524	1	1	novel transcript	lncRNA	-9.40295	0.00684625	0.960581	83.4684	0.191783	0.933777	38.6927	#N/A	0.245904	0	1.06817	0.107593	0	0.933777	0	0.245904
RNU1-3	ENSG00000207513	16666785	16666948	-1	1	RNA, U1 small nuclear 3 [Source:HGNC Symbol;Acc:HGNC:10130]	snRNA	#N/A	#N/A	0	#N/A	#N/A	0	#N/A	#N/A	0	#N/A	0	0	0	0	0	0
ENSG00000280114	ENSG00000280114	16681097	16688749	-1	1	phosphodiesterase 4D interacting protein (myomegalin) (PDE4DIP) pseudogene	unprocessed_pseudogene	#N/A	#N/A	0	#N/A	#N/A	0	#N/A	#N/A	0	#N/A	0	0	0	0	0	0
EIF1AXP1	ENSG00000236698	16685621	16686055	-1	1	EIF1AX pseudogene 1 [Source:HGNC Symbol;Acc:HGNC:19900]	processed_pseudogene	#N/A	#N/A	0	#N/A	#N/A	0	#N/A	#N/A	0	#N/A	0	0	0	0	0	0
ESPNP	ENSG00000268869	16687339	16720157	-1	1	espin pseudogene [Source:HGNC Symbol;Acc:HGNC:23285]	transcribed_unprocessed_pseudogene	7.84098	0.564971	0.0537964	#N/A	#N/A	0	1.6474	#N/A	0.0411239	#N/A	0	0.0537964	0	0	0.0572376	0.0983615
ENSG00000279151	ENSG00000279151	16701546	16705594	1	1	novel transcript	lncRNA	#N/A	#N/A	0	#N/A	#N/A	0	#N/A	#N/A	0	#N/A	0	0	0	0	0	0
ENSG00000282740	ENSG00000282740	16739938	16750589	-1	1	novel transcript	lncRNA	-10.3328	0.54858	0.0628337	15.7949	0.465262	0.169778	-9.53721	#N/A	0.0572376	0	0.0628337	0	0	0.169778	0.0572376	0
CROCC	ENSG00000058453	16740273	16972964	1	1	ciliary rootlet coiled-coil, rootletin [Source:HGNC Symbol;Acc:HGNC:21299]	protein_coding	-1.14807	0.462677	1.40207	-1.10089	0.57244	1.12001	1.93477	0.000119063	4.01873	0	10.8702	9.46816	12.2404	11.1204	4.29282	8.31155
CROCCP4	ENSG00000227684	16740280	16750968	1	1	CROCC pseudogene 4 [Source:HGNC Symbol;Acc:HGNC:43864]	transcribed_unprocessed_pseudogene	-47.1354	0.319397	0.314169	#N/A	#N/A	0	16.0916	#N/A	0.0983615	#N/A	0.314169	0	0	0	0	0.0983615
RNU1-4	ENSG00000207389	16740516	16740679	1	1	RNA, U1 small nuclear 4 [Source:HGNC Symbol;Acc:HGNC:10128]	snRNA	#N/A	#N/A	0	#N/A	#N/A	0	#N/A	#N/A	0	#N/A	0	0	0	0	0	0
MST1L	ENSG00000186715	16754910	16770237	-1	1	macrophage stimulating 1 like [Source:HGNC Symbol;Acc:HGNC:7390]	transcribed_unprocessed_pseudogene	35.6719	0.373597	0.268982	#N/A	#N/A	0	3.15671	0.0186806	0.878036	#N/A	0	0.268982	0	0	0.400663	1.2787
ENSG00000223643	ENSG00000223643	16851257	16853129	-1	1	novel transcript	lncRNA	#N/A	#N/A	0	#N/A	#N/A	0	#N/A	#N/A	0	#N/A	0	0	0	0	0	0
PDE4DIPP9	ENSG00000230239	16855407	16859284	1	1	PDE4DIP pseudogene 9 [Source:HGNC Symbol;Acc:HGNC:55100]	unprocessed_pseudogene	#N/A	#N/A	0	#N/A	#N/A	0	#N/A	#N/A	0	#N/A	0	0	0	0	0	0
MIR3675	ENSG00000263811	16858949	16859021	-1	1	microRNA 3675 [Source:HGNC Symbol;Acc:HGNC:38973]	miRNA	#N/A	#N/A	0	#N/A	#N/A	0	#N/A	#N/A	0	#N/A	0	0	0	0	0	0
ENSG00000228549	ENSG00000228549	16870945	16883659	1	1	novel transcript	lncRNA	-7.15433	5.17722e-82	96.0546	-1.55473	0.502162	0.378705	3.6373	2.48444e-17	12.0933	0	111.656	15.601	1.05782	0.67911	4.57901	16.6723
RNU1-5P	ENSG00000277234	16873708	16873851	1	1	RNA, U1 small nuclear 5, pseudogene [Source:HGNC Symbol;Acc:HGNC:48304]	snRNA	#N/A	#N/A	0	#N/A	#N/A	0	#N/A	#N/A	0	#N/A	0	0	0	0	0	0
ENSG00000238142	ENSG00000238142	16887577	16889706	-1	1	novel transcript	lncRNA	1.2762	0.708861	0.107165	-4.52146	0.000758956	2.41878	#N/A	#N/A	0	#N/A	0.377002	0.484167	3.09789	0.67911	0	0
ENSG00000235241	ENSG00000235241	16889095	16889602	1	1	cyclin-dependent kinase 5 (CDK5) pseudogene	processed_pseudogene	#N/A	#N/A	0	#N/A	#N/A	0	#N/A	#N/A	0	#N/A	0	0	0	0	0	0
RNU1-2	ENSG00000207005	16895980	16896143	1	1	RNA, U1 small nuclear 2 [Source:HGNC Symbol;Acc:HGNC:10123]	snRNA	#N/A	#N/A	0	#N/A	#N/A	0	#N/A	#N/A	0	#N/A	0	0	0	0	0	0
ENSG00000272426	ENSG00000272426	16904339	16904776	-1	1	novel transcript	lncRNA	#N/A	#N/A	0	#N/A	#N/A	0	#N/A	#N/A	0	#N/A	0	0	0	0	0	0
MFAP2	ENSG00000117122	16974502	16980632	-1	1	microfibril associated protein 2 [Source:HGNC Symbol;Acc:HGNC:7033]	protein_coding	2.23836	2.34868e-11	15.1836	3.12871	5.28153e-16	18.2019	340.04	0.084604	2.21313	1	12.2526	27.4362	8.53808	26.74	0	2.21313
ENSG00000286898	ENSG00000286898	16976302	16977792	1	1	novel transcript, antisense to MFAP2	lncRNA	21.7564	0.458378	0.161389	#N/A	#N/A	0	#N/A	#N/A	0	#N/A	0	0.161389	0	0	0	0
ENSG00000226526	ENSG00000226526	16978926	17005091	1	1	novel transcript	lncRNA	-10.3328	0.54858	0.0628337	#N/A	#N/A	0	#N/A	#N/A	0	#N/A	0.0628337	0	0	0	0	0
ATP13A2	ENSG00000159363	16985958	17011928	-1	1	ATPase cation transporting 13A2 [Source:HGNC Symbol;Acc:HGNC:30213]	protein_coding	1.24702	0.0203011	44.2684	4.3232	2.51013e-61	237.074	2.22537	1.78294e-18	63.8328	1	179.202	223.47	71.327	308.401	52.0862	115.919
ENSG00000288636	ENSG00000288636	17005068	17011757	-1	1	novel protein	protein_coding	195.699	0.14103	1.5063	7.10634	8.01339e-15	10.2221	14.759	0.0133097	0.877197	1	0	1.5063	1.66228	11.8844	0.0572376	0.934434
SDHB	ENSG00000117118	17018722	17054032	-1	1	succinate dehydrogenase complex iron sulfur subunit B [Source:HGNC Symbol;Acc:HGNC:10681]	protein_coding	-1.42492	0.000119147	42.0854	-1.12025	0.373252	8.6443	-1.69263	2.54047e-09	69.87	1	141.125	99.0391	80.5451	71.9008	170.74	100.87
PADI2	ENSG00000117115	17066761	17119451	-1	1	peptidyl arginine deiminase 2 [Source:HGNC Symbol;Acc:HGNC:18341]	protein_coding	-194.346	0.134289	1.31951	466.952	0.0484677	5.26311	-8.58383	6.96109e-84	74.6465	0	1.31951	0	0	5.26311	84.4827	9.83615
LINC02783	ENSG00000204362	17189783	17197617	1	1	long intergenic non-protein coding RNA 2783 [Source:HGNC Symbol;Acc:HGNC:54303]	lncRNA	-1.16749	0.799334	0.0813361	23.3142	0.393795	0.254666	-1.10899	0.668083	0.343924	0	0.565504	0.484167	0	0.254666	3.49149	3.14757
ENSG00000282843	ENSG00000282843	17193232	17201733	-1	1	novel transcript	lncRNA	#N/A	#N/A	0	#N/A	#N/A	0	-26.6589	#N/A	0.171713	#N/A	0	0	0	0	0.171713	0
PADI1	ENSG00000142623	17205128	17246007	1	1	peptidyl arginine deiminase 1 [Source:HGNC Symbol;Acc:HGNC:18367]	protein_coding	-1.33363	0.53473	0.378285	1.98555	0.388131	0.386208	-5.50435	1.08261e-31	19.3032	0	1.50801	1.12972	0.377791	0.763999	23.5819	4.27872
PADI3	ENSG00000142619	17249098	17284233	1	1	peptidyl arginine deiminase 3 [Source:HGNC Symbol;Acc:HGNC:18337]	protein_coding	-654.378	0.0513548	4.46119	3.07643	0.084436	0.810652	-2.2977	0.156302	0.391766	0	4.46119	0	0.377791	1.18844	0.686851	0.295084
MIR3972	ENSG00000266634	17277889	17277975	1	1	microRNA 3972 [Source:HGNC Symbol;Acc:HGNC:41876]	miRNA	#N/A	#N/A	0	#N/A	#N/A	0	#N/A	#N/A	0	#N/A	0	0	0	0	0	0
PADI4	ENSG00000159339	17308195	17364004	1	1	peptidyl arginine deiminase 4 [Source:HGNC Symbol;Acc:HGNC:18368]	protein_coding	-5.30964	0.222173	0.260372	#N/A	#N/A	0	-10.5978	1.54115e-96	84.0852	#N/A	0.314169	0.0537964	0	0	92.8393	8.75417
PADI6	ENSG00000276747	17372196	17401699	1	1	peptidyl arginine deiminase 6 [Source:HGNC Symbol;Acc:HGNC:20449]	protein_coding	#N/A	#N/A	0	#N/A	#N/A	0	#N/A	#N/A	0	#N/A	0	0	0	0	0	0
RCC2-AS1	ENSG00000227751	17406760	17407382	1	1	RCC2 antisense RNA 1 [Source:HGNC Symbol;Acc:HGNC:41262]	lncRNA	#N/A	#N/A	0	#N/A	#N/A	0	#N/A	#N/A	0	#N/A	0	0	0	0	0	0
RCC2	ENSG00000179051	17406760	17439677	-1	1	regulator of chromosome condensation 2 [Source:HGNC Symbol;Acc:HGNC:30297]	protein_coding	-1.86083	2.12369e-13	201.729	-1.52977	1.68142e-06	127.091	-1.64329	6.52144e-09	142.374	1	436.066	234.337	366.986	239.896	363.688	221.313
ARHGEF10L	ENSG00000074964	17539698	17697874	1	1	Rho guanine nucleotide exchange factor 10 like [Source:HGNC Symbol;Acc:HGNC:25540]	protein_coding	1.55465	7.78662e-05	12.1332	1.16392	0.395229	2.39501	1.64188	9.98252e-06	11.577	1	21.8661	33.9993	14.5827	16.9778	18.0298	29.6068
LINC02810	ENSG00000236648	17717625	17749978	1	1	long intergenic non-protein coding RNA 2810 [Source:HGNC Symbol;Acc:HGNC:54342]	lncRNA	7.84098	0.564971	0.0537964	#N/A	#N/A	0	#N/A	#N/A	0	#N/A	0	0.0537964	0	0	0	0
ACTL8	ENSG00000117148	17755333	17827063	1	1	actin like 8 [Source:HGNC Symbol;Acc:HGNC:24018]	protein_coding	7.84098	0.564971	0.0537964	23.3142	0.393795	0.254666	-8.78012	0.00752561	0.81744	0	0	0.0537964	0	0.254666	0.915801	0.0983615
ENSG00000284653	ENSG00000284653	18015712	18045612	1	1	novel transcript	lncRNA	#N/A	#N/A	0	-1.73831	0.6986	0.0662277	8.55788	#N/A	0.0491807	#N/A	0	0	0.151117	0.0848888	0	0.0491807
LINC01654	ENSG00000261781	18065657	18074412	1	1	long intergenic non-protein coding RNA 1654 [Source:HGNC Symbol;Acc:HGNC:52442]	lncRNA	7.84098	0.564971	0.0537964	#N/A	#N/A	0	#N/A	#N/A	0	#N/A	0	0.0537964	0	0	0	0
IGSF21	ENSG00000117154	18107798	18378483	1	1	immunoglobin superfamily member 21 [Source:HGNC Symbol;Acc:HGNC:28246]	protein_coding	#N/A	#N/A	0	1.07576	0.964157	0.00933053	#N/A	#N/A	0	#N/A	0	0	0.0755583	0.0848888	0	0
ENSG00000280222	ENSG00000280222	18109389	18115861	1	1	TEC	TEC	#N/A	#N/A	0	#N/A	#N/A	0	#N/A	#N/A	0	#N/A	0	0	0	0	0	0
IGSF21-AS1	ENSG00000230035	18166929	18179346	-1	1	IGSF21 antisense RNA 1 [Source:HGNC Symbol;Acc:HGNC:41190]	lncRNA	#N/A	#N/A	0	#N/A	#N/A	0	#N/A	#N/A	0	#N/A	0	0	0	0	0	0
ENSG00000225387	ENSG00000225387	18385829	18388514	1	1	novel transcript	lncRNA	#N/A	#N/A	0	#N/A	#N/A	0	#N/A	#N/A	0	#N/A	0	0	0	0	0	0
KLHDC7A	ENSG00000179023	18480930	18485974	1	1	kelch domain containing 7A [Source:HGNC Symbol;Acc:HGNC:26791]	protein_coding	-10.3328	0.54858	0.0628337	-1.73831	0.6986	0.0662277	-13.4358	0.0176955	0.694908	1	0.0628337	0	0.151117	0.0848888	0.744088	0.0491807
DYNLL1P3	ENSG00000235282	18513118	18513383	1	1	dynein light chain LC8-type 1 pseudogene 3 [Source:HGNC Symbol;Acc:HGNC:49654]	processed_pseudogene	#N/A	#N/A	0	#N/A	#N/A	0	#N/A	#N/A	0	#N/A	0	0	0	0	0	0
ENSG00000225478	ENSG00000225478	18595414	18595636	1	1	MT-ND1 (MT-ND1) pseudogene	processed_pseudogene	#N/A	#N/A	0	#N/A	#N/A	0	#N/A	#N/A	0	#N/A	0	0	0	0	0	0
PAX7	ENSG00000009709	18630846	18748866	1	1	paired box 7 [Source:HGNC Symbol;Acc:HGNC:8621]	protein_coding	-10.3328	0.54858	0.0628337	8.27561	0.556172	0.0848888	8.55788	#N/A	0.0491807	0	0.0628337	0	0	0.0848888	0	0.0491807
TAS1R2	ENSG00000179002	18839599	18859682	-1	1	taste 1 receptor member 2 [Source:HGNC Symbol;Acc:HGNC:14905]	protein_coding	14.7987	0.519263	0.107593	#N/A	#N/A	0	8.55788	#N/A	0.0491807	#N/A	0	0.107593	0	0	0	0.0491807
ALDH4A1	ENSG00000159423	18871430	18902724	-1	1	aldehyde dehydrogenase 4 family member A1 [Source:HGNC Symbol;Acc:HGNC:406]	protein_coding	-2.08899	2.21526e-08	9.73142	-1.43902	0.0014105	14.6844	-1.1372	0.463118	0.891789	1	18.6616	8.9302	48.1306	33.4462	7.38365	6.49186
MIR4695	ENSG00000265606	18883202	18883275	-1	1	microRNA 4695 [Source:HGNC Symbol;Acc:HGNC:41573]	miRNA	#N/A	#N/A	0	#N/A	#N/A	0	#N/A	#N/A	0	#N/A	0	0	0	0	0	0
MIR1290	ENSG00000221662	18897071	18897148	-1	1	microRNA 1290 [Source:HGNC Symbol;Acc:HGNC:35283]	miRNA	#N/A	#N/A	0	#N/A	#N/A	0	#N/A	#N/A	0	#N/A	0	0	0	0	0	0
IFFO2	ENSG00000169991	18904280	18956676	-1	1	intermediate filament family orphan 2 [Source:HGNC Symbol;Acc:HGNC:27006]	protein_coding	-3.30244	1.72198e-38	89.1961	-10.5508	5.72583e-122	244.116	1.26205	0.0299049	8.67113	0	127.929	38.7334	269.667	25.5515	33.0833	41.7545
ENSG00000272084	ENSG00000272084	19072110	19075511	-1	1	novel transcript	lncRNA	#N/A	#N/A	0	#N/A	#N/A	0	#N/A	#N/A	0	#N/A	0	0	0	0	0	0
UBR4	ENSG00000127481	19074510	19210266	-1	1	ubiquitin protein ligase E3 component n-recognin 4 [Source:HGNC Symbol;Acc:HGNC:30313]	protein_coding	1.3598	0.00046309	169.221	-1.04707	0.637885	27.3891	1.1308	0.186241	57.6103	0	470.31	639.531	609.302	581.913	440.443	498.053
EMC1-AS1	ENSG00000230424	19210501	19240704	1	1	EMC1 antisense RNA 1 [Source:HGNC Symbol;Acc:HGNC:54050]	lncRNA	1.40553	0.700139	0.0804807	60.9106	0.236103	0.67911	8.55788	#N/A	0.0491807	1	0.188501	0.268982	0	0.67911	0	0.0491807
EMC1	ENSG00000127463	19215660	19251527	-1	1	ER membrane protein complex subunit 1 [Source:HGNC Symbol;Acc:HGNC:28957]	protein_coding	-1.13202	0.262167	21.911	-1.06494	0.556172	9.8762	-1.12845	0.212419	16.426	1	187.873	165.962	161.997	152.121	144.296	127.87
MRTO4	ENSG00000053372	19251805	19260128	1	1	MRT4 homolog, ribosome maturation factor [Source:HGNC Symbol;Acc:HGNC:18477]	protein_coding	-1.99112	2.88954e-14	61.9622	1.1777	0.189775	8.89325	-3.43582	1.75601e-37	60.8725	0	124.474	62.5114	50.0196	58.9128	85.8564	24.9838
ENSG00000286064	ENSG00000286064	19260521	19262307	-1	1	aldo-keto reductase family pseudogene	unprocessed_pseudogene	#N/A	#N/A	0	#N/A	#N/A	0	#N/A	#N/A	0	#N/A	0	0	0	0	0	0
AKR7L	ENSG00000211454	19265982	19274194	-1	1	aldo-keto reductase family 7 like (gene/pseudogene) [Source:HGNC Symbol;Acc:HGNC:24056]	polymorphic_pseudogene	-1.54006	0.632337	0.0899458	1.62066	0.657716	0.10355	2.41867	#N/A	0.0903047	0	0.251335	0.161389	0.151117	0.254666	0.0572376	0.147542
AKR7A3	ENSG00000162482	19282573	19288770	-1	1	aldo-keto reductase family 7 member A3 [Source:HGNC Symbol;Acc:HGNC:390]	protein_coding	-1.16735	0.825284	0.0632614	-1.33491	0.657798	0.170692	-1.52682	0.654466	0.0814081	1	0.439836	0.376575	0.680024	0.509333	0.22895	0.147542
ENSG00000270728	ENSG00000270728	19297080	19297903	1	1	synaptonemal complex protein 3 (SYCP3) pseudogene	processed_pseudogene	#N/A	#N/A	0	#N/A	#N/A	0	#N/A	#N/A	0	#N/A	0	0	0	0	0	0
AKR7A2	ENSG00000053371	19303965	19312144	-1	1	aldo-keto reductase family 7 member A2 [Source:HGNC Symbol;Acc:HGNC:389]	protein_coding	-2.15168	3.5522e-14	29.4981	1.04717	0.688544	2.94392	-1.28413	0.028125	6.48577	0	55.1052	25.6071	62.3356	65.2795	29.3056	22.8199
RNU6-1099P	ENSG00000200403	19305076	19305182	-1	1	RNA, U6 small nuclear 1099, pseudogene [Source:HGNC Symbol;Acc:HGNC:48062]	snRNA	#N/A	#N/A	0	#N/A	#N/A	0	#N/A	#N/A	0	#N/A	0	0	0	0	0	0
SLC66A1	ENSG00000040487	19312326	19329300	1	1	solute carrier family 66 member 1 [Source:HGNC Symbol;Acc:HGNC:26001]	protein_coding	-1.20967	0.21875	2.84291	1.12326	0.506373	2.22067	-1.01546	0.926966	0.155417	0	16.3996	13.5567	17.9829	20.2035	10.1883	10.0329
CAPZB	ENSG00000077549	19338775	19485539	-1	1	capping actin protein of muscle Z-line subunit beta [Source:HGNC Symbol;Acc:HGNC:1491]	protein_coding	2.13709	6.24739e-14	30.8036	1.04538	0.751367	1.09022	2.17914	1.70006e-11	15.598	1	27.0813	57.8849	23.952	25.0422	13.2219	28.8199
RN7SL277P	ENSG00000240490	19424384	19424671	1	1	RNA, 7SL, cytoplasmic 277, pseudogene [Source:HGNC Symbol;Acc:HGNC:46293]	misc_RNA	#N/A	#N/A	0	#N/A	#N/A	0	#N/A	#N/A	0	#N/A	0	0	0	0	0	0
MICOS10	ENSG00000173436	19484403	19629821	1	1	mitochondrial contact site and cristae organizing system subunit 10 [Source:HGNC Symbol;Acc:HGNC:32068]	protein_coding	1.06189	0.612369	1.91064	-1.14297	0.367376	4.18568	-1.18826	0.121944	5.72321	0	30.8514	32.762	33.4723	29.2866	36.1169	30.3937
RNU4-28P	ENSG00000201609	19510593	19510733	1	1	RNA, U4 small nuclear 28, pseudogene [Source:HGNC Symbol;Acc:HGNC:46964]	snRNA	#N/A	#N/A	0	#N/A	#N/A	0	#N/A	#N/A	0	#N/A	0	0	0	0	0	0
ENSG00000235185	ENSG00000235185	19591802	19596832	-1	1	novel transcript	lncRNA	#N/A	#N/A	0	#N/A	#N/A	0	#N/A	#N/A	0	#N/A	0	0	0	0	0	0
NBL1	ENSG00000158747	19596979	19658456	1	1	NBL1, DAN family BMP antagonist [Source:HGNC Symbol;Acc:HGNC:7650]	protein_coding	-4.24022	1.33873e-61	196.819	-2.1665	1.12662e-14	47.4392	-2.04976	1.92214e-16	97.1191	1	257.555	60.7361	88.1009	40.6617	189.628	92.509
MICOS10-NBL1	ENSG00000270136	19597067	19656927	1	1	MICOS10-NBL1 readthrough [Source:HGNC Symbol;Acc:HGNC:48338]	protein_coding	70.4605	0.265844	0.537964	136.103	0.135142	1.528	-35.2197	#N/A	0.22895	0	0	0.537964	0	1.528	0.22895	0
ENSG00000226396	ENSG00000226396	19608114	19608568	1	1	ribosomal protein S14 (RPS14) pseudogene	processed_pseudogene	#N/A	#N/A	0	#N/A	#N/A	0	#N/A	#N/A	0	#N/A	0	0	0	0	0	0
HTR6	ENSG00000158748	19664875	19680966	1	1	5-hydroxytryptamine receptor 6 [Source:HGNC Symbol;Acc:HGNC:5301]	protein_coding	-47.1354	0.319397	0.314169	106.026	0.162633	1.18844	16.0916	#N/A	0.0983615	0	0.314169	0	0	1.18844	0	0.0983615
TMCO4	ENSG00000162542	19682240	19799945	-1	1	transmembrane and coiled-coil domains 4 [Source:HGNC Symbol;Acc:HGNC:27393]	protein_coding	-1.13705	0.520883	1.1133	-1.74618	0.000437849	6.71791	-1.33704	0.036182	3.45019	1	9.23656	8.12325	15.7161	8.99821	13.6798	10.2296
RNF186	ENSG00000178828	19814029	19815283	-1	1	ring finger protein 186 [Source:HGNC Symbol;Acc:HGNC:25978]	protein_coding	7.84098	0.564971	0.0537964	-10.1712	0.556172	0.0755583	#N/A	#N/A	0	#N/A	0	0.0537964	0.0755583	0	0	0
ENSG00000235434	ENSG00000235434	19814367	19819502	1	1	novel transcript	lncRNA	#N/A	#N/A	0	#N/A	#N/A	0	#N/A	#N/A	0	#N/A	0	0	0	0	0	0
OTUD3	ENSG00000169914	19882395	19912945	1	1	OTU deubiquitinase 3 [Source:HGNC Symbol;Acc:HGNC:29038]	protein_coding	1.48752	0.0105117	3.86436	1.54011	0.00255774	7.15061	1.00309	0.984159	0.0399675	1	7.91705	11.7814	13.2227	20.3733	12.9929	13.0329
PLA2G2E	ENSG00000188784	19920009	19923617	-1	1	phospholipase A2 group IIE [Source:HGNC Symbol;Acc:HGNC:13414]	protein_coding	#N/A	#N/A	0	#N/A	#N/A	0	#N/A	#N/A	0	#N/A	0	0	0	0	0	0
RN7SL304P	ENSG00000242688	19970969	19971269	1	1	RNA, 7SL, cytoplasmic 304, pseudogene [Source:HGNC Symbol;Acc:HGNC:46320]	misc_RNA	#N/A	#N/A	0	#N/A	#N/A	0	#N/A	#N/A	0	#N/A	0	0	0	0	0	0
PLA2G2A	ENSG00000188257	19975431	19980416	-1	1	phospholipase A2 group IIA [Source:HGNC Symbol;Acc:HGNC:9031]	protein_coding	-1.41741	0.278815	0.945072	2.49956	5.54131e-05	4.43855	1.62149	0.0314206	1.60467	0	3.20452	2.25945	2.94677	7.38532	2.57569	4.18036
PLA2G5	ENSG00000127472	20028179	20091911	1	1	phospholipase A2 group V [Source:HGNC Symbol;Acc:HGNC:9038]	protein_coding	7.84098	0.564971	0.0537964	#N/A	#N/A	0	-18.098	#N/A	0.114475	#N/A	0	0.0537964	0	0	0.114475	0
PLA2G2D	ENSG00000117215	20111939	20119566	-1	1	phospholipase A2 group IID [Source:HGNC Symbol;Acc:HGNC:9033]	protein_coding	#N/A	#N/A	0	#N/A	#N/A	0	#N/A	#N/A	0	#N/A	0	0	0	0	0	0
PLA2G2F	ENSG00000158786	20139323	20150381	1	1	phospholipase A2 group IIF [Source:HGNC Symbol;Acc:HGNC:30040]	protein_coding	-19.5335	0.462677	0.125667	8.27561	0.556172	0.0848888	#N/A	#N/A	0	#N/A	0.125667	0	0	0.0848888	0	0
ENSG00000227066	ENSG00000227066	20154171	20160568	1	1	novel transcript	lncRNA	1.6215	0.733318	0.044759	-10.1712	0.556172	0.0755583	#N/A	#N/A	0	#N/A	0.0628337	0.107593	0.0755583	0	0	0
PLA2G2C	ENSG00000187980	20161253	20186518	-1	1	phospholipase A2 group IIC [Source:HGNC Symbol;Acc:HGNC:9032]	protein_coding	7.84098	0.564971	0.0537964	#N/A	#N/A	0	-9.53721	#N/A	0.0572376	#N/A	0	0.0537964	0	0	0.0572376	0
UBXN10	ENSG00000162543	20186096	20196050	1	1	UBX domain protein 10 [Source:HGNC Symbol;Acc:HGNC:26354]	protein_coding	#N/A	#N/A	0	-4.16453	0.325307	0.292903	8.55788	#N/A	0.0491807	#N/A	0	0	0.377791	0.0848888	0	0.0491807
LINC01757	ENSG00000228105	20243095	20244664	1	1	long intergenic non-protein coding RNA 1757 [Source:HGNC Symbol;Acc:HGNC:52546]	lncRNA	#N/A	#N/A	0	#N/A	#N/A	0	#N/A	#N/A	0	#N/A	0	0	0	0	0	0
ENSG00000284710	ENSG00000284710	20272018	20275005	1	1	novel transcript	lncRNA	#N/A	#N/A	0	#N/A	#N/A	0	#N/A	#N/A	0	#N/A	0	0	0	0	0	0
VWA5B1	ENSG00000158816	20290875	20359518	1	1	von Willebrand factor A domain containing 5B1 [Source:HGNC Symbol;Acc:HGNC:26538]	protein_coding	7.84098	0.564971	0.0537964	1.07576	0.964157	0.00933053	16.0916	#N/A	0.0983615	1	0	0.0537964	0.0755583	0.0848888	0	0.0983615
ENSG00000226664	ENSG00000226664	20294211	20323187	-1	1	novel transcript	lncRNA	#N/A	#N/A	0	#N/A	#N/A	0	#N/A	#N/A	0	#N/A	0	0	0	0	0	0
LINC01141	ENSG00000236963	20360579	20431234	-1	1	long intergenic non-protein coding RNA 1141 [Source:HGNC Symbol;Acc:HGNC:49455]	lncRNA	-10.3328	0.54858	0.0628337	-10.1712	0.556172	0.0755583	-18.098	#N/A	0.114475	1	0.0628337	0	0.0755583	0	0.114475	0
ENSG00000226487	ENSG00000226487	20412304	20413253	-1	1	novel transcript	lncRNA	#N/A	#N/A	0	#N/A	#N/A	0	#N/A	#N/A	0	#N/A	0	0	0	0	0	0
ENSG00000284641	ENSG00000284641	20476222	20478937	1	1	novel transcript	lncRNA	-1.16396	0.920766	0.00903734	#N/A	#N/A	0	-18.098	#N/A	0.114475	#N/A	0.0628337	0.0537964	0	0	0.114475	0
ENSG00000284743	ENSG00000284743	20478779	20480397	-1	1	novel transcript	lncRNA	#N/A	#N/A	0	#N/A	#N/A	0	#N/A	#N/A	0	#N/A	0	0	0	0	0	0
CAMK2N1	ENSG00000162545	20482391	20486210	-1	1	calcium/calmodulin dependent protein kinase II inhibitor 1 [Source:HGNC Symbol;Acc:HGNC:24190]	protein_coding	-1.13462	0.480603	1.52084	-2.45436	5.53745e-06	6.1826	-1.52533	3.26812e-05	16.3838	1	12.8181	11.2972	10.427	4.24444	47.5644	31.1806
MUL1	ENSG00000090432	20499448	20508151	-1	1	mitochondrial E3 ubiquitin protein ligase 1 [Source:HGNC Symbol;Acc:HGNC:25762]	protein_coding	-1.97975	1.47478e-12	35.7939	-1.34854	0.0111597	11.7759	-1.24465	0.0283112	13.6824	1	72.3216	36.5277	45.5616	33.7857	69.6009	55.9185
RPS4XP4	ENSG00000215520	20525989	20526751	1	1	ribosomal protein S4X pseudogene 4 [Source:HGNC Symbol;Acc:HGNC:36545]	processed_pseudogene	#N/A	#N/A	0	#N/A	#N/A	0	#N/A	#N/A	0	#N/A	0	0	0	0	0	0
FAM43B	ENSG00000183114	20552573	20555020	1	1	family with sequence similarity 43 member B [Source:HGNC Symbol;Acc:HGNC:31791]	protein_coding	119.165	0.195438	0.914538	3.11059	0.0106468	1.6213	8.55788	#N/A	0.0491807	1	0	0.914538	0.755583	2.37689	0	0.0491807
CDA	ENSG00000158825	20589086	20618903	1	1	cytidine deaminase [Source:HGNC Symbol;Acc:HGNC:1712]	protein_coding	-2.22134	4.60784e-17	45.6058	-27.2491	5.55403e-12	11.3626	1.28997	0.0125076	12.3832	0	82.9405	37.3347	11.7871	0.424444	42.6992	55.0824
PINK1	ENSG00000158828	20633458	20651511	1	1	PTEN induced kinase 1 [Source:HGNC Symbol;Acc:HGNC:14581]	protein_coding	-2.10659	6.35471e-15	41.2613	-2.52929	1.63336e-17	37.0089	1.37194	0.00046083	47.8807	0	78.5422	37.2809	61.2022	24.1933	128.727	176.608
MIR6084	ENSG00000284005	20633679	20633788	1	1	microRNA 6084 [Source:HGNC Symbol;Acc:HGNC:50235]	miRNA	#N/A	#N/A	0	#N/A	#N/A	0	#N/A	#N/A	0	#N/A	0	0	0	0	0	0
PINK1-AS	ENSG00000117242	20642657	20652193	-1	1	PINK1 antisense RNA [Source:HGNC Symbol;Acc:HGNC:38872]	lncRNA	1.15931	0.408158	1.75384	-1.05635	0.754778	0.638665	-1.29908	0.0537116	3.4146	0	10.9959	12.7497	12.0138	11.3751	14.8245	11.4099
DDOST	ENSG00000244038	20651767	20661544	-1	1	dolichyl-diphosphooligosaccharide--protein glycosyltransferase non-catalytic subunit [Source:HGNC Symbol;Acc:HGNC:2728]	protein_coding	-1.08191	0.508334	18.5326	-1.06	0.557968	14.7532	1.13782	0.171815	30.2918	0	244.8	226.268	260.676	245.923	219.792	250.084
KIF17	ENSG00000117245	20664014	20718017	-1	1	kinesin family member 17 [Source:HGNC Symbol;Acc:HGNC:19167]	protein_coding	-9.82405	9.39835e-06	2.43287	-1.13949	0.556172	1.18258	31.159	#N/A	0.196723	0	2.70185	0.268982	9.67146	8.48888	0	0.196723
ENSG00000235432	ENSG00000235432	20692734	20694013	-1	1	nucleolar protein 5A 56kDa with KKE/D repeat (NOL5A) pseudogene	unprocessed_pseudogene	#N/A	#N/A	0	8.27561	0.556172	0.0848888	#N/A	#N/A	0	#N/A	0	0	0	0.0848888	0	0
SH2D5	ENSG00000189410	20719731	20732837	-1	1	SH2 domain containing 5 [Source:HGNC Symbol;Acc:HGNC:28819]	protein_coding	-27.3026	4.00603e-78	61.0232	-2.92172	1.05526e-24	53.0318	-2.14932	0.0093489	1.534	1	63.3364	2.31324	80.6207	27.5889	2.86188	1.32788
ENSG00000233069	ENSG00000233069	20732880	20733952	1	1	novel transcript	lncRNA	#N/A	#N/A	0	-2.18197	0.51782	0.208014	#N/A	#N/A	0	#N/A	0	0	0.377791	0.169778	0	0
HP1BP3	ENSG00000127483	20740266	20787323	-1	1	heterochromatin protein 1 binding protein 3 [Source:HGNC Symbol;Acc:HGNC:24973]	protein_coding	1.47234	2.78398e-05	41.1988	-1.22182	0.0560888	25.5141	1.34229	0.00111349	48.5109	0	87.2132	128.412	140.538	115.024	141.72	190.231
EIF4G3	ENSG00000075151	20806292	21176888	-1	1	eukaryotic translation initiation factor 4 gamma 3 [Source:HGNC Symbol;Acc:HGNC:3298]	protein_coding	1.97617	9.1335e-13	40.9811	-1.02154	0.871939	1.03782	1.02374	0.838803	1.65395	0	41.9729	82.954	49.3395	48.3017	69.6581	71.3121
RNU7-200P	ENSG00000251914	20841241	20841302	1	1	RNA, U7 small nuclear 200 pseudogene [Source:HGNC Symbol;Acc:HGNC:45734]	snRNA	#N/A	#N/A	0	#N/A	#N/A	0	#N/A	#N/A	0	#N/A	0	0	0	0	0	0
MIR1256	ENSG00000221808	20988314	20988432	-1	1	microRNA 1256 [Source:HGNC Symbol;Acc:HGNC:35321]	miRNA	#N/A	#N/A	0	#N/A	#N/A	0	#N/A	#N/A	0	#N/A	0	0	0	0	0	0
RPS15AP6	ENSG00000233072	21003550	21003934	-1	1	ribosomal protein S15a pseudogene 6 [Source:HGNC Symbol;Acc:HGNC:35657]	processed_pseudogene	#N/A	#N/A	0	#N/A	#N/A	0	#N/A	#N/A	0	#N/A	0	0	0	0	0	0
ENSG00000236073	ENSG00000236073	21073639	21073753	-1	1	ribosomal protein L34 (RPL34) pseudogene	processed_pseudogene	#N/A	#N/A	0	#N/A	#N/A	0	#N/A	#N/A	0	#N/A	0	0	0	0	0	0
HSPE1P27	ENSG00000235112	21161475	21162081	1	1	heat shock protein family E (Hsp10) member 1 pseudogene 27 [Source:HGNC Symbol;Acc:HGNC:49346]	processed_pseudogene	#N/A	#N/A	0	#N/A	#N/A	0	#N/A	#N/A	0	#N/A	0	0	0	0	0	0
ENSG00000287192	ENSG00000287192	21177054	21178164	1	1	novel transcript	lncRNA	#N/A	#N/A	0	#N/A	#N/A	0	#N/A	#N/A	0	#N/A	0	0	0	0	0	0
ECE1	ENSG00000117298	21217247	21345572	-1	1	endothelin converting enzyme 1 [Source:HGNC Symbol;Acc:HGNC:3146]	protein_coding	2.02456	1.55215e-16	159.921	1.87028	2.36474e-12	105.552	1.37752	0.000473072	37.687	1	156.079	316	121.271	226.823	99.8223	137.509
ENSG00000236936	ENSG00000236936	21266082	21267251	1	1	novel transcript	lncRNA	#N/A	#N/A	0	#N/A	#N/A	0	#N/A	#N/A	0	#N/A	0	0	0	0	0	0
ECE1-AS1	ENSG00000231105	21293290	21299874	1	1	ECE1 antisense RNA 1 [Source:HGNC Symbol;Acc:HGNC:40203]	lncRNA	14.7987	0.519263	0.107593	#N/A	#N/A	0	23.6253	#N/A	0.147542	#N/A	0	0.107593	0	0	0	0.147542
PPP1R11P1	ENSG00000236216	21397987	21398362	1	1	protein phosphatase 1 regulatory inhibitor subunit 11 pseudogene 1 [Source:HGNC Symbol;Acc:HGNC:16326]	processed_pseudogene	#N/A	#N/A	0	#N/A	#N/A	0	#N/A	#N/A	0	#N/A	0	0	0	0	0	0
PDE4DIPP10	ENSG00000228823	21411460	21413293	-1	1	PDE4DIP pseudogene 10 [Source:HGNC Symbol;Acc:HGNC:55101]	unprocessed_pseudogene	#N/A	#N/A	0	#N/A	#N/A	0	#N/A	#N/A	0	#N/A	0	0	0	0	0	0
ENSG00000236009	ENSG00000236009	21415898	21417492	1	1	novel transcript	lncRNA	#N/A	#N/A	0	#N/A	#N/A	0	#N/A	#N/A	0	#N/A	0	0	0	0	0	0
NBPF2P	ENSG00000227001	21424625	21427967	-1	1	NBPF member 2, pseudogene [Source:HGNC Symbol;Acc:HGNC:31987]	unprocessed_pseudogene	-1.48249	0.519263	0.287912	1.08163	0.839522	0.176366	7.04631	0.0902223	0.385389	0	0.879672	0.59176	2.11563	2.292	0.0572376	0.442627
HS6ST1P1	ENSG00000187952	21428303	21429536	1	1	heparan sulfate 6-O-sulfotransferase 1 pseudogene 1 [Source:HGNC Symbol;Acc:HGNC:31835]	processed_pseudogene	#N/A	#N/A	0	#N/A	#N/A	0	#N/A	#N/A	0	#N/A	0	0	0	0	0	0
CROCCP5	ENSG00000186543	21434318	21437558	1	1	CROCC pseudogene 5 [Source:HGNC Symbol;Acc:HGNC:43865]	unprocessed_pseudogene	-10.3328	0.54858	0.0628337	#N/A	#N/A	0	#N/A	#N/A	0	#N/A	0.0628337	0	0	0	0	0
NBPF3	ENSG00000142794	21440128	21485005	1	1	NBPF member 3 [Source:HGNC Symbol;Acc:HGNC:25076]	protein_coding	-1.42738	0.00844999	5.17509	1.21653	0.189319	4.537	1.08944	0.60354	0.783715	0	17.2793	12.1042	20.9296	25.4666	8.75735	9.54106
PFN1P10	ENSG00000176378	21459756	21460082	-1	1	profilin 1 pseudogene 10 [Source:HGNC Symbol;Acc:HGNC:42985]	processed_pseudogene	#N/A	#N/A	0	#N/A	#N/A	0	#N/A	#N/A	0	#N/A	0	0	0	0	0	0
ALPL	ENSG00000162551	21509397	21578410	1	1	alkaline phosphatase, biomineralization associated [Source:HGNC Symbol;Acc:HGNC:438]	protein_coding	648.865	6.19657e-11	45.7179	71.8188	1.54584e-23	32.9079	8.55788	#N/A	0.0491807	1	0.0628337	45.7807	0.45335	33.3613	0	0.0491807
LINC02596	ENSG00000233431	21586472	21591187	1	1	long intergenic non-protein coding RNA 2596 [Source:HGNC Symbol;Acc:HGNC:53948]	lncRNA	#N/A	#N/A	0	15.7949	0.465262	0.169778	#N/A	#N/A	0	#N/A	0	0	0	0.169778	0	0
RAP1GAP	ENSG00000076864	21596215	21669363	-1	1	RAP1 GTPase activating protein [Source:HGNC Symbol;Acc:HGNC:9858]	protein_coding	-20.3418	1.68505e-13	7.41481	1.15714	0.556172	0.776262	1.35603	0.156336	1.16373	0	7.79138	0.376575	4.91129	5.68755	3.26254	4.42627
USP48	ENSG00000090686	21678298	21783606	-1	1	ubiquitin specific peptidase 48 [Source:HGNC Symbol;Acc:HGNC:18533]	protein_coding	2.0333	5.53688e-11	20.5904	-1.40246	0.00386368	12.6416	1.04326	0.720454	1.60724	0	19.9183	40.5087	44.0505	31.4089	37.1472	38.7544
ENSG00000231978	ENSG00000231978	21768269	21768575	1	1	S100 calcium binding protein A11 (calgizzarin) (S100A11) pseudogene	processed_pseudogene	#N/A	#N/A	0	#N/A	#N/A	0	#N/A	#N/A	0	#N/A	0	0	0	0	0	0
LDLRAD2	ENSG00000187942	21812265	21825225	1	1	low density lipoprotein receptor class A domain containing 2 [Source:HGNC Symbol;Acc:HGNC:32071]	protein_coding	#N/A	#N/A	0	-10.1712	0.556172	0.0755583	-1.14139	#N/A	0.00805683	#N/A	0	0	0.0755583	0	0.0572376	0.0491807
HSPG2	ENSG00000142798	21822244	21937310	-1	1	heparan sulfate proteoglycan 2 [Source:HGNC Symbol;Acc:HGNC:5273]	protein_coding	-2.12231	6.58225e-19	192.125	1.49368	7.0782e-06	114.449	1.01963	0.859364	3.26782	0	363.305	171.18	231.813	346.261	166.504	169.772
ENSG00000232037	ENSG00000232037	21908098	21908580	1	1	ribosomal protein L21 (RPL21) pseudogene	processed_pseudogene	#N/A	#N/A	0	#N/A	#N/A	0	#N/A	#N/A	0	#N/A	0	0	0	0	0	0
ENSG00000283234	ENSG00000283234	21950679	21956871	-1	1	novel pseudogene	transcribed_unitary_pseudogene	#N/A	#N/A	0	3.03065	0.475062	0.179108	#N/A	#N/A	0	#N/A	0	0	0.0755583	0.254666	0	0
CELA3B	ENSG00000219073	21977022	21998642	1	1	chymotrypsin like elastase 3B [Source:HGNC Symbol;Acc:HGNC:15945]	protein_coding	#N/A	#N/A	0	#N/A	#N/A	0	#N/A	#N/A	0	#N/A	0	0	0	0	0	0
ENSG00000285959	ENSG00000285959	21983606	22030617	1	1	novel transcript	lncRNA	-19.5335	0.462677	0.125667	#N/A	#N/A	0	#N/A	#N/A	0	#N/A	0.125667	0	0	0	0	0
RN7SL386P	ENSG00000273610	21987481	21987777	1	1	RNA, 7SL, cytoplasmic 386, pseudogene [Source:HGNC Symbol;Acc:HGNC:46402]	misc_RNA	#N/A	#N/A	0	#N/A	#N/A	0	#N/A	#N/A	0	#N/A	0	0	0	0	0	0
RNU6-1022P	ENSG00000201919	21987816	21987919	1	1	RNA, U6 small nuclear 1022, pseudogene [Source:HGNC Symbol;Acc:HGNC:47985]	snRNA	#N/A	#N/A	0	#N/A	#N/A	0	#N/A	#N/A	0	#N/A	0	0	0	0	0	0
CELA3A	ENSG00000142789	22001657	22012542	1	1	chymotrypsin like elastase 3A [Source:HGNC Symbol;Acc:HGNC:15944]	protein_coding	#N/A	#N/A	0	#N/A	#N/A	0	#N/A	#N/A	0	#N/A	0	0	0	0	0	0
RN7SL186P	ENSG00000278124	22010650	22010946	1	1	RNA, 7SL, cytoplasmic 186, pseudogene [Source:HGNC Symbol;Acc:HGNC:46202]	misc_RNA	#N/A	#N/A	0	#N/A	#N/A	0	#N/A	#N/A	0	#N/A	0	0	0	0	0	0
RNU6-776P	ENSG00000201273	22010985	22011088	1	1	RNA, U6 small nuclear 776, pseudogene [Source:HGNC Symbol;Acc:HGNC:47739]	snRNA	#N/A	#N/A	0	#N/A	#N/A	0	#N/A	#N/A	0	#N/A	0	0	0	0	0	0
LINC01635	ENSG00000228397	22023990	22026048	-1	1	long intergenic non-protein coding RNA 1635 [Source:HGNC Symbol;Acc:HGNC:52422]	lncRNA	1.13138	0.908178	0.0266843	8.27561	0.556172	0.0848888	#N/A	#N/A	0	#N/A	0.188501	0.215186	0	0.0848888	0	0
LINC00339	ENSG00000218510	22024558	22031223	1	1	long intergenic non-protein coding RNA 339 [Source:HGNC Symbol;Acc:HGNC:25011]	lncRNA	-1.03831	0.850444	0.259033	-1.01876	0.937843	0.162999	1.17795	0.370165	0.988994	0	7.03738	6.77834	8.99143	8.82843	5.55204	6.54104
CDC42	ENSG00000070831	22025511	22101360	1	1	cell division cycle 42 [Source:HGNC Symbol;Acc:HGNC:1736]	protein_coding	1.16995	0.122415	39.9194	-1.27469	0.0123718	50.133	1.08397	0.403619	22.2717	0	234.872	274.792	232.644	182.511	265.239	287.511
CDC42-AS1	ENSG00000285752	22028317	22052927	-1	1	CDC42 antisense RNA 1 [Source:HGNC Symbol;Acc:HGNC:54314]	lncRNA	#N/A	#N/A	0	#N/A	#N/A	0	#N/A	#N/A	0	#N/A	0	0	0	0	0	0
ENSG00000285794	ENSG00000285794	22030527	22030748	1	1	SCAN domain containing 1 (SCAND1) pseudogene	transcribed_processed_pseudogene	#N/A	#N/A	0	#N/A	#N/A	0	#N/A	#N/A	0	#N/A	0	0	0	0	0	0
CDC42-IT1	ENSG00000230068	22059197	22064199	1	1	CDC42 intronic transcript 1 [Source:HGNC Symbol;Acc:HGNC:41317]	lncRNA	2.31056	0.291783	0.340425	-27.8692	0.465262	0.226675	-1.15189	#N/A	0.0161137	0	0.251335	0.59176	0.226675	0	0.114475	0.0983615
MPHOSPH6P1	ENSG00000271428	22068340	22068827	-1	1	MPHOSPH6 pseudogene 1 [Source:HGNC Symbol;Acc:HGNC:54549]	processed_pseudogene	#N/A	#N/A	0	#N/A	#N/A	0	#N/A	#N/A	0	#N/A	0	0	0	0	0	0
WNT4	ENSG00000162552	22117313	22143969	-1	1	Wnt family member 4 [Source:HGNC Symbol;Acc:HGNC:12783]	protein_coding	-185.145	0.138974	1.25667	-55.115	0.000166558	5.05307	16.0916	#N/A	0.0983615	0	1.25667	0	5.13796	0.0848888	0	0.0983615
ENSG00000285873	ENSG00000285873	22142850	22157401	1	1	novel transcript	lncRNA	14.7987	0.519263	0.107593	-80.9634	0.308823	0.680024	#N/A	#N/A	0	#N/A	0	0.107593	0.680024	0	0	0
MIR4418	ENSG00000266564	22266239	22266300	1	1	microRNA 4418 [Source:HGNC Symbol;Acc:HGNC:41789]	miRNA	#N/A	#N/A	0	#N/A	#N/A	0	#N/A	#N/A	0	#N/A	0	0	0	0	0	0
PPIAP34	ENSG00000234397	22322840	22323331	-1	1	peptidylprolyl isomerase A pseudogene 34 [Source:HGNC Symbol;Acc:HGNC:53658]	processed_pseudogene	#N/A	#N/A	0	#N/A	#N/A	0	#N/A	#N/A	0	#N/A	0	0	0	0	0	0
ENSG00000279625	ENSG00000279625	22364630	22366482	-1	1	TEC	TEC	#N/A	#N/A	0	#N/A	#N/A	0	#N/A	#N/A	0	#N/A	0	0	0	0	0	0
ZBTB40	ENSG00000184677	22428838	22531157	1	1	zinc finger and BTB domain containing 40 [Source:HGNC Symbol;Acc:HGNC:29045]	protein_coding	1.3611	0.00303125	14.7745	-1.30122	0.0274719	10.7395	1.1892	0.0910722	10.1808	0	40.9048	55.6793	46.3928	35.6533	53.8033	63.9841
ZBTB40-IT1	ENSG00000237200	22517474	22519708	1	1	ZBTB40 intronic transcript 1 [Source:HGNC Symbol;Acc:HGNC:41493]	lncRNA	1.83551	0.393185	0.322351	#N/A	#N/A	0	1.41713	0.699575	0.074191	#N/A	0.377002	0.699353	0	0	0.171713	0.245904
EPHA8	ENSG00000070886	22563489	22603595	1	1	EPH receptor A8 [Source:HGNC Symbol;Acc:HGNC:3391]	protein_coding	-37.9347	0.356257	0.251335	23.3142	0.393795	0.254666	-9.53721	#N/A	0.0572376	0	0.251335	0	0	0.254666	0.0572376	0
MIR6127	ENSG00000276835	22633258	22633366	-1	1	microRNA 6127 [Source:HGNC Symbol;Acc:HGNC:50163]	miRNA	#N/A	#N/A	0	#N/A	#N/A	0	#N/A	#N/A	0	#N/A	0	0	0	0	0	0
C1QA	ENSG00000173372	22636628	22639678	1	1	complement C1q A chain [Source:HGNC Symbol;Acc:HGNC:1241]	protein_coding	#N/A	#N/A	0	#N/A	#N/A	0	#N/A	#N/A	0	#N/A	0	0	0	0	0	0
C1QC	ENSG00000159189	22643633	22648110	1	1	complement C1q C chain [Source:HGNC Symbol;Acc:HGNC:1245]	protein_coding	#N/A	#N/A	0	#N/A	#N/A	0	#N/A	#N/A	0	#N/A	0	0	0	0	0	0
C1QB	ENSG00000173369	22652762	22661637	1	1	complement C1q B chain [Source:HGNC Symbol;Acc:HGNC:1242]	protein_coding	#N/A	#N/A	0	#N/A	#N/A	0	#N/A	#N/A	0	#N/A	0	0	0	0	0	0
EPHB2	ENSG00000133216	22710839	22921500	1	1	EPH receptor B2 [Source:HGNC Symbol;Acc:HGNC:3393]	protein_coding	2.9605	3.03595e-28	53.4785	7.34355	1.57958e-77	113.67	29.0543	4.51968e-43	32.2982	1	27.2698	80.7484	17.9073	131.578	1.14475	33.4429
MIR4684	ENSG00000265422	22719517	22719598	1	1	microRNA 4684 [Source:HGNC Symbol;Acc:HGNC:41695]	miRNA	#N/A	#N/A	0	#N/A	#N/A	0	#N/A	#N/A	0	#N/A	0	0	0	0	0	0
ENSG00000225952	ENSG00000225952	22835713	22836849	-1	1	novel transcript	lncRNA	#N/A	#N/A	0	#N/A	#N/A	0	#N/A	#N/A	0	#N/A	0	0	0	0	0	0
MIR4253	ENSG00000264014	22863159	22863226	-1	1	microRNA 4253 [Source:HGNC Symbol;Acc:HGNC:38231]	miRNA	#N/A	#N/A	0	#N/A	#N/A	0	#N/A	#N/A	0	#N/A	0	0	0	0	0	0
LACTBL1	ENSG00000215906	22953043	22965338	-1	1	lactamase beta like 1 [Source:HGNC Symbol;Acc:HGNC:35445]	protein_coding	#N/A	#N/A	0	#N/A	#N/A	0	8.55788	#N/A	0.0491807	#N/A	0	0	0	0	0	0.0491807
TEX46	ENSG00000227868	23010834	23015852	-1	1	testis expressed 46 [Source:HGNC Symbol;Acc:HGNC:44651]	protein_coding	#N/A	#N/A	0	#N/A	#N/A	0	#N/A	#N/A	0	#N/A	0	0	0	0	0	0
KDM1A	ENSG00000004487	23019443	23083689	1	1	lysine demethylase 1A [Source:HGNC Symbol;Acc:HGNC:29079]	protein_coding	-1.22362	0.0340897	57.3352	-1.11198	0.372066	16.4714	1.37205	0.000327856	84.7792	0	313.729	256.394	163.584	147.112	227.863	312.642
ENSG00000240553	ENSG00000240553	23020147	23088058	-1	1	novel transcript	lncRNA	35.6719	0.373597	0.268982	#N/A	#N/A	0	#N/A	#N/A	0	#N/A	0	0.268982	0	0	0	0
MIR3115	ENSG00000263793	23044305	23044372	1	1	microRNA 3115 [Source:HGNC Symbol;Acc:HGNC:38371]	miRNA	#N/A	#N/A	0	#N/A	#N/A	0	#N/A	#N/A	0	#N/A	0	0	0	0	0	0
ENSG00000266802	ENSG00000266802	23057858	23057934	-1	1	0	miRNA	#N/A	#N/A	0	#N/A	#N/A	0	#N/A	#N/A	0	#N/A	0	0	0	0	0	0
LUZP1	ENSG00000169641	23084023	23177808	-1	1	leucine zipper protein 1 [Source:HGNC Symbol;Acc:HGNC:14985]	protein_coding	1.56139	7.64125e-07	56.4439	-1.4316	0.000235858	37.5183	1.43349	7.20122e-05	43.9202	0	100.534	156.978	124.444	86.9261	101.311	145.231
ENSG00000229010	ENSG00000229010	23140325	23141142	1	1	novel pseudogene	processed_pseudogene	#N/A	#N/A	0	#N/A	#N/A	0	#N/A	#N/A	0	#N/A	0	0	0	0	0	0
RNU6-514P	ENSG00000206935	23162704	23162810	1	1	RNA, U6 small nuclear 514, pseudogene [Source:HGNC Symbol;Acc:HGNC:47477]	snRNA	#N/A	#N/A	0	#N/A	#N/A	0	#N/A	#N/A	0	#N/A	0	0	0	0	0	0
RNU6-135P	ENSG00000252578	23163953	23164053	1	1	RNA, U6 small nuclear 135, pseudogene [Source:HGNC Symbol;Acc:HGNC:47098]	snRNA	#N/A	#N/A	0	#N/A	#N/A	0	#N/A	#N/A	0	#N/A	0	0	0	0	0	0
HTR1D	ENSG00000179546	23191895	23217502	-1	1	5-hydroxytryptamine receptor 1D [Source:HGNC Symbol;Acc:HGNC:5289]	protein_coding	4.96641	1.05842e-08	4.51761	-1.18102	0.556172	0.751736	-1.15886	0.859367	0.0402842	0	1.13101	5.64862	4.91129	4.15955	0.286188	0.245904
ENSG00000215381	ENSG00000215381	23244765	23245224	1	1	ribosomal protein L29 (RPL29) pseudogene	processed_pseudogene	#N/A	#N/A	0	#N/A	#N/A	0	#N/A	#N/A	0	#N/A	0	0	0	0	0	0
LINC01355	ENSG00000261326	23281307	23287488	-1	1	long intergenic non-protein coding RNA 1355 [Source:HGNC Symbol;Acc:HGNC:50584]	lncRNA	1.6404	0.055097	1.4947	-1.51124	0.482838	0.435603	1.00251	0.994295	0.00503853	0	2.32485	3.81954	1.28449	0.848888	2.06055	2.06559
ENSG00000284726	ENSG00000284726	23297797	23302866	1	1	novel transcript	lncRNA	#N/A	#N/A	0	#N/A	#N/A	0	#N/A	#N/A	0	#N/A	0	0	0	0	0	0
HNRNPR	ENSG00000125944	23303771	23344336	-1	1	heterogeneous nuclear ribonucleoprotein R [Source:HGNC Symbol;Acc:HGNC:5047]	protein_coding	2.36808	3.6191e-22	94.8272	1.27656	0.0140214	35.8845	-1.52426	2.08333e-06	60.4397	0	69.3056	164.133	129.734	165.618	175.719	115.28
ZNF436	ENSG00000125945	23359448	23369836	-1	1	zinc finger protein 436 [Source:HGNC Symbol;Acc:HGNC:20814]	protein_coding	-1.27944	0.128895	2.67682	-3.8574	7.10145e-24	28.1587	-1.06008	0.682199	0.895805	1	12.2526	9.57576	38.0058	9.8471	15.7976	14.9018
ZNF436-AS1	ENSG00000249087	23368997	23371839	1	1	ZNF436 antisense RNA 1 [Source:HGNC Symbol;Acc:HGNC:25122]	lncRNA	1.47225	0.496664	0.33096	2.22263	0.135424	0.847974	4.23516	0.00414686	1.132	1	0.691171	1.02213	0.680024	1.528	0.343425	1.47542
Y_RNA_5	ENSG00000201405	23370254	23370346	1	1	Y RNA [Source:RFAM;Acc:RF00019]	misc_RNA	#N/A	#N/A	0	#N/A	#N/A	0	#N/A	#N/A	0	#N/A	0	0	0	0	0	0
ENSG00000271420	ENSG00000271420	23378380	23379029	-1	1	novel transcript	lncRNA	#N/A	#N/A	0	#N/A	#N/A	0	#N/A	#N/A	0	#N/A	0	0	0	0	0	0
TCEA3	ENSG00000204219	23380909	23424748	-1	1	transcription elongation factor A3 [Source:HGNC Symbol;Acc:HGNC:11615]	protein_coding	-1.00744	0.982543	0.0107481	-4.87973	4.8861e-19	16.827	1.38217	0.227887	0.899189	0	1.57084	1.5601	21.1563	4.32933	2.34674	3.24593
ENSG00000232482	ENSG00000232482	23410832	23412146	1	1	single-stranded DNA binding protein (SSBP1) pseudogene	processed_pseudogene	#N/A	#N/A	0	#N/A	#N/A	0	#N/A	#N/A	0	#N/A	0	0	0	0	0	0
ASAP3	ENSG00000088280	23428563	23484568	-1	1	ArfGAP with SH3 domain, ankyrin repeat and PH domain 3 [Source:HGNC Symbol;Acc:HGNC:14987]	protein_coding	-4.00678	3.58768e-39	46.1194	-1.70686	1.22351e-07	33.5456	1.3887	0.000892933	17.5119	0	61.4514	15.332	80.9985	47.4528	45.046	62.5579
E2F2	ENSG00000007968	23506438	23531233	-1	1	E2F transcription factor 2 [Source:HGNC Symbol;Acc:HGNC:3114]	protein_coding	-1.52235	0.00724734	3.79622	1.35794	0.0814298	3.49564	-16.2126	3.36037e-51	30.0286	0	11.0587	7.26251	9.74702	13.2427	31.9958	1.96723
ENSG00000235052	ENSG00000235052	23549139	23550915	-1	1	novel transcript	lncRNA	-10.3328	0.54858	0.0628337	#N/A	#N/A	0	#N/A	#N/A	0	#N/A	0.0628337	0	0	0	0	0
ID3	ENSG00000117318	23557926	23559501	-1	1	inhibitor of DNA binding 3, HLH protein [Source:HGNC Symbol;Acc:HGNC:5362]	protein_coding	-4.62592	6.42925e-13	6.85101	-3.59366	1.87215e-19	22.0367	1.74776	4.36488e-07	13.7006	0	8.73389	1.88287	30.5255	8.48888	18.316	32.0167
ENSG00000285802	ENSG00000285802	23576436	23593621	-1	1	novel transcript	lncRNA	-9.45533	0.060797	0.511707	#N/A	#N/A	0	#N/A	#N/A	0	#N/A	0.565504	0.0537964	0	0	0	0
MDS2	ENSG00000197880	23581495	23640568	1	1	myelodysplastic syndrome 2 translocation associated [Source:HGNC Symbol;Acc:HGNC:29633]	lncRNA	14.7987	0.519263	0.107593	#N/A	#N/A	0	#N/A	#N/A	0	#N/A	0	0.107593	0	0	0	0
ENSG00000229239	ENSG00000229239	23670294	23680259	1	1	eukaryotic translation elongation factor 1 alpha 2 (EEF1A2) pseudogene	unprocessed_pseudogene	#N/A	#N/A	0	#N/A	#N/A	0	#N/A	#N/A	0	#N/A	0	0	0	0	0	0
RPL11	ENSG00000142676	23691742	23696835	1	1	ribosomal protein L11 [Source:HGNC Symbol;Acc:HGNC:10301]	protein_coding	-1.34579	0.000763617	148.353	-2.45129	3.08071e-27	713.204	-1.19563	0.0482909	100.329	1	577.379	429.026	1204.63	491.421	613.186	512.857
ELOA-AS1	ENSG00000236810	23706901	23778296	-1	1	ELOA antisense RNA 1 [Source:HGNC Symbol;Acc:HGNC:50582]	lncRNA	-1.44992	0.294178	0.800902	1.00153	0.994184	0.011349	-1.83079	0.0535844	1.06804	0	2.57618	1.77528	5.59131	5.60266	2.34674	1.2787
ELOA	ENSG00000011007	23743155	23762059	1	1	elongin A [Source:HGNC Symbol;Acc:HGNC:11620]	protein_coding	-1.22834	0.0412268	21.6326	1.31431	0.00794673	24.3251	-2.09614	5.16438e-17	82.7042	0	116.368	94.7354	77.3717	101.697	158.147	75.4433
PITHD1	ENSG00000057757	23778418	23788232	1	1	PITH domain containing 1 [Source:HGNC Symbol;Acc:HGNC:25022]	protein_coding	-1.86562	1.56188e-09	21.9847	-1.43227	0.000712433	20.8434	-1.64174	9.74611e-07	18.7517	1	47.3766	25.3919	69.0602	48.2168	47.9651	29.2134
LYPLA2	ENSG00000011009	23791145	23795539	1	1	lysophospholipase 2 [Source:HGNC Symbol;Acc:HGNC:6738]	protein_coding	-2.17176	7.35427e-16	40.8546	1.15925	0.279125	6.03282	-1.29542	0.0132522	10.4049	0	75.7146	34.8601	37.8547	43.8875	45.6183	35.2134
GALE	ENSG00000117308	23795599	23800781	-1	1	UDP-galactose-4-epimerase [Source:HGNC Symbol;Acc:HGNC:4116]	protein_coding	-3.17404	7.10964e-32	53.9305	-1.61516	2.21575e-05	17.7573	-1.97253	1.58773e-12	33.7265	1	78.7307	24.8001	46.6194	28.8622	68.3989	34.6724
HMGCL	ENSG00000117305	23801885	23838620	-1	1	3-hydroxy-3-methylglutaryl-CoA lyase [Source:HGNC Symbol;Acc:HGNC:5005]	protein_coding	-2.03169	4.95017e-09	12.3829	-1.89599	2.19582e-07	15.7492	1.79114	3.93653e-06	8.51819	0	24.3795	11.9966	33.3212	17.572	10.7607	19.2789
FUCA1	ENSG00000179163	23845077	23868290	-1	1	alpha-L-fucosidase 1 [Source:HGNC Symbol;Acc:HGNC:4006]	protein_coding	6.066	0.00976264	0.995019	-1.01435	0.945896	0.198302	1.94496	5.30835e-05	4.49526	0	0.188501	1.18352	14.205	14.0067	4.75072	9.24598
CNR2	ENSG00000188822	23870515	23913362	-1	1	cannabinoid receptor 2 [Source:HGNC Symbol;Acc:HGNC:2160]	protein_coding	#N/A	#N/A	0	-10.1712	0.556172	0.0755583	#N/A	#N/A	0	#N/A	0	0	0.0755583	0	0	0
BTBD6P1	ENSG00000229106	23901471	23902737	-1	1	BTB domain containing 6 pseudogene 1 [Source:HGNC Symbol;Acc:HGNC:51542]	processed_pseudogene	#N/A	#N/A	0	#N/A	#N/A	0	#N/A	#N/A	0	#N/A	0	0	0	0	0	0
ENSG00000232557	ENSG00000232557	23907111	23907885	1	1	novel transcript, antisense to CNR2	lncRNA	#N/A	#N/A	0	#N/A	#N/A	0	#N/A	#N/A	0	#N/A	0	0	0	0	0	0
MIR378F	ENSG00000264926	23929070	23929147	1	1	microRNA 378f [Source:HGNC Symbol;Acc:HGNC:41686]	miRNA	#N/A	#N/A	0	#N/A	#N/A	0	#N/A	#N/A	0	#N/A	0	0	0	0	0	0
H3P1	ENSG00000230228	23949016	23949383	-1	1	H3 histone pseudogene 1 [Source:HGNC Symbol;Acc:HGNC:43794]	processed_pseudogene	#N/A	#N/A	0	#N/A	#N/A	0	#N/A	#N/A	0	#N/A	0	0	0	0	0	0
PNRC2	ENSG00000189266	23956839	23963462	1	1	proline rich nuclear receptor coactivator 2 [Source:HGNC Symbol;Acc:HGNC:23158]	protein_coding	2.76392	9.99913e-24	42.1313	-1.32091	0.00580612	28.9848	-1.09409	0.371959	9.0382	0	23.8768	66.0082	119.306	90.3217	105.088	96.05
SRSF10	ENSG00000188529	23964347	23980927	-1	1	serine and arginine rich splicing factor 10 [Source:HGNC Symbol;Acc:HGNC:16713]	protein_coding	1.9952	2.17975e-13	45.7823	1.21529	0.0928249	12.3356	-1.21861	0.0379537	22.3755	0	45.9943	91.7766	57.2732	69.6088	124.721	102.345
ENSG00000215905	ENSG00000215905	24007881	24008519	-1	1	ribosomal protein L36 (RPL36) pseudogene	processed_pseudogene	#N/A	#N/A	0	#N/A	#N/A	0	#N/A	#N/A	0	#N/A	0	0	0	0	0	0
ENSG00000225315	ENSG00000225315	24040835	24086799	1	1	novel transcript, antisense to MYOM3	lncRNA	#N/A	#N/A	0	#N/A	#N/A	0	#N/A	#N/A	0	#N/A	0	0	0	0	0	0
MYOM3	ENSG00000142661	24056035	24112135	-1	1	myomesin 3 [Source:HGNC Symbol;Acc:HGNC:26679]	protein_coding	-2.43623	0.0623992	0.781544	3.24644	0.168639	0.537324	13.4678	0.000857751	1.50849	0	1.31951	0.537964	0.226675	0.763999	0.114475	1.62296
MYOM3-AS1	ENSG00000230703	24066774	24083565	1	1	MYOM3 antisense RNA 1 [Source:HGNC Symbol;Acc:HGNC:41158]	lncRNA	#N/A	#N/A	0	#N/A	#N/A	0	16.0916	#N/A	0.0983615	#N/A	0	0	0	0	0	0.0983615
IL22RA1	ENSG00000142677	24119771	24143140	-1	1	interleukin 22 receptor subunit alpha 1 [Source:HGNC Symbol;Acc:HGNC:13700]	protein_coding	-167.555	1.22034e-12	19.0567	-3.0964	7.07618e-07	5.88787	6.92059	0.000879447	1.39401	0	19.1643	0.107593	8.6892	2.80133	0.22895	1.62296
IFNLR1	ENSG00000185436	24154168	24187959	-1	1	interferon lambda receptor 1 [Source:HGNC Symbol;Acc:HGNC:18584]	protein_coding	-41.2411	8.14446e-41	32.7463	-1.64997	0.000193504	9.82402	-1.07396	0.833274	0.142504	1	33.5532	0.806946	24.9342	15.1102	2.06055	1.91805
LINC02800	ENSG00000230023	24200240	24211693	1	1	long intergenic non-protein coding RNA 2800 [Source:HGNC Symbol;Acc:HGNC:27642]	lncRNA	#N/A	#N/A	0	#N/A	#N/A	0	#N/A	#N/A	0	#N/A	0	0	0	0	0	0
GRHL3-AS1	ENSG00000232298	24307556	24321901	-1	1	GRHL3 antisense RNA 1 [Source:HGNC Symbol;Acc:HGNC:41119]	lncRNA	-2.20038	0.566171	0.0718711	-3.8769	0.175626	0.510247	1.6474	#N/A	0.0411239	0	0.125667	0.0537964	0.680024	0.169778	0.0572376	0.0983615
GRHL3	ENSG00000158055	24319357	24364482	1	1	grainyhead like transcription factor 3 [Source:HGNC Symbol;Acc:HGNC:25839]	protein_coding	-10.799	2.37953e-13	6.39182	-36.9331	1.13079e-11	12.5053	-1.0265	0.957646	0.022491	1	7.03738	0.645557	12.8449	0.339555	0.858564	0.836073
STPG1	ENSG00000001460	24356999	24416934	-1	1	sperm tail PG-rich repeat containing 1 [Source:HGNC Symbol;Acc:HGNC:28070]	protein_coding	-3.28831	9.41134e-18	14.1715	-1.77963	0.000808843	5.62936	1.70662	1.06454e-05	9.06421	0	20.3581	6.18658	12.8449	7.21555	12.8212	21.8854
NIPAL3	ENSG00000001461	24415802	24472976	1	1	NIPA like domain containing 3 [Source:HGNC Symbol;Acc:HGNC:25233]	protein_coding	-2.51963	2.18379e-21	44.6453	-1.84553	3.96884e-09	31.2269	1.2292	0.0322926	19.5613	0	74.0181	29.3728	68.1536	36.9266	85.3412	104.903
RCAN3AS	ENSG00000286061	24496254	24535400	-1	1	RCAN3 antisense RNA [Source:HGNC Symbol;Acc:HGNC:39009]	lncRNA	#N/A	#N/A	0	#N/A	#N/A	0	#N/A	#N/A	0	#N/A	0	0	0	0	0	0
RCAN3	ENSG00000117602	24502351	24541040	1	1	RCAN family member 3 [Source:HGNC Symbol;Acc:HGNC:3042]	protein_coding	-1.33369	0.024654	5.56626	-2.62942	4.2373e-13	18.546	1.5378	0.000100334	10.9927	0	22.2431	16.6769	29.9211	11.3751	20.4338	31.4265
NCMAP-DT	ENSG00000264443	24538802	24556024	-1	1	NCMAP divergent transcript [Source:HGNC Symbol;Acc:HGNC:54327]	lncRNA	21.7564	0.458378	0.161389	#N/A	#N/A	0	#N/A	#N/A	0	#N/A	0	0.161389	0	0	0	0
NCMAP	ENSG00000184454	24556087	24609328	1	1	non-compact myelin associated protein [Source:HGNC Symbol;Acc:HGNC:29332]	protein_coding	-4.27322	0.319397	0.197539	-10.1712	0.556172	0.0755583	#N/A	#N/A	0	#N/A	0.251335	0.0537964	0.0755583	0	0	0
ENSG00000227312	ENSG00000227312	24563627	24563974	1	1	ribosomal protein L26 (RPL26) pseudogene	processed_pseudogene	#N/A	#N/A	0	#N/A	#N/A	0	#N/A	#N/A	0	#N/A	0	0	0	0	0	0
Y_RNA_6	ENSG00000239106	24625411	24625513	-1	1	Y RNA [Source:RFAM;Acc:RF00019]	misc_RNA	#N/A	#N/A	0	#N/A	#N/A	0	#N/A	#N/A	0	#N/A	0	0	0	0	0	0
SRRM1	ENSG00000133226	24631716	24673281	1	1	serine and arginine repetitive matrix 1 [Source:HGNC Symbol;Acc:HGNC:16638]	protein_coding	1.38341	0.000632234	30.3589	1.12458	0.348306	9.23814	-1.60507	2.2408e-07	41.7541	0	79.1705	109.529	74.1227	83.3608	110.755	69.0006
ENSG00000284699	ENSG00000284699	24704894	24717596	1	1	novel transcript	lncRNA	#N/A	#N/A	0	#N/A	#N/A	0	#N/A	#N/A	0	#N/A	0	0	0	0	0	0
CLIC4	ENSG00000169504	24745382	24844321	1	1	chloride intracellular channel 4 [Source:HGNC Symbol;Acc:HGNC:13518]	protein_coding	1.90708	7.78584e-14	124.258	-1.55554	2.07796e-06	60.3662	3.15257	9.62364e-42	245.814	0	136.978	261.235	169.024	108.658	114.189	360.003
RNU6-1208P	ENSG00000238482	24777873	24777979	-1	1	RNA, U6 small nuclear 1208, pseudogene [Source:HGNC Symbol;Acc:HGNC:48171]	snRNA	#N/A	#N/A	0	#N/A	#N/A	0	#N/A	#N/A	0	#N/A	0	0	0	0	0	0
RUNX3	ENSG00000020633	24899511	24965121	-1	1	RUNX family transcription factor 3 [Source:HGNC Symbol;Acc:HGNC:10473]	protein_coding	2.06756	0.543954	0.143314	11.8262	6.89304e-39	32.0274	#N/A	#N/A	0	#N/A	0.125667	0.268982	2.94677	34.9742	0	0
MIR6731	ENSG00000278034	24919345	24919416	-1	1	microRNA 6731 [Source:HGNC Symbol;Acc:HGNC:50036]	miRNA	#N/A	#N/A	0	#N/A	#N/A	0	#N/A	#N/A	0	#N/A	0	0	0	0	0	0
RUNX3-AS1	ENSG00000229162	24961345	24963097	1	1	RUNX3 antisense RNA 1 [Source:HGNC Symbol;Acc:HGNC:40513]	lncRNA	#N/A	#N/A	0	#N/A	#N/A	0	8.55788	#N/A	0.0491807	#N/A	0	0	0	0	0	0.0491807
ENSG00000261025	ENSG00000261025	24968423	24970865	-1	1	novel transcript	lncRNA	#N/A	#N/A	0	#N/A	#N/A	0	#N/A	#N/A	0	#N/A	0	0	0	0	0	0
MIR4425	ENSG00000264371	25023503	25023586	1	1	microRNA 4425 [Source:HGNC Symbol;Acc:HGNC:41891]	miRNA	#N/A	#N/A	0	#N/A	#N/A	0	#N/A	#N/A	0	#N/A	0	0	0	0	0	0
LINC02793	ENSG00000285823	25041136	25047404	1	1	long intergenic non-protein coding RNA 2793 [Source:HGNC Symbol;Acc:HGNC:54317]	lncRNA	#N/A	#N/A	0	-10.1712	0.556172	0.0755583	#N/A	#N/A	0	#N/A	0	0	0.0755583	0	0	0
ENSG00000233755	ENSG00000233755	25043707	25113120	-1	1	novel transcript	lncRNA	#N/A	#N/A	0	#N/A	#N/A	0	#N/A	#N/A	0	#N/A	0	0	0	0	0	0
IFITM3P7	ENSG00000233419	25125053	25125454	-1	1	IFITM3 pseudogene 7 [Source:HGNC Symbol;Acc:HGNC:54546]	processed_pseudogene	#N/A	#N/A	0	#N/A	#N/A	0	#N/A	#N/A	0	#N/A	0	0	0	0	0	0
ENSG00000231953	ENSG00000231953	25208139	25209437	1	1	novel transcript	lncRNA	-10.3328	0.54858	0.0628337	#N/A	#N/A	0	#N/A	#N/A	0	#N/A	0.0628337	0	0	0	0	0
SYF2	ENSG00000117614	25222276	25232502	-1	1	SYF2 pre-mRNA splicing factor [Source:HGNC Symbol;Acc:HGNC:19824]	protein_coding	2.94828	1.26491e-12	10.4215	-2.77742	1.80245e-11	13.5919	1.86193	5.05017e-07	9.72438	0	5.34087	15.7623	21.2319	7.63999	11.2758	21.0002
ENSG00000284602	ENSG00000284602	25232586	25234775	1	1	novel transcript	lncRNA	#N/A	#N/A	0	#N/A	#N/A	0	#N/A	#N/A	0	#N/A	0	0	0	0	0	0
ENSG00000284657	ENSG00000284657	25239494	25240253	1	1	novel transcript	lncRNA	#N/A	#N/A	0	#N/A	#N/A	0	#N/A	#N/A	0	#N/A	0	0	0	0	0	0
RSRP1	ENSG00000117616	25242249	25338213	-1	1	arginine and serine rich protein 1 [Source:HGNC Symbol;Acc:HGNC:25234]	protein_coding	1.86229	1.18149e-07	12.9569	-1.15352	0.437546	2.20105	2.33436	1.26212e-16	29.7186	0	15.0173	27.9741	16.5473	14.3462	22.2654	51.984
ENSG00000272432	ENSG00000272432	25247837	25248321	1	1	novel transcript	lncRNA	#N/A	#N/A	0	#N/A	#N/A	0	#N/A	#N/A	0	#N/A	0	0	0	0	0	0
ENSG00000261349	ENSG00000261349	25266102	25267136	-1	1	novel pseudogene	unprocessed_pseudogene	#N/A	#N/A	0	60.9106	0.236103	0.67911	#N/A	#N/A	0	#N/A	0	0	0	0.67911	0	0
RHD	ENSG00000187010	25272393	25330445	1	1	Rh blood group D antigen [Source:HGNC Symbol;Acc:HGNC:10009]	protein_coding	#N/A	#N/A	0	-10.1712	0.556172	0.0755583	8.55788	#N/A	0.0491807	#N/A	0	0	0.0755583	0	0	0.0491807
SDHDP6	ENSG00000224183	25294164	25294643	-1	1	succinate dehydrogenase complex subunit D pseudogene 6 [Source:HGNC Symbol;Acc:HGNC:10689]	processed_pseudogene	#N/A	#N/A	0	#N/A	#N/A	0	#N/A	#N/A	0	#N/A	0	0	0	0	0	0
ENSG00000259984	ENSG00000259984	25336429	25337465	-1	1	novel pseudogene	unprocessed_pseudogene	#N/A	#N/A	0	#N/A	#N/A	0	-9.53721	#N/A	0.0572376	#N/A	0	0	0	0	0.0572376	0
TMEM50A	ENSG00000183726	25338317	25362361	1	1	transmembrane protein 50A [Source:HGNC Symbol;Acc:HGNC:30590]	protein_coding	-1.03902	0.733318	2.05248	1.41783	0.00108435	19.5183	1.33055	0.00247275	25.5251	0	54.6653	52.6129	46.695	66.2133	77.2135	102.739
RHCE	ENSG00000188672	25362249	25430192	-1	1	Rh blood group CcEe antigens [Source:HGNC Symbol;Acc:HGNC:10008]	protein_coding	-3.03416	0.205358	0.341281	1.0178	0.973989	0.017747	53.7601	0.248251	0.344265	0	0.50267	0.161389	0.831141	0.848888	0	0.344265
ENSG00000238084	ENSG00000238084	25398721	25399198	1	1	succinate dehydrogenase complex, subunit D, integral membrane protein (SDHD) pseudogene	processed_pseudogene	#N/A	#N/A	0	#N/A	#N/A	0	#N/A	#N/A	0	#N/A	0	0	0	0	0	0
MACO1	ENSG00000204178	25430858	25500209	1	1	macoilin 1 [Source:HGNC Symbol;Acc:HGNC:25572]	protein_coding	1.82871	9.01428e-07	10.6819	-1.4416	0.0182066	5.32419	1.73559	1.82626e-07	16.7196	0	12.8809	23.5628	17.3784	12.0542	22.7233	39.443
LDLRAP1	ENSG00000157978	25543606	25568886	1	1	low density lipoprotein receptor adaptor protein 1 [Source:HGNC Symbol;Acc:HGNC:18640]	protein_coding	-5.70798	3.48537e-66	81.8382	1.77688	1.00349e-07	24.0197	-1.64916	3.62691e-07	22.736	0	99.2145	17.3762	30.9033	54.923	57.7527	35.0167
ENSG00000225643	ENSG00000225643	25581478	25590356	1	1	novel transcript	lncRNA	7.84098	0.564971	0.0537964	-45.5673	0.393795	0.377791	2.4939	0.333142	0.180609	0	0	0.0537964	0.377791	0	0.114475	0.295084
MAN1C1	ENSG00000117643	25616791	25786206	1	1	mannosidase alpha class 1C member 1 [Source:HGNC Symbol;Acc:HGNC:19080]	protein_coding	1.95382	0.500172	0.188073	2.46944	0.0246737	1.57374	-1.14139	#N/A	0.00805683	0	0.188501	0.376575	1.05782	2.63155	0.0572376	0.0491807
ENSG00000233478	ENSG00000233478	25644544	25659111	-1	1	novel transcript	lncRNA	#N/A	#N/A	0	#N/A	#N/A	0	8.55788	#N/A	0.0491807	#N/A	0	0	0	0	0	0.0491807
SELENON	ENSG00000162430	25800193	25818221	1	1	selenoprotein N [Source:HGNC Symbol;Acc:HGNC:15999]	protein_coding	-1.23956	0.0632825	7.99084	2.21197	4.88051e-12	24.1006	1.05312	0.728138	0.687374	0	41.3446	33.3538	19.8718	43.9724	12.9357	13.6231
ENSG00000255054	ENSG00000255054	25811470	25823744	1	1	novel protein	protein_coding	-5.30964	0.222173	0.260372	#N/A	#N/A	0	#N/A	#N/A	0	#N/A	0.314169	0.0537964	0	0	0	0
ENSG00000228172	ENSG00000228172	25816749	25820797	-1	1	novel transcript	lncRNA	14.7987	0.519263	0.107593	6.94042	0.129062	0.518663	1.27458	#N/A	0.0330671	1	0	0.107593	0.0755583	0.594222	0.114475	0.147542
MTFR1L	ENSG00000117640	25818640	25832942	1	1	mitochondrial fission regulator 1 like [Source:HGNC Symbol;Acc:HGNC:28836]	protein_coding	1.44227	0.00121212	10.2309	1.32358	0.0228443	9.46824	1.74207	5.86196e-08	19.9676	1	23.1228	33.3538	29.241	38.7093	26.9017	46.8692
ENSG00000272478	ENSG00000272478	25831913	25832134	-1	1	novel transcript, antisense to MTFR1L	lncRNA	#N/A	#N/A	0	#N/A	#N/A	0	#N/A	#N/A	0	#N/A	0	0	0	0	0	0
AUNIP	ENSG00000127423	25831913	25859458	-1	1	aurora kinase A and ninein interacting protein [Source:HGNC Symbol;Acc:HGNC:28363]	protein_coding	-2.47878	4.59592e-15	18.7838	-1.53177	0.0117053	4.69649	-2.76551	4.15803e-14	11.7339	1	31.4797	12.6959	13.5249	8.82843	18.3733	6.6394
ENSG00000236528	ENSG00000236528	25859613	25863420	1	1	novel transcript	lncRNA	21.7564	0.458378	0.161389	30.8334	0.342303	0.339555	23.6253	#N/A	0.147542	1	0	0.161389	0	0.339555	0	0.147542
PAQR7	ENSG00000182749	25861484	25875708	-1	1	progestin and adipoQ receptor family member 7 [Source:HGNC Symbol;Acc:HGNC:23146]	protein_coding	-2.85776	3.90698e-19	20.9993	-1.97177	4.45393e-12	48.2636	1.32584	0.0271787	4.53405	0	32.2965	11.2972	97.9235	49.6599	13.9087	18.4428
Y_RNA_7	ENSG00000207302	25877496	25877605	1	1	Y RNA [Source:RFAM;Acc:RF00019]	misc_RNA	#N/A	#N/A	0	#N/A	#N/A	0	#N/A	#N/A	0	#N/A	0	0	0	0	0	0
STMN1	ENSG00000117632	25884181	25906991	-1	1	stathmin 1 [Source:HGNC Symbol;Acc:HGNC:6510]	protein_coding	1.58762	1.17537e-07	98.8841	-1.14919	0.197155	38.3709	-1.14889	0.142446	28.5436	0	168.269	267.153	295.584	257.213	220.25	191.707
SNRPFP2	ENSG00000229786	25887360	25887610	1	1	small nuclear ribonucleoprotein polypeptide F pseudogene 2 [Source:HGNC Symbol;Acc:HGNC:39665]	processed_pseudogene	#N/A	#N/A	0	#N/A	#N/A	0	#N/A	#N/A	0	#N/A	0	0	0	0	0	0
ENSG00000223624	ENSG00000223624	25888970	25889109	1	1	ribosomal protein L39 (RPL39) pseudogene	processed_pseudogene	#N/A	#N/A	0	#N/A	#N/A	0	#N/A	#N/A	0	#N/A	0	0	0	0	0	0
MIR3917	ENSG00000283938	25906362	25906454	-1	1	microRNA 3917 [Source:HGNC Symbol;Acc:HGNC:38911]	miRNA	#N/A	#N/A	0	#N/A	#N/A	0	#N/A	#N/A	0	#N/A	0	0	0	0	0	0
PAFAH2	ENSG00000158006	25959767	25998117	-1	1	platelet activating factor acetylhydrolase 2 [Source:HGNC Symbol;Acc:HGNC:8579]	protein_coding	-1.15721	0.405288	1.83544	-1.40923	0.0414844	4.16941	-1.23113	0.0992436	3.73015	1	13.5093	11.6738	14.3561	10.1867	19.8614	16.1313
RNU6-110P	ENSG00000207237	25964197	25964300	1	1	RNA, U6 small nuclear 110, pseudogene [Source:HGNC Symbol;Acc:HGNC:47073]	snRNA	#N/A	#N/A	0	#N/A	#N/A	0	#N/A	#N/A	0	#N/A	0	0	0	0	0	0
ENSG00000252190	ENSG00000252190	26006006	26006130	1	1	0	scaRNA	#N/A	#N/A	0	#N/A	#N/A	0	#N/A	#N/A	0	#N/A	0	0	0	0	0	0
ENSG00000252691	ENSG00000252691	26006216	26006299	1	1	0	scaRNA	#N/A	#N/A	0	#N/A	#N/A	0	#N/A	#N/A	0	#N/A	0	0	0	0	0	0
EXTL1	ENSG00000158008	26019884	26036464	1	1	exostosin like glycosyltransferase 1 [Source:HGNC Symbol;Acc:HGNC:3515]	protein_coding	1.13138	0.908178	0.0266843	1.85425	0.296809	0.593308	2.4939	0.333142	0.180609	1	0.188501	0.215186	0.680024	1.27333	0.114475	0.295084
SLC30A2	ENSG00000158014	26037252	26046118	-1	1	solute carrier family 30 member 2 [Source:HGNC Symbol;Acc:HGNC:11013]	protein_coding	-19.5335	0.462677	0.125667	60.9106	0.236103	0.67911	#N/A	#N/A	0	#N/A	0.125667	0	0	0.67911	0	0
ENSG00000284309	ENSG00000284309	26046665	26049099	1	1	novel transcript	lncRNA	#N/A	#N/A	0	#N/A	#N/A	0	#N/A	#N/A	0	#N/A	0	0	0	0	0	0
TRIM63	ENSG00000158022	26051301	26068436	-1	1	tripartite motif containing 63 [Source:HGNC Symbol;Acc:HGNC:16007]	protein_coding	#N/A	#N/A	0	#N/A	#N/A	0	#N/A	#N/A	0	#N/A	0	0	0	0	0	0
PDIK1L	ENSG00000175087	26111165	26125555	1	1	PDLIM1 interacting kinase 1 like [Source:HGNC Symbol;Acc:HGNC:18981]	protein_coding	-1.16788	0.606881	0.361494	-1.97432	0.0700924	1.49433	-1.40019	0.0462421	2.22689	1	2.51335	2.15186	3.02233	1.528	7.78431	5.55742
FAM110D	ENSG00000197245	26159079	26163962	1	1	family with sequence similarity 110 member D [Source:HGNC Symbol;Acc:HGNC:25860]	protein_coding	#N/A	#N/A	0	1.48587	0.550256	0.338641	-1.14139	#N/A	0.00805683	#N/A	0	0	0.680024	1.01867	0.0572376	0.0491807
C1orf232	ENSG00000282872	26164101	26168963	-1	1	chromosome 1 open reading frame 230 [Source:HGNC Symbol;Acc:HGNC:53426]	protein_coding	#N/A	#N/A	0	#N/A	#N/A	0	#N/A	#N/A	0	#N/A	0	0	0	0	0	0
ZNF593OS	ENSG00000236782	26169516	26171831	-1	1	ZNF593 opposite strand [Source:HGNC Symbol;Acc:HGNC:41278]	protein_coding	7.84098	0.564971	0.0537964	-10.1712	0.556172	0.0755583	#N/A	#N/A	0	#N/A	0	0.0537964	0.0755583	0	0	0
ZNF593	ENSG00000142684	26169908	26170873	1	1	zinc finger protein 593 [Source:HGNC Symbol;Acc:HGNC:30943]	protein_coding	-2.42081	4.84497e-10	9.33377	1.12302	0.556172	1.08234	-2.025	0.000229244	3.13245	0	15.8969	6.56316	8.76476	9.8471	6.18166	3.04921
CNKSR1	ENSG00000142675	26177484	26189884	1	1	connector enhancer of kinase suppressor of Ras 1 [Source:HGNC Symbol;Acc:HGNC:19700]	protein_coding	-21.5754	8.7736e-16	8.99469	-4.61519	4.15496e-10	7.70035	-1.08692	0.694235	0.389746	1	9.42506	0.430371	9.82257	2.12222	4.86519	4.47545
CATSPER4	ENSG00000188782	26190561	26202968	1	1	cation channel sperm associated 4 [Source:HGNC Symbol;Acc:HGNC:23220]	protein_coding	#N/A	#N/A	0	#N/A	#N/A	0	16.0916	#N/A	0.0983615	#N/A	0	0	0	0	0	0.0983615
ZPLD2P	ENSG00000236155	26209741	26229840	1	1	zona pellucida like domain containing 2, pseudogene [Source:HGNC Symbol;Acc:HGNC:54510]	transcribed_unprocessed_pseudogene	-19.5335	0.462677	0.125667	-10.1712	0.556172	0.0755583	-1.14139	#N/A	0.00805683	1	0.125667	0	0.0755583	0	0.0572376	0.0491807
ENSG00000278572	ENSG00000278572	26218581	26220476	-1	1	ADP-ribosylation factor-like 16 (ARL16) pseudogene	unprocessed_pseudogene	#N/A	#N/A	0	#N/A	#N/A	0	#N/A	#N/A	0	#N/A	0	0	0	0	0	0
CEP85	ENSG00000130695	26234200	26278808	1	1	centrosomal protein 85 [Source:HGNC Symbol;Acc:HGNC:25309]	protein_coding	-1.41424	0.000673198	16.8047	-1.01205	0.936735	0.54258	-1.71849	1.76904e-07	17.4962	1	57.3672	40.5625	45.7883	45.2457	41.8407	24.3445
ENSG00000270733	ENSG00000270733	26263041	26263398	-1	1	mitochondrial ribosomal protein S6 (MRPS6) pseudogene	processed_pseudogene	#N/A	#N/A	0	#N/A	#N/A	0	#N/A	#N/A	0	#N/A	0	0	0	0	0	0
SH3BGRL3	ENSG00000142669	26280086	26281522	1	1	SH3 domain binding glutamate rich protein like 3 [Source:HGNC Symbol;Acc:HGNC:15568]	protein_coding	1.89946	9.92644e-13	67.2056	-1.23021	0.0464408	26.4394	1.25194	0.0273763	11.9273	0	74.7093	141.915	141.294	114.855	47.3355	59.2628
UBXN11	ENSG00000158062	26281328	26318363	-1	1	UBX domain protein 11 [Source:HGNC Symbol;Acc:HGNC:30600]	protein_coding	1.01861	0.898475	0.481769	1.63209	3.23527e-05	14.7676	1.27613	0.0913653	2.70428	1	25.8247	26.3064	23.3475	38.1151	9.78763	12.4919
CD52	ENSG00000169442	26317958	26320523	1	1	CD52 molecule [Source:HGNC Symbol;Acc:HGNC:1804]	protein_coding	-10.3328	0.54858	0.0628337	-2.54705	0.556172	0.141786	-18.098	#N/A	0.114475	1	0.0628337	0	0.226675	0.0848888	0.114475	0
CRYBG2	ENSG00000176092	26321698	26360080	-1	1	crystallin beta-gamma domain containing 2 [Source:HGNC Symbol;Acc:HGNC:17295]	protein_coding	-215.127	1.28336e-25	47.5384	-36.699	1.31293e-33	39.6979	-3.94123	1.8951e-31	27.2144	1	47.7536	0.215186	40.8015	1.10355	36.4603	9.24598
ENSG00000225854	ENSG00000225854	26326688	26327033	1	1	ribosomal protein L34 (RPL34) pseudogene	processed_pseudogene	#N/A	#N/A	0	#N/A	#N/A	0	#N/A	#N/A	0	#N/A	0	0	0	0	0	0
ZNF683	ENSG00000176083	26361634	26374522	-1	1	zinc finger protein 683 [Source:HGNC Symbol;Acc:HGNC:28495]	protein_coding	#N/A	#N/A	0	23.3142	0.393795	0.254666	#N/A	#N/A	0	#N/A	0	0	0	0.254666	0	0
LIN28A	ENSG00000131914	26410817	26429728	1	1	lin-28 homolog A [Source:HGNC Symbol;Acc:HGNC:15986]	protein_coding	#N/A	#N/A	0	#N/A	#N/A	0	#N/A	#N/A	0	#N/A	0	0	0	0	0	0
DHDDS	ENSG00000117682	26432282	26471306	1	1	dehydrodolichyl diphosphate synthase subunit [Source:HGNC Symbol;Acc:HGNC:20603]	protein_coding	-1.33196	0.00567009	14.6275	1.1011	0.523609	3.47206	-1.39091	0.00112935	14.3832	0	58.6867	44.0592	34.3035	37.7755	51.1704	36.7872
ENSG00000223583	ENSG00000223583	26454653	26455187	-1	1	ribosomal protein L17 (RPL17) pseudogene	processed_pseudogene	#N/A	#N/A	0	#N/A	#N/A	0	#N/A	#N/A	0	#N/A	0	0	0	0	0	0
DHDDS-AS1	ENSG00000225891	26462756	26468014	-1	1	DHDDS antisense RNA 1 [Source:HGNC Symbol;Acc:HGNC:40925]	lncRNA	-1.16396	0.920766	0.00903734	83.4684	0.191783	0.933777	16.0916	#N/A	0.0983615	0	0.0628337	0.0537964	0	0.933777	0	0.0983615
HMGN2	ENSG00000198830	26472440	26476642	1	1	high mobility group nucleosomal binding domain 2 [Source:HGNC Symbol;Acc:HGNC:4986]	protein_coding	2.25026	4.10465e-20	100.015	1.68964	3.51147e-09	111.157	-1.1772	0.108661	10.5984	0	79.9873	180.003	161.166	272.323	70.4022	59.8038
DPPA2P2	ENSG00000224129	26519354	26520250	-1	1	developmental pluripotency associated 2 pseudogene 2 [Source:HGNC Symbol;Acc:HGNC:44627]	processed_pseudogene	#N/A	#N/A	0	#N/A	#N/A	0	#N/A	#N/A	0	#N/A	0	0	0	0	0	0
RPS6KA1	ENSG00000117676	26529761	26575030	1	1	ribosomal protein S6 kinase A1 [Source:HGNC Symbol;Acc:HGNC:10430]	protein_coding	-18.223	1.0369e-180	255.84	-2.74444	3.26546e-26	85.012	-2.38263	9.97549e-23	90.4475	1	270.688	14.8478	133.738	48.7262	155.858	65.4104
MIR1976	ENSG00000238705	26554542	26554593	1	1	microRNA 1976 [Source:HGNC Symbol;Acc:HGNC:37064]	miRNA	#N/A	#N/A	0	#N/A	#N/A	0	#N/A	#N/A	0	#N/A	0	0	0	0	0	0
RN7SL679P	ENSG00000243905	26593243	26593546	-1	1	RNA, 7SL, cytoplasmic 679, pseudogene [Source:HGNC Symbol;Acc:HGNC:46695]	misc_RNA	#N/A	#N/A	0	#N/A	#N/A	0	#N/A	#N/A	0	#N/A	0	0	0	0	0	0
Y_RNA_8	ENSG00000252802	26593940	26594041	-1	1	Y RNA [Source:RFAM;Acc:RF00019]	misc_RNA	#N/A	#N/A	0	#N/A	#N/A	0	#N/A	#N/A	0	#N/A	0	0	0	0	0	0
RNU7-29P	ENSG00000252429	26602369	26602432	-1	1	RNA, U7 small nuclear 29 pseudogene [Source:HGNC Symbol;Acc:HGNC:34125]	snRNA	#N/A	#N/A	0	#N/A	#N/A	0	#N/A	#N/A	0	#N/A	0	0	0	0	0	0
ENSG00000229247	ENSG00000229247	26640377	26640614	-1	1	chromosome 20 open reading frame 52 (C20orf52) pseudogene	processed_pseudogene	#N/A	#N/A	0	#N/A	#N/A	0	#N/A	#N/A	0	#N/A	0	0	0	0	0	0
ENSG00000238316	ENSG00000238316	26642286	26642389	-1	1	0	snoRNA	#N/A	#N/A	0	#N/A	#N/A	0	#N/A	#N/A	0	#N/A	0	0	0	0	0	0
ENSG00000235069	ENSG00000235069	26647447	26647681	1	1	chromosome 20 open reading frame 52 (C20orf52) pseudogene	processed_pseudogene	#N/A	#N/A	0	#N/A	#N/A	0	#N/A	#N/A	0	#N/A	0	0	0	0	0	0
ENSG00000260063	ENSG00000260063	26692132	26694131	-1	1	novel transcript, antisense to ARID1A	lncRNA	#N/A	#N/A	0	#N/A	#N/A	0	#N/A	#N/A	0	#N/A	0	0	0	0	0	0
ARID1A	ENSG00000117713	26693236	26782104	1	1	AT-rich interaction domain 1A [Source:HGNC Symbol;Acc:HGNC:11110]	protein_coding	2.22328	9.30155e-18	57.043	-1.42212	0.000400939	31.8928	-1.15046	0.195484	5.81753	0	46.6226	103.666	107.444	75.551	44.4736	38.6561
PIGV	ENSG00000060642	26787054	26800659	1	1	phosphatidylinositol glycan anchor biosynthesis class V [Source:HGNC Symbol;Acc:HGNC:26031]	protein_coding	-2.26981	9.89777e-12	14.6264	-1.63817	0.000223496	9.86226	-1.12054	0.380096	2.0758	1	26.1388	11.5124	25.312	15.4498	19.2891	17.2133
RN7SL165P	ENSG00000241188	26814822	26815112	1	1	RNA, 7SL, cytoplasmic 165, pseudogene [Source:HGNC Symbol;Acc:HGNC:46181]	misc_RNA	#N/A	#N/A	0	#N/A	#N/A	0	#N/A	#N/A	0	#N/A	0	0	0	0	0	0
ENSG00000287810	ENSG00000287810	26817300	26817476	1	1	microtubule associated serine/threonine kinase 2 (MAST2) pseuodgene	unprocessed_pseudogene	#N/A	#N/A	0	#N/A	#N/A	0	#N/A	#N/A	0	#N/A	0	0	0	0	0	0
ZDHHC18	ENSG00000204160	26826688	26857604	1	1	zinc finger DHHC-type palmitoyltransferase 18 [Source:HGNC Symbol;Acc:HGNC:20712]	protein_coding	-2.04819	2.58235e-12	25.8886	1.49517	0.00099442	11.4196	-1.34763	0.0250912	4.00309	0	50.5811	24.6925	23.0453	34.4648	15.5114	11.5083
SFN	ENSG00000175793	26863149	26864456	1	1	stratifin [Source:HGNC Symbol;Acc:HGNC:10773]	protein_coding	-25.9813	7.60051e-304	1068.57	-4.84084	2.29973e-75	427.148	-2.89928	5.28092e-34	124.152	1	1111.34	42.7681	538.353	111.204	189.514	65.3612
GPN2	ENSG00000142751	26876132	26890283	-1	1	GPN-loop GTPase 2 [Source:HGNC Symbol;Acc:HGNC:25513]	protein_coding	-1.99011	5.37764e-12	28.9816	-1.55655	4.76881e-05	20.1283	-1.21784	0.0815678	5.76551	1	58.2469	29.2652	56.2909	36.1626	32.2248	26.4592
ENSG00000226698	ENSG00000226698	26876133	26878245	1	1	novel transcript	lncRNA	#N/A	#N/A	0	#N/A	#N/A	0	#N/A	#N/A	0	#N/A	0	0	0	0	0	0
GPATCH3	ENSG00000198746	26890488	26900467	-1	1	G-patch domain containing 3 [Source:HGNC Symbol;Acc:HGNC:25720]	protein_coding	-1.62183	0.000668311	5.42257	-1.11274	0.556172	1.56768	-1.25227	0.194417	1.46584	1	14.1376	8.71501	15.4894	13.9218	7.26917	5.80333
NUDC	ENSG00000090273	26900238	26946871	1	1	nuclear distribution C, dynein complex regulator [Source:HGNC Symbol;Acc:HGNC:8045]	protein_coding	1.14603	0.238164	11.0589	1.2258	0.0763112	12.9205	-2.37545	5.53824e-20	47.4966	0	75.7146	86.7736	57.1976	70.1181	82.0214	34.5249
NR0B2	ENSG00000131910	26911489	26913975	-1	1	nuclear receptor subfamily 0 group B member 2 [Source:HGNC Symbol;Acc:HGNC:7961]	protein_coding	#N/A	#N/A	0	#N/A	#N/A	0	#N/A	#N/A	0	#N/A	0	0	0	0	0	0
KDF1	ENSG00000175707	26949562	26960468	-1	1	keratinocyte differentiation factor 1 [Source:HGNC Symbol;Acc:HGNC:26624]	protein_coding	-38.4848	7.62535e-53	42.6025	-10.5395	6.56763e-35	30.851	-2.06433	1.74233e-07	7.4402	1	43.7323	1.12972	34.0768	3.22577	14.4239	6.98367
RPL12P13	ENSG00000172746	26980165	26980975	1	1	ribosomal protein L12 pseudogene 13 [Source:HGNC Symbol;Acc:HGNC:51936]	unprocessed_pseudogene	1.38358	0.564971	0.196683	-3.7225	0.0526686	0.944935	1.69923	0.471629	0.164496	0	0.50267	0.699353	1.28449	0.339555	0.22895	0.393446
RPL32P6	ENSG00000224064	26983628	26984024	1	1	ribosomal protein L32 pseudogene 6 [Source:HGNC Symbol;Acc:HGNC:36655]	processed_pseudogene	#N/A	#N/A	0	#N/A	#N/A	0	#N/A	#N/A	0	#N/A	0	0	0	0	0	0
OSTCP2	ENSG00000225294	26985897	26986340	-1	1	oligosaccharyltransferase complex subunit pseudogene 2 [Source:HGNC Symbol;Acc:HGNC:42864]	processed_pseudogene	#N/A	#N/A	0	#N/A	#N/A	0	#N/A	#N/A	0	#N/A	0	0	0	0	0	0
TRNP1	ENSG00000253368	26993692	27000886	1	1	TMF1 regulated nuclear protein 1 [Source:HGNC Symbol;Acc:HGNC:34348]	protein_coding	-2.60187	7.19003e-23	46.8892	-2.69318	1.04713e-23	66.1283	-1.04927	0.693435	1.52707	1	76.1545	29.2652	105.177	39.0488	32.5109	30.9839
TENT5B	ENSG00000158246	27005020	27012850	-1	1	terminal nucleotidyltransferase 5B [Source:HGNC Symbol;Acc:HGNC:28273]	protein_coding	-3.1465	9.6723e-31	49.8984	-1.40291	0.000631308	33.0064	-1.32512	0.00661936	11.4191	1	73.1385	23.24	114.924	81.9177	46.5341	35.1151
SLC9A1	ENSG00000090020	27098809	27166981	-1	1	solute carrier family 9 member A1 [Source:HGNC Symbol;Acc:HGNC:11071]	protein_coding	-1.034	0.770772	1.62516	1.22877	0.066584	14.75	-1.26696	0.0648928	3.84883	0	49.4501	47.825	64.4512	79.2012	18.2588	14.41
ENSG00000229985	ENSG00000229985	27176751	27177277	1	1	ribosomal protein L18a (RPL18A) pseudogene	processed_pseudogene	#N/A	#N/A	0	#N/A	#N/A	0	#N/A	#N/A	0	#N/A	0	0	0	0	0	0
CHCHD3P3	ENSG00000214973	27200834	27201473	-1	1	coiled-coil-helix-coiled-coil-helix domain containing 3 pseudogene 3 [Source:HGNC Symbol;Acc:HGNC:44699]	processed_pseudogene	#N/A	#N/A	0	#N/A	#N/A	0	#N/A	#N/A	0	#N/A	0	0	0	0	0	0
NPM1P39	ENSG00000225159	27206930	27207796	1	1	nucleophosmin 1 pseudogene 39 [Source:HGNC Symbol;Acc:HGNC:45218]	processed_pseudogene	#N/A	#N/A	0	#N/A	#N/A	0	#N/A	#N/A	0	#N/A	0	0	0	0	0	0
SNRPEP7	ENSG00000225990	27211265	27211484	1	1	SNRPE pseudogene 7 [Source:HGNC Symbol;Acc:HGNC:43572]	processed_pseudogene	#N/A	#N/A	0	#N/A	#N/A	0	#N/A	#N/A	0	#N/A	0	0	0	0	0	0
ENSG00000224311	ENSG00000224311	27229106	27234352	-1	1	novel transcript	lncRNA	#N/A	#N/A	0	#N/A	#N/A	0	#N/A	#N/A	0	#N/A	0	0	0	0	0	0
WDTC1	ENSG00000142784	27234632	27308636	1	1	WD and tetratricopeptide repeats 1 [Source:HGNC Symbol;Acc:HGNC:29175]	protein_coding	-1.47439	8.00053e-05	22.1795	-1.79248	1.48915e-09	48.3733	1.50243	6.47103e-05	16.2513	0	68.9286	46.7491	109.408	61.035	32.3392	48.5906
Y_RNA_9	ENSG00000252098	27255464	27255567	-1	1	Y RNA [Source:RFAM;Acc:RF00019]	misc_RNA	#N/A	#N/A	0	#N/A	#N/A	0	#N/A	#N/A	0	#N/A	0	0	0	0	0	0
ENSG00000243659	ENSG00000243659	27311240	27311838	1	1	SMT3 suppressor of mif two 3 homolog 2 (yeast) (SMT3H2) pseudogene	processed_pseudogene	3.90858	0.345931	0.206148	#N/A	#N/A	0	-4.215	#N/A	0.17977	#N/A	0.0628337	0.268982	0	0	0.22895	0.0491807
TMEM222	ENSG00000186501	27322145	27336400	1	1	transmembrane protein 222 [Source:HGNC Symbol;Acc:HGNC:25363]	protein_coding	1.03418	0.775365	1.40588	1.03576	0.774471	1.70002	-1.27392	0.0234847	8.82595	0	41.0933	42.4991	47.4506	49.1506	41.0393	32.2134
RNU6-48P	ENSG00000206888	27325219	27325325	1	1	RNA, U6 small nuclear 48, pseudogene [Source:HGNC Symbol;Acc:HGNC:34292]	snRNA	#N/A	#N/A	0	#N/A	#N/A	0	#N/A	#N/A	0	#N/A	0	0	0	0	0	0
ACTG1P20	ENSG00000241547	27325329	27325796	1	1	actin gamma 1 pseudogene 20 [Source:HGNC Symbol;Acc:HGNC:51500]	processed_pseudogene	#N/A	#N/A	0	#N/A	#N/A	0	#N/A	#N/A	0	#N/A	0	0	0	0	0	0
SYTL1	ENSG00000142765	27342020	27353937	1	1	synaptotagmin like 1 [Source:HGNC Symbol;Acc:HGNC:15584]	protein_coding	-15.174	3.12658e-68	47.3714	-4.7756	4.70171e-28	29.516	1.18427	0.216704	2.34257	0	50.7068	3.33538	37.3258	7.80977	12.7067	15.0493
MAP3K6	ENSG00000142733	27354067	27366961	-1	1	mitogen-activated protein kinase kinase kinase 6 [Source:HGNC Symbol;Acc:HGNC:6858]	protein_coding	-1.50273	4.37767e-05	20.6651	-2.28749	1.47871e-17	61.5404	-1.13533	0.224162	7.07623	1	61.7656	41.1004	109.333	47.7924	59.3554	52.2791
FCN3	ENSG00000142748	27369110	27374824	-1	1	ficolin 3 [Source:HGNC Symbol;Acc:HGNC:3625]	protein_coding	7.84098	0.564971	0.0537964	45.872	0.279169	0.509333	#N/A	#N/A	0	#N/A	0	0.0537964	0	0.509333	0	0
CD164L2	ENSG00000174950	27379176	27383333	-1	1	CD164 molecule like 2 [Source:HGNC Symbol;Acc:HGNC:32043]	protein_coding	-19.5335	0.462677	0.125667	-5.10049	8.51925e-05	3.16503	-2.79118	0.0485117	0.628774	1	0.125667	0	3.92903	0.763999	0.973039	0.344265
ENSG00000231207	ENSG00000231207	27389468	27390145	1	1	ribosomal protein S24 (RPS24) pseudogene	processed_pseudogene	#N/A	#N/A	0	#N/A	#N/A	0	8.55788	#N/A	0.0491807	#N/A	0	0	0	0	0	0.0491807
GPR3	ENSG00000181773	27392622	27395814	1	1	G protein-coupled receptor 3 [Source:HGNC Symbol;Acc:HGNC:4484]	protein_coding	1.59903	0.137054	1.17234	24.4579	3.08952e-11	9.12975	-1.83301	0.173995	0.497345	0	1.94785	3.12019	0.377791	9.50754	1.08751	0.590169
WASF2	ENSG00000158195	27404230	27490167	-1	1	WASP family member 2 [Source:HGNC Symbol;Acc:HGNC:12733]	protein_coding	-1.39908	0.000182025	66.1907	-2.3925	8.26431e-24	201.198	1.16641	0.0999598	36.9282	0	232.045	165.854	345.679	144.481	221.91	258.838
ENSG00000241169	ENSG00000241169	27457198	27459582	1	1	novel transcript	lncRNA	#N/A	#N/A	0	#N/A	#N/A	0	#N/A	#N/A	0	#N/A	0	0	0	0	0	0
ENSG00000237429	ENSG00000237429	27525805	27530561	1	1	novel transcript	lncRNA	#N/A	#N/A	0	#N/A	#N/A	0	#N/A	#N/A	0	#N/A	0	0	0	0	0	0
AHDC1	ENSG00000126705	27534035	27604431	-1	1	AT-hook DNA binding motif containing 1 [Source:HGNC Symbol;Acc:HGNC:25230]	protein_coding	-1.11788	0.399317	5.32032	-1.8675	5.01619e-11	57.0027	1.34767	0.00333483	13.6535	0	50.4555	45.1352	122.707	65.7039	39.265	52.9185
FGR	ENSG00000000938	27612064	27635185	-1	1	FGR proto-oncogene, Src family tyrosine kinase [Source:HGNC Symbol;Acc:HGNC:3697]	protein_coding	#N/A	#N/A	0	-10.1712	0.556172	0.0755583	2.08746	0.455598	0.131429	#N/A	0	0	0.0755583	0	0.114475	0.245904
ENSG00000235912	ENSG00000235912	27649419	27649610	1	1	novel pseudogene	processed_pseudogene	#N/A	#N/A	0	#N/A	#N/A	0	#N/A	#N/A	0	#N/A	0	0	0	0	0	0
LINC02574	ENSG00000233975	27660328	27666279	-1	1	long intergenic non-protein coding RNA 2574 [Source:HGNC Symbol;Acc:HGNC:53746]	lncRNA	-1.16743	0.812275	0.0722988	23.3142	0.393795	0.254666	8.55788	#N/A	0.0491807	0	0.50267	0.430371	0	0.254666	0	0.0491807
IFI6	ENSG00000126709	27666064	27672212	-1	1	interferon alpha inducible protein 6 [Source:HGNC Symbol;Acc:HGNC:4054]	protein_coding	3.00404	1.48074e-12	10.0901	-1.98312	4.55357e-05	6.93251	5.23131	0.00203526	1.23842	0	5.0267	15.1168	13.9783	7.04577	0.286188	1.5246
ENSG00000225886	ENSG00000225886	27669468	27703063	1	1	novel transcript, antisense to IFI6	lncRNA	#N/A	#N/A	0	-10.1712	0.556172	0.0755583	#N/A	#N/A	0	#N/A	0	0	0.0755583	0	0	0
RNU6-949P	ENSG00000206767	27675603	27675709	-1	1	RNA, U6 small nuclear 949, pseudogene [Source:HGNC Symbol;Acc:HGNC:47912]	snRNA	#N/A	#N/A	0	#N/A	#N/A	0	#N/A	#N/A	0	#N/A	0	0	0	0	0	0
CHMP1AP1	ENSG00000226662	27686810	27687471	-1	1	charged multivesicular body protein 1A pseudogene 1 [Source:HGNC Symbol;Acc:HGNC:39514]	processed_pseudogene	#N/A	#N/A	0	#N/A	#N/A	0	#N/A	#N/A	0	#N/A	0	0	0	0	0	0
RNU6-424P	ENSG00000207095	27693731	27693835	1	1	RNA, U6 small nuclear 424, pseudogene [Source:HGNC Symbol;Acc:HGNC:47387]	snRNA	#N/A	#N/A	0	#N/A	#N/A	0	#N/A	#N/A	0	#N/A	0	0	0	0	0	0
ENSG00000287244	ENSG00000287244	27724822	27725756	-1	1	novel transcript	lncRNA	#N/A	#N/A	0	#N/A	#N/A	0	#N/A	#N/A	0	#N/A	0	0	0	0	0	0
FAM76A	ENSG00000009780	27725961	27763116	1	1	family with sequence similarity 76 member A [Source:HGNC Symbol;Acc:HGNC:28530]	protein_coding	-1.25287	0.142622	2.99356	-1.16409	0.465262	1.62843	1.24617	0.101921	3.12946	0	14.8288	11.8352	11.5604	9.93199	12.7067	15.8362
ENSG00000231344	ENSG00000231344	27739091	27739439	1	1	novel pseudogene	processed_pseudogene	#N/A	#N/A	0	#N/A	#N/A	0	#N/A	#N/A	0	#N/A	0	0	0	0	0	0
RPEP3	ENSG00000230833	27739954	27740629	1	1	ribulose-5-phosphate-3-epimerase pseudogene 3 [Source:HGNC Symbol;Acc:HGNC:44522]	processed_pseudogene	#N/A	#N/A	0	#N/A	#N/A	0	#N/A	#N/A	0	#N/A	0	0	0	0	0	0
STX12	ENSG00000117758	27773219	27824443	1	1	syntaxin 12 [Source:HGNC Symbol;Acc:HGNC:11430]	protein_coding	1.17618	0.303093	2.63699	1.08422	0.556172	2.01467	1.25516	0.0438069	6.52983	1	14.9544	17.5914	23.8764	25.8911	25.5852	32.115
ENSG00000269971	ENSG00000269971	27773858	27774041	1	1	novel transcript, sense intronic to STX12	lncRNA	#N/A	#N/A	0	#N/A	#N/A	0	#N/A	#N/A	0	#N/A	0	0	0	0	0	0
ENSG00000270031	ENSG00000270031	27819983	27820341	1	1	novel transcript, sense intronic to STX12	lncRNA	#N/A	#N/A	0	#N/A	#N/A	0	#N/A	#N/A	0	#N/A	0	0	0	0	0	0
RNU6-1245P	ENSG00000223062	27824538	27824643	1	1	RNA, U6 small nuclear 1245, pseudogene [Source:HGNC Symbol;Acc:HGNC:48208]	snRNA	#N/A	#N/A	0	#N/A	#N/A	0	#N/A	#N/A	0	#N/A	0	0	0	0	0	0
ENSG00000286433	ENSG00000286433	27827812	27831209	-1	1	novel transcript, antisense to PPP1R8	lncRNA	#N/A	#N/A	0	#N/A	#N/A	0	#N/A	#N/A	0	#N/A	0	0	0	0	0	0
PPP1R8	ENSG00000117751	27830782	27851676	1	1	protein phosphatase 1 regulatory subunit 8 [Source:HGNC Symbol;Acc:HGNC:9296]	protein_coding	1.35792	0.00354753	13.9697	1.01613	0.904894	1.0363	-1.55472	4.70579e-06	24.2846	0	39.0197	52.9894	64.0734	65.1097	68.0555	43.7709
SCARNA1	ENSG00000252947	27834401	27834566	1	1	small Cajal body-specific RNA 1 [Source:HGNC Symbol;Acc:HGNC:32555]	scaRNA	#N/A	#N/A	0	#N/A	#N/A	0	#N/A	#N/A	0	#N/A	0	0	0	0	0	0
THEMIS2	ENSG00000130775	27872543	27886685	1	1	thymocyte selection associated family member 2 [Source:HGNC Symbol;Acc:HGNC:16839]	protein_coding	1.32856	0.0479885	3.96725	3.16546	3.00126e-12	11.9713	-1.14139	#N/A	0.00805683	0	12.0641	16.0313	5.51575	17.4871	0.0572376	0.0491807
RPA2	ENSG00000117748	27891524	27914746	-1	1	replication protein A2 [Source:HGNC Symbol;Acc:HGNC:10290]	protein_coding	-1.61572	9.73502e-07	25.144	1.09356	0.503356	6.11847	-2.32256	3.09824e-17	32.141	0	65.9754	40.8315	65.3579	71.4764	56.4362	24.2953
SMPDL3B	ENSG00000130768	27935000	27959157	1	1	sphingomyelin phosphodiesterase acid like 3B [Source:HGNC Symbol;Acc:HGNC:21416]	protein_coding	-72.8833	7.97181e-13	12.0912	-6.16106	7.27436e-05	3.10813	-6.95283	3.30425e-17	7.94461	1	12.2526	0.161389	3.70235	0.594222	9.27249	1.32788
ENSG00000227050	ENSG00000227050	27938875	27960193	-1	1	novel transcript	lncRNA	#N/A	#N/A	0	#N/A	#N/A	0	#N/A	#N/A	0	#N/A	0	0	0	0	0	0
XKR8	ENSG00000158156	27959588	27968093	1	1	XK related 8 [Source:HGNC Symbol;Acc:HGNC:25508]	protein_coding	-1.98307	1.49322e-06	7.19828	-1.0239	0.91878	0.200321	1.42254	0.022038	3.02572	0	14.5146	7.31631	8.6892	8.48888	7.1547	10.1804
EYA3	ENSG00000158161	27970344	28088637	-1	1	EYA transcriptional coactivator and phosphatase 3 [Source:HGNC Symbol;Acc:HGNC:3521]	protein_coding	1.02571	0.836054	1.15931	-1.62463	4.66285e-06	24.2876	-1.43982	0.000270999	16.5074	0	45.0518	46.2111	63.1667	38.8791	54.0323	37.5249
ENSG00000238231	ENSG00000238231	27990158	27990524	-1	1	interferon-induced transmembrane protein pseudogene	processed_pseudogene	#N/A	#N/A	0	#N/A	#N/A	0	#N/A	#N/A	0	#N/A	0	0	0	0	0	0
RN7SL559P	ENSG00000240750	28031884	28032180	-1	1	RNA, 7SL, cytoplasmic 559, pseudogene [Source:HGNC Symbol;Acc:HGNC:46575]	misc_RNA	#N/A	#N/A	0	#N/A	#N/A	0	#N/A	#N/A	0	#N/A	0	0	0	0	0	0
SPCS2P4	ENSG00000228589	28095742	28096422	-1	1	signal peptidase complex subunit 2 pseudogene 4 [Source:HGNC Symbol;Acc:HGNC:45237]	processed_pseudogene	#N/A	#N/A	0	#N/A	#N/A	0	#N/A	#N/A	0	#N/A	0	0	0	0	0	0
ENSG00000228943	ENSG00000228943	28109739	28110298	1	1	NADH dehydrogenase (ubiquinone) 1 alpha subcomplex, 4, 9kDa (NDUFA4) pseudogene	processed_pseudogene	#N/A	#N/A	0	#N/A	#N/A	0	#N/A	#N/A	0	#N/A	0	0	0	0	0	0
ENSG00000214812	ENSG00000214812	28120449	28121321	-1	1	novel ADP-ribosylation factor family domain containing pseudogene	processed_pseudogene	#N/A	#N/A	0	-107.51	0.273568	0.906699	#N/A	#N/A	0	#N/A	0	0	0.906699	0	0	0
RNU6-176P	ENSG00000253005	28142737	28142841	-1	1	RNA, U6 small nuclear 176, pseudogene [Source:HGNC Symbol;Acc:HGNC:47139]	snRNA	#N/A	#N/A	0	#N/A	#N/A	0	#N/A	#N/A	0	#N/A	0	0	0	0	0	0
PTAFR	ENSG00000169403	28147166	28193936	-1	1	platelet activating factor receptor [Source:HGNC Symbol;Acc:HGNC:9582]	protein_coding	-34.6147	1.00593e-25	18.3122	-58.5383	4.70335e-08	10.2573	-3.41918	1.603e-13	8.22576	1	18.8501	0.537964	10.427	0.169778	11.6192	3.39347
DNAJC8	ENSG00000126698	28199456	28233029	-1	1	DnaJ heat shock protein family (Hsp40) member C8 [Source:HGNC Symbol;Acc:HGNC:15470]	protein_coding	-1.03555	0.750295	2.22542	-1.05317	0.658751	2.73267	-1.17114	0.125002	9.34375	1	64.8444	62.619	54.1753	51.4426	63.9344	54.5906
ATP5IF1	ENSG00000130770	28236109	28246906	1	1	ATP synthase inhibitory factor subunit 1 [Source:HGNC Symbol;Acc:HGNC:871]	protein_coding	-1.05005	0.66414	2.18596	-1.95164	4.84048e-11	38.1353	-1.34837	0.00540502	9.61403	1	45.8686	43.6827	78.2028	40.0675	37.2044	27.5904
ENSG00000270605	ENSG00000270605	28239509	28241453	-1	1	novel transcript	lncRNA	#N/A	#N/A	0	#N/A	#N/A	0	#N/A	#N/A	0	#N/A	0	0	0	0	0	0
ENSG00000271398	ENSG00000271398	28247144	28247568	1	1	novel transcript	lncRNA	#N/A	#N/A	0	#N/A	#N/A	0	#N/A	#N/A	0	#N/A	0	0	0	0	0	0
SESN2	ENSG00000130766	28259518	28282491	1	1	sestrin 2 [Source:HGNC Symbol;Acc:HGNC:20746]	protein_coding	1.31774	0.013268	9.92587	-1.25831	0.0958754	6.09531	1.09006	0.48661	2.07267	0	31.2284	41.1542	29.6944	23.5991	23.0095	25.0822
MED18	ENSG00000130772	28329002	28335965	1	1	mediator complex subunit 18 [Source:HGNC Symbol;Acc:HGNC:25944]	protein_coding	-2.65631	1.14623e-15	16.851	-1.89305	4.7081e-05	7.73749	-1.20916	0.13389	3.42701	1	27.0185	10.1675	16.3961	8.65866	19.8042	16.3772
PHACTR4	ENSG00000204138	28369582	28500364	1	1	phosphatase and actin regulator 4 [Source:HGNC Symbol;Acc:HGNC:25793]	protein_coding	1.45265	0.000824557	10.9828	1.13459	0.368823	5.09904	1.05378	0.666725	1.63157	1	24.2538	35.2366	37.8547	42.9537	30.3359	31.9675
Y_RNA_10	ENSG00000206779	28422555	28422655	-1	1	Y RNA [Source:RFAM;Acc:RF00019]	misc_RNA	#N/A	#N/A	0	#N/A	#N/A	0	#N/A	#N/A	0	#N/A	0	0	0	0	0	0
ENSG00000229820	ENSG00000229820	28453541	28453934	1	1	DnaJ (Hsp40) homolog, subfamily C member 8 (DNAJC8) pseudogene	processed_pseudogene	#N/A	#N/A	0	#N/A	#N/A	0	#N/A	#N/A	0	#N/A	0	0	0	0	0	0
RNU6ATAC27P	ENSG00000221216	28481362	28481480	1	1	RNA, U6atac small nuclear 27, pseudogene [Source:HGNC Symbol;Acc:HGNC:46926]	snRNA	#N/A	#N/A	0	#N/A	#N/A	0	#N/A	#N/A	0	#N/A	0	0	0	0	0	0
RCC1	ENSG00000180198	28505943	28539300	1	1	regulator of chromosome condensation 1 [Source:HGNC Symbol;Acc:HGNC:1913]	protein_coding	-1.70202	1.54417e-09	79.9551	-1.03263	0.765564	4.30503	-2.58326	2.14055e-27	112.683	1	193.842	113.887	136.307	132.002	183.847	71.1645
SNHG3	ENSG00000242125	28505980	28510892	1	1	small nucleolar RNA host gene 3 [Source:HGNC Symbol;Acc:HGNC:10118]	lncRNA	-2.67782	6.96274e-34	2778.68	-1.14523	0.191783	165.409	-1.13069	0.181205	174.506	1	4434.8	1656.12	1304.36	1138.95	1509.81	1335.31
SNORA73A	ENSG00000274266	28507366	28507571	1	1	small nucleolar RNA, H/ACA box 73A [Source:HGNC Symbol;Acc:HGNC:10115]	snoRNA	#N/A	#N/A	0	#N/A	#N/A	0	#N/A	#N/A	0	#N/A	0	0	0	0	0	0
SNORA73B	ENSG00000200087	28508559	28508762	1	1	small nucleolar RNA, H/ACA box 73B [Source:HGNC Symbol;Acc:HGNC:10116]	snoRNA	#N/A	#N/A	0	#N/A	#N/A	0	#N/A	#N/A	0	#N/A	0	0	0	0	0	0
PRDX3P2	ENSG00000231468	28526318	28527227	-1	1	peroxiredoxin 3 pseudogene 2 [Source:HGNC Symbol;Acc:HGNC:39265]	processed_pseudogene	#N/A	#N/A	0	#N/A	#N/A	0	8.55788	#N/A	0.0491807	#N/A	0	0	0	0	0	0.0491807
ENSG00000279443	ENSG00000279443	28544460	28546542	1	1	TEC	TEC	#N/A	#N/A	0	#N/A	#N/A	0	#N/A	#N/A	0	#N/A	0	0	0	0	0	0
TRNAU1AP	ENSG00000180098	28553085	28578545	1	1	tRNA selenocysteine 1 associated protein 1 [Source:HGNC Symbol;Acc:HGNC:30813]	protein_coding	-1.82345	6.01504e-08	15.1548	-1.06035	0.625346	2.56967	-1.23312	0.10954	3.26924	1	33.5532	18.3984	45.1838	42.6142	17.2857	14.0165
SNHG12	ENSG00000197989	28578538	28583132	-1	1	small nucleolar RNA host gene 12 [Source:HGNC Symbol;Acc:HGNC:30062]	lncRNA	-2.27446	6.7516e-24	2792.24	-1.10196	0.393412	67.486	-1.06789	0.490518	135.928	1	4983.15	2190.91	729.364	661.878	2138.22	2002.3
SNORD99	ENSG00000221539	28578749	28578822	-1	1	small nucleolar RNA, C/D box 99 [Source:HGNC Symbol;Acc:HGNC:32762]	snoRNA	#N/A	#N/A	0	#N/A	#N/A	0	#N/A	#N/A	0	#N/A	0	0	0	0	0	0
SNORA61	ENSG00000278274	28579764	28579893	-1	1	small nucleolar RNA, H/ACA box 61 [Source:HGNC Symbol;Acc:HGNC:32655]	snoRNA	#N/A	#N/A	0	#N/A	#N/A	0	#N/A	#N/A	0	#N/A	0	0	0	0	0	0
SNORA44	ENSG00000273544	28580381	28580512	-1	1	small nucleolar RNA, H/ACA box 44 [Source:HGNC Symbol;Acc:HGNC:32637]	snoRNA	#N/A	#N/A	0	#N/A	#N/A	0	#N/A	#N/A	0	#N/A	0	0	0	0	0	0
SNORA16A_1	ENSG00000280498	28580920	28581054	-1	1	small nucleolar RNA, H/ACA box 16A [Source:HGNC Symbol;Acc:HGNC:32605]	snoRNA	#N/A	#N/A	0	#N/A	#N/A	0	#N/A	#N/A	0	#N/A	0	0	0	0	0	0
SNORA16A_2	ENSG00000274582	28580920	28581056	-1	1	small nucleolar RNA, H/ACA box 16A [Source:HGNC Symbol;Acc:HGNC:32605]	snoRNA	#N/A	#N/A	0	#N/A	#N/A	0	#N/A	#N/A	0	#N/A	0	0	0	0	0	0
TAF12	ENSG00000120656	28589323	28643085	-1	1	TATA-box binding protein associated factor 12 [Source:HGNC Symbol;Acc:HGNC:11545]	protein_coding	-1.40974	0.0022225	10.0093	-1.58703	4.0453e-05	17.6929	-1.2405	0.0474127	7.53618	1	34.4329	24.4236	47.8284	30.1355	38.8643	31.3281
RAB42	ENSG00000188060	28592200	28595449	1	1	RAB42, member RAS oncogene family [Source:HGNC Symbol;Acc:HGNC:28702]	protein_coding	-28.7341	0.405288	0.188501	-1.38389	0.556172	0.293817	8.55788	#N/A	0.0491807	0	0.188501	0	1.05782	0.763999	0	0.0491807
LINC01715	ENSG00000229388	28643228	28648581	1	1	long intergenic non-protein coding RNA 1715 [Source:HGNC Symbol;Acc:HGNC:52502]	lncRNA	7.84098	0.564971	0.0537964	30.8334	0.342303	0.339555	-4.215	#N/A	0.17977	0	0	0.0537964	0	0.339555	0.22895	0.0491807
ENSG00000270103	ENSG00000270103	28648600	28648730	1	1	RNA, U11 small nuclear	lncRNA	#N/A	#N/A	0	#N/A	#N/A	0	#N/A	#N/A	0	#N/A	0	0	0	0	0	0
RNU11	ENSG00000274978	28648600	28648733	1	1	RNA, U11 small nuclear [Source:HGNC Symbol;Acc:HGNC:10108]	snRNA	#N/A	#N/A	0	#N/A	#N/A	0	#N/A	#N/A	0	#N/A	0	0	0	0	0	0
GMEB1	ENSG00000162419	28668778	28719353	1	1	glucocorticoid modulatory element binding protein 1 [Source:HGNC Symbol;Acc:HGNC:4370]	protein_coding	-1.43094	0.00286415	7.72197	1.37203	0.0327696	5.46034	1.03763	0.808193	0.508444	0	25.6362	17.9142	14.6583	20.1186	13.5081	14.0165
ENSG00000252777	ENSG00000252777	28689665	28689794	1	1	0	scaRNA	#N/A	#N/A	0	#N/A	#N/A	0	#N/A	#N/A	0	#N/A	0	0	0	0	0	0
YTHDF2	ENSG00000198492	28736621	28769775	1	1	YTH N6-methyladenosine RNA binding protein 2 [Source:HGNC Symbol;Acc:HGNC:31675]	protein_coding	1.33896	0.0176051	6.64851	-1.33928	0.0384296	6.16356	1.30743	0.0273265	5.2632	0	19.6041	26.2526	24.3298	18.1662	17.114	22.3772
OPRD1	ENSG00000116329	28812142	28871267	1	1	opioid receptor delta 1 [Source:HGNC Symbol;Acc:HGNC:8153]	protein_coding	3.14622	0.458378	0.152352	15.7949	0.465262	0.169778	#N/A	#N/A	0	#N/A	0.0628337	0.215186	0	0.169778	0	0
ENSG00000233427	ENSG00000233427	28870483	28877336	-1	1	novel transcript	lncRNA	#N/A	#N/A	0	-10.1712	0.556172	0.0755583	#N/A	#N/A	0	#N/A	0	0	0.0755583	0	0	0
Y_RNA_11	ENSG00000199756	28881726	28881835	-1	1	Y RNA [Source:RFAM;Acc:RF00019]	misc_RNA	#N/A	#N/A	0	#N/A	#N/A	0	#N/A	#N/A	0	#N/A	0	0	0	0	0	0
EPB41	ENSG00000159023	28887091	29120046	1	1	erythrocyte membrane protein band 4.1 [Source:HGNC Symbol;Acc:HGNC:3377]	protein_coding	-9.12876	2.86431e-42	25.8552	1.30771	0.0732987	4.95851	-2.51712	2.07223e-17	22.842	0	29.0292	3.17399	16.0939	21.0524	37.8913	15.0493
ENSG00000225616	ENSG00000225616	28982278	28982608	-1	1	ribosomal protein L27 (RPL27) pseudogene	processed_pseudogene	#N/A	#N/A	0	#N/A	#N/A	0	#N/A	#N/A	0	#N/A	0	0	0	0	0	0
Y_RNA_12	ENSG00000206704	28985710	28985810	1	1	Y RNA [Source:RFAM;Acc:RF00019]	misc_RNA	#N/A	#N/A	0	#N/A	#N/A	0	#N/A	#N/A	0	#N/A	0	0	0	0	0	0
Metazoa_SRP_1	ENSG00000277958	29041199	29041480	1	1	Metazoan signal recognition particle RNA [Source:RFAM;Acc:RF00017]	misc_RNA	#N/A	#N/A	0	#N/A	#N/A	0	#N/A	#N/A	0	#N/A	0	0	0	0	0	0
TMEM200B	ENSG00000253304	29119429	29123903	-1	1	transmembrane protein 200B [Source:HGNC Symbol;Acc:HGNC:33785]	protein_coding	-2.52307	4.87444e-06	4.02435	3.47265	4.09602e-11	9.55896	-6.14412	0.000728703	1.29951	0	6.66037	2.63602	3.85347	13.4124	1.54541	0.245904
ENSG00000225750	ENSG00000225750	29144494	29146994	-1	1	novel transcript	lncRNA	#N/A	#N/A	0	8.27561	0.556172	0.0848888	#N/A	#N/A	0	#N/A	0	0	0	0.0848888	0	0
SRSF4	ENSG00000116350	29147743	29181900	-1	1	serine and arginine rich splicing factor 4 [Source:HGNC Symbol;Acc:HGNC:10786]	protein_coding	2.05703	3.64909e-10	16.1485	-1.04293	0.789064	0.741111	1.10357	0.494255	1.29282	0	15.2686	31.4171	18.0584	17.3173	12.4778	13.7706
ENSG00000277916	ENSG00000277916	29171285	29171453	-1	1	0	misc_RNA	#N/A	#N/A	0	#N/A	#N/A	0	#N/A	#N/A	0	#N/A	0	0	0	0	0	0
MECR	ENSG00000116353	29192657	29230942	-1	1	mitochondrial trans-2-enoyl-CoA reductase [Source:HGNC Symbol;Acc:HGNC:19691]	protein_coding	-1.68832	2.2881e-06	13.6305	-1.1235	0.402992	5.15639	-1.17649	0.171207	3.96816	1	33.4275	19.7971	46.9217	41.7653	26.4438	22.4756
ENSG00000237934	ENSG00000237934	29223933	29224816	1	1	novel transcript	lncRNA	7.84098	0.564971	0.0537964	#N/A	#N/A	0	#N/A	#N/A	0	#N/A	0	0.0537964	0	0	0	0
PTPRU	ENSG00000060656	29236516	29326813	1	1	protein tyrosine phosphatase receptor type U [Source:HGNC Symbol;Acc:HGNC:9683]	protein_coding	-12.6895	1.5629e-100	89.3762	-4.75276	1.26433e-43	64.3798	1.20563	0.0547521	17.1964	0	97.0153	7.63909	81.5274	17.1475	83.6241	100.821
LINC01756	ENSG00000230523	29329620	29350114	-1	1	long intergenic non-protein coding RNA 1756 [Source:HGNC Symbol;Acc:HGNC:52545]	lncRNA	-10.3328	0.54858	0.0628337	#N/A	#N/A	0	#N/A	#N/A	0	#N/A	0.0628337	0	0	0	0	0
ENSG00000225011	ENSG00000225011	29488193	29496893	-1	1	protein tyrosine phosphatase, receptor type, U (PTPRU) pseudogene	unprocessed_pseudogene	#N/A	#N/A	0	#N/A	#N/A	0	#N/A	#N/A	0	#N/A	0	0	0	0	0	0
ENSG00000228176	ENSG00000228176	29708851	29709547	-1	1	novel transcript	lncRNA	-28.7341	0.405288	0.188501	#N/A	#N/A	0	#N/A	#N/A	0	#N/A	0.188501	0	0	0	0	0
ENSG00000284676	ENSG00000284676	29755175	29790597	1	1	novel transcript	lncRNA	#N/A	#N/A	0	15.7949	0.465262	0.169778	#N/A	#N/A	0	#N/A	0	0	0	0.169778	0	0
ENSG00000270927	ENSG00000270927	29904865	29905357	-1	1	N(alpha)-acetyltransferase 20, NatB catalytic subunit (NAA20) pseudogene	processed_pseudogene	#N/A	#N/A	0	#N/A	#N/A	0	#N/A	#N/A	0	#N/A	0	0	0	0	0	0
LINC01648	ENSG00000233399	30013952	30037612	-1	1	long intergenic non-protein coding RNA 1648 [Source:HGNC Symbol;Acc:HGNC:52435]	lncRNA	#N/A	#N/A	0	-10.1712	0.556172	0.0755583	#N/A	#N/A	0	#N/A	0	0	0.0755583	0	0	0
ENSG00000233372	ENSG00000233372	30140263	30141607	1	1	novel transcript	lncRNA	#N/A	#N/A	0	#N/A	#N/A	0	#N/A	#N/A	0	#N/A	0	0	0	0	0	0
ENSG00000231251	ENSG00000231251	30226523	30226615	1	1	family with sequence similarity 32, member A (FAM32A) pseudogene	processed_pseudogene	#N/A	#N/A	0	#N/A	#N/A	0	#N/A	#N/A	0	#N/A	0	0	0	0	0	0
ENSG00000236335	ENSG00000236335	30409560	30411638	-1	1	novel transcript	lncRNA	#N/A	#N/A	0	#N/A	#N/A	0	-1.14139	#N/A	0.00805683	#N/A	0	0	0	0	0.0572376	0.0491807
ENSG00000231949	ENSG00000231949	30415825	30421108	1	1	novel transcript	lncRNA	#N/A	#N/A	0	#N/A	#N/A	0	#N/A	#N/A	0	#N/A	0	0	0	0	0	0
MATN1	ENSG00000162510	30711277	30723585	-1	1	matrilin 1 [Source:HGNC Symbol;Acc:HGNC:6907]	protein_coding	14.7987	0.519263	0.107593	2.73482	0.194278	0.546655	-1.14139	#N/A	0.00805683	0	0	0.107593	0.302233	0.848888	0.0572376	0.0491807
MATN1-AS1	ENSG00000186056	30718504	30726827	1	1	MATN1 antisense RNA 1 [Source:HGNC Symbol;Acc:HGNC:40364]	lncRNA	-2.99758	0.00651919	1.30229	-1.11326	0.742839	0.305889	2.57252	3.35844e-05	3.07036	0	1.94785	0.645557	3.02233	2.71644	1.94608	5.01644
ENSG00000287510	ENSG00000287510	30731693	30733427	1	1	novel transcript, antisense to LAPTM5	lncRNA	#N/A	#N/A	0	#N/A	#N/A	0	8.55788	#N/A	0.0491807	#N/A	0	0	0	0	0	0.0491807
LAPTM5	ENSG00000162511	30732469	30757774	-1	1	lysosomal protein transmembrane 5 [Source:HGNC Symbol;Acc:HGNC:29612]	protein_coding	1.87142	0.229587	0.555183	3.03065	0.475062	0.179108	8.61543	1.76081e-28	16.1774	1	0.628337	1.18352	0.0755583	0.254666	2.11779	18.2952
MIR4420	ENSG00000264773	30739156	30739232	-1	1	microRNA 4420 [Source:HGNC Symbol;Acc:HGNC:41772]	miRNA	#N/A	#N/A	0	#N/A	#N/A	0	#N/A	#N/A	0	#N/A	0	0	0	0	0	0
ENSG00000229607	ENSG00000229607	30810378	30815553	-1	1	novel transcript	lncRNA	-1.16689	0.870322	0.0361494	#N/A	#N/A	0	16.0916	#N/A	0.0983615	#N/A	0.251335	0.215186	0	0	0	0.0983615
LINC01778	ENSG00000223382	30824217	30834864	1	1	long intergenic non-protein coding RNA 1778 [Source:HGNC Symbol;Acc:HGNC:52568]	lncRNA	#N/A	#N/A	0	15.7374	0.0146294	1.28266	-1.72044	0.484206	0.146702	#N/A	0	0	0.0755583	1.35822	0.343425	0.196723
RN7SKP91	ENSG00000222784	30843823	30844110	1	1	RN7SK pseudogene 91 [Source:HGNC Symbol;Acc:HGNC:45815]	misc_RNA	#N/A	#N/A	0	#N/A	#N/A	0	#N/A	#N/A	0	#N/A	0	0	0	0	0	0
ENSG00000235143	ENSG00000235143	30858158	30860254	1	1	novel transcript	lncRNA	-10.3328	0.54858	0.0628337	-10.1712	0.556172	0.0755583	-9.53721	#N/A	0.0572376	1	0.0628337	0	0.0755583	0	0.0572376	0
SDC3	ENSG00000162512	30869466	30908758	-1	1	syndecan 3 [Source:HGNC Symbol;Acc:HGNC:10660]	protein_coding	1.49141	0.00024157	12.8188	1.82713	8.19972e-09	29.1356	1.3676	0.000394095	78.6302	1	26.076	38.8948	35.2101	64.3457	213.897	292.527
RN7SL371P	ENSG00000266210	30918469	30918735	-1	1	RNA, 7SL, cytoplasmic 371, pseudogene [Source:HGNC Symbol;Acc:HGNC:46387]	misc_RNA	#N/A	#N/A	0	#N/A	#N/A	0	#N/A	#N/A	0	#N/A	0	0	0	0	0	0
PUM1	ENSG00000134644	30931506	31065991	-1	1	pumilio RNA binding family member 1 [Source:HGNC Symbol;Acc:HGNC:14957]	protein_coding	1.25491	0.0213344	24.7974	-1.44608	8.46146e-05	55.8929	1.21523	0.0374515	29.7646	0	97.2666	122.064	181.189	125.296	138.286	168.051
ENSG00000237329	ENSG00000237329	31036734	31037240	1	1	TAF9 RNA polymerase II, TATA box binding protein (TBP)-associated factor, 32kDa (TAF9) pseudogene	processed_pseudogene	#N/A	#N/A	0	#N/A	#N/A	0	#N/A	#N/A	0	#N/A	0	0	0	0	0	0
ENSG00000232768	ENSG00000232768	31050872	31051034	1	1	ribosomal protein S29 (RPS29) pseudogene	processed_pseudogene	#N/A	#N/A	0	#N/A	#N/A	0	#N/A	#N/A	0	#N/A	0	0	0	0	0	0
SELENOWP1	ENSG00000215900	31094987	31095558	-1	1	selenoprotein W pseudogene 1 [Source:HGNC Symbol;Acc:HGNC:10753]	processed_pseudogene	#N/A	#N/A	0	#N/A	#N/A	0	#N/A	#N/A	0	#N/A	0	0	0	0	0	0
ENSG00000225142	ENSG00000225142	31108188	31108623	-1	1	ribosomal protein L21 (RPL21) pseudogene	processed_pseudogene	#N/A	#N/A	0	#N/A	#N/A	0	#N/A	#N/A	0	#N/A	0	0	0	0	0	0
NKAIN1	ENSG00000084628	31179745	31239887	-1	1	sodium/potassium transporting ATPase interacting 1 [Source:HGNC Symbol;Acc:HGNC:25743]	protein_coding	-1.54006	0.632337	0.0899458	218.815	0.0937109	2.46177	-9.53721	#N/A	0.0572376	0	0.251335	0.161389	0	2.46177	0.0572376	0
SNRNP40	ENSG00000060688	31259568	31296788	-1	1	small nuclear ribonucleoprotein U5 subunit 40 [Source:HGNC Symbol;Acc:HGNC:30857]	protein_coding	-1.68049	5.30951e-09	67.9109	1.19209	0.104591	21.3839	-1.90366	1.86155e-12	49.9155	0	167.703	99.7923	111.297	132.681	105.145	55.23
ENSG00000229447	ENSG00000229447	31263245	31263681	-1	1	general transcription factor IIA, 2, 12kDa (GTF2A2) pseudogene	processed_pseudogene	#N/A	#N/A	0	#N/A	#N/A	0	#N/A	#N/A	0	#N/A	0	0	0	0	0	0
ZCCHC17	ENSG00000121766	31296982	31364953	1	1	zinc finger CCHC-type containing 17 [Source:HGNC Symbol;Acc:HGNC:30246]	protein_coding	1.24568	0.0547282	8.58572	1.32442	0.010903	15.6209	-1.4373	0.000592841	11.8963	0	34.9356	43.5213	48.1306	63.7515	39.0933	27.197
ENSG00000229044	ENSG00000229044	31333067	31346799	-1	1	novel transcript	lncRNA	#N/A	#N/A	0	#N/A	#N/A	0	#N/A	#N/A	0	#N/A	0	0	0	0	0	0
FABP3	ENSG00000121769	31365253	31376850	-1	1	fatty acid binding protein 3 [Source:HGNC Symbol;Acc:HGNC:3557]	protein_coding	7.20627	7.39226e-26	16.0374	2.5121	8.07911e-09	10.074	2.41867	#N/A	0.0903047	1	2.57618	18.6135	6.64913	16.7231	0.0572376	0.147542
SERINC2	ENSG00000168528	31409565	31434680	1	1	serine incorporator 2 [Source:HGNC Symbol;Acc:HGNC:23231]	protein_coding	-2.69201	6.6307e-32	251.692	1.10717	0.379	27.8992	-1.85426	3.93085e-12	66.6387	0	400.439	148.747	260.298	288.197	144.639	78.0007
ENSG00000215899	ENSG00000215899	31487589	31488930	-1	1	eukaryotic translation elongation factor 1 alpha 1 (EEF1A1) pseudogene	processed_pseudogene	#N/A	#N/A	0	#N/A	#N/A	0	#N/A	#N/A	0	#N/A	0	0	0	0	0	0
RNU6-40P	ENSG00000206981	31497577	31497683	-1	1	RNA, U6 small nuclear 40, pseudogene [Source:HGNC Symbol;Acc:HGNC:34248]	snRNA	#N/A	#N/A	0	#N/A	#N/A	0	#N/A	#N/A	0	#N/A	0	0	0	0	0	0
LDC1P	ENSG00000260386	31500085	31509648	1	1	leucine decarboxylase 1, pseudogene [Source:HGNC Symbol;Acc:HGNC:49677]	transcribed_unitary_pseudogene	7.84098	0.564971	0.0537964	2.0532	0.606797	0.0942193	8.55788	#N/A	0.0491807	1	0	0.0537964	0.0755583	0.169778	0	0.0491807
Y_RNA_13	ENSG00000265961	31503631	31503744	-1	1	Y RNA [Source:RFAM;Acc:RF00019]	misc_RNA	#N/A	#N/A	0	#N/A	#N/A	0	#N/A	#N/A	0	#N/A	0	0	0	0	0	0
LINC01226	ENSG00000284543	31506226	31583306	1	1	long intergenic non-protein coding RNA 1226 [Source:HGNC Symbol;Acc:HGNC:49678]	lncRNA	-1.16396	0.920766	0.00903734	#N/A	#N/A	0	8.55788	#N/A	0.0491807	#N/A	0.0628337	0.0537964	0	0	0	0.0491807
ENSG00000229167	ENSG00000229167	31571585	31577898	-1	1	novel transcript	lncRNA	-74.7373	0.249733	0.50267	#N/A	#N/A	0	-26.6589	#N/A	0.171713	#N/A	0.50267	0	0	0	0.171713	0
TINAGL1	ENSG00000142910	31576485	31587686	1	1	tubulointerstitial nephritis antigen like 1 [Source:HGNC Symbol;Acc:HGNC:19168]	protein_coding	-51.3208	6.0472e-191	243.98	1.40739	0.000617547	30.4501	-7.67019	1.54115e-96	124.046	0	248.822	4.84167	74.7271	105.177	142.636	18.5903
HCRTR1	ENSG00000121764	31617686	31632518	1	1	hypocretin receptor 1 [Source:HGNC Symbol;Acc:HGNC:4848]	protein_coding	-37.9347	0.356257	0.251335	15.7949	0.465262	0.169778	8.55788	#N/A	0.0491807	0	0.251335	0	0	0.169778	0	0.0491807
PEF1	ENSG00000162517	31629866	31644896	-1	1	penta-EF-hand domain containing 1 [Source:HGNC Symbol;Acc:HGNC:30009]	protein_coding	-2.83098	6.51899e-29	68.7648	-1.42704	0.000708082	22.1138	-1.71132	1.39015e-07	19.0357	1	106.315	37.5499	73.896	51.7822	45.7901	26.7543
PEF1-AS1	ENSG00000235790	31644049	31660162	1	1	PEF1 and COL16A1 antisense RNA 1 [Source:HGNC Symbol;Acc:HGNC:40154]	lncRNA	#N/A	#N/A	0	1.07576	0.964157	0.00933053	#N/A	#N/A	0	#N/A	0	0	0.0755583	0.0848888	0	0
ENSG00000264078	ENSG00000264078	31644694	31649371	1	1	novel transcript, antisense to PEF1	lncRNA	#N/A	#N/A	0	#N/A	#N/A	0	#N/A	#N/A	0	#N/A	0	0	0	0	0	0
COL16A1	ENSG00000084636	31652263	31704319	-1	1	collagen type XVI alpha 1 chain [Source:HGNC Symbol;Acc:HGNC:2193]	protein_coding	1.72679	9.89545e-09	34.8505	-5.52607	4.92514e-50	69.1942	8.39553	1.19061e-11	5.55105	0	47.9421	82.7926	84.4741	15.28	0.744088	6.29514
ADGRB2	ENSG00000121753	31727117	31764893	-1	1	adhesion G protein-coupled receptor B2 [Source:HGNC Symbol;Acc:HGNC:944]	protein_coding	1.24559	0.220328	2.07058	5.51315	3.0726e-33	31.7673	3.92294	1.18262e-05	2.86306	1	8.41972	10.4903	7.02692	38.7942	0.973039	3.8361
MIR4254	ENSG00000266580	31758660	31758735	-1	1	microRNA 4254 [Source:HGNC Symbol;Acc:HGNC:38193]	miRNA	#N/A	#N/A	0	#N/A	#N/A	0	#N/A	#N/A	0	#N/A	0	0	0	0	0	0
ENSG00000254545	ENSG00000254545	31789130	31791322	1	1	novel transcript	lncRNA	#N/A	#N/A	0	#N/A	#N/A	0	#N/A	#N/A	0	#N/A	0	0	0	0	0	0
SPOCD1	ENSG00000134668	31790422	31816051	-1	1	SPOC domain containing 1 [Source:HGNC Symbol;Acc:HGNC:26338]	protein_coding	11.8598	5.00113e-54	39.6617	9.39872	5.60273e-15	10.2511	11.4481	1.78322e-38	23.3909	1	3.64436	43.3061	1.20893	11.46	2.23227	25.6232
ENSG00000203620	ENSG00000203620	31842019	31855568	-1	1	novel transcript	lncRNA	-10.3328	0.54858	0.0628337	#N/A	#N/A	0	#N/A	#N/A	0	#N/A	0.0628337	0	0	0	0	0
ENSG00000269967	ENSG00000269967	31851913	31921841	-1	1	novel transcript	lncRNA	42.6296	0.345764	0.322778	#N/A	#N/A	0	53.7601	0.248251	0.344265	#N/A	0	0.322778	0	0	0	0.344265
PTP4A2	ENSG00000184007	31906421	31944856	-1	1	protein tyrosine phosphatase 4A2 [Source:HGNC Symbol;Acc:HGNC:9635]	protein_coding	1.65125	2.76511e-08	56.8445	1.05105	0.636856	5.92771	-1.09038	0.372321	17.5401	0	87.276	144.121	116.057	121.985	211.607	194.067
ENSG00000288678	ENSG00000288678	31919563	31919628	-1	1	novel protein	protein_coding	#N/A	#N/A	0	#N/A	#N/A	0	#N/A	#N/A	0	#N/A	0	0	0	0	0	0
ENSG00000228634	ENSG00000228634	31933020	31933975	1	1	novel transcript	lncRNA	#N/A	#N/A	0	#N/A	#N/A	0	#N/A	#N/A	0	#N/A	0	0	0	0	0	0
ENSG00000284702	ENSG00000284702	31972189	31987034	-1	1	novel transcript	lncRNA	#N/A	#N/A	0	#N/A	#N/A	0	#N/A	#N/A	0	#N/A	0	0	0	0	0	0
KHDRBS1	ENSG00000121774	32013868	32060850	1	1	KH RNA binding domain containing, signal transduction associated 1 [Source:HGNC Symbol;Acc:HGNC:18116]	protein_coding	1.24449	0.0310613	19.2059	1.20649	0.084135	19.6325	1.15631	0.135892	16.8206	1	78.5422	97.748	95.0523	114.685	107.607	124.427
ENSG00000203325	ENSG00000203325	32052291	32073474	-1	1	novel transcript	lncRNA	#N/A	#N/A	0	#N/A	#N/A	0	#N/A	#N/A	0	#N/A	0	0	0	0	0	0
TMEM39B	ENSG00000121775	32072031	32102866	1	1	transmembrane protein 39B [Source:HGNC Symbol;Acc:HGNC:25510]	protein_coding	1.44431	0.00296651	7.23508	1.34053	0.0243661	7.85425	-1.05797	0.718248	0.627751	0	16.2739	23.509	23.0453	30.8995	11.4475	10.8198
MIR5585	ENSG00000266203	32086949	32087007	1	1	microRNA 5585 [Source:HGNC Symbol;Acc:HGNC:43452]	miRNA	#N/A	#N/A	0	#N/A	#N/A	0	#N/A	#N/A	0	#N/A	0	0	0	0	0	0
Metazoa_SRP_2	ENSG00000276493	32087523	32087813	-1	1	Metazoan signal recognition particle RNA [Source:RFAM;Acc:RF00017]	misc_RNA	#N/A	#N/A	0	#N/A	#N/A	0	#N/A	#N/A	0	#N/A	0	0	0	0	0	0
KPNA6	ENSG00000025800	32108056	32176563	1	1	karyopherin subunit alpha 6 [Source:HGNC Symbol;Acc:HGNC:6399]	protein_coding	-1.1884	0.0943703	22.0349	-1.12947	0.294829	18.4295	-1.30972	0.00310515	40.3374	1	138.988	116.953	160.788	142.359	170.568	130.231
ENSG00000250135	ENSG00000250135	32170733	32176568	1	1	novel transcript	lncRNA	-7.02892	1.2921e-13	6.52695	-19.0202	0.523609	0.151117	4.26262	0.000115289	2.07533	0	7.60288	1.07593	0.151117	0	0.629613	2.70494
TXLNA	ENSG00000084652	32179675	32198285	1	1	taxilin alpha [Source:HGNC Symbol;Acc:HGNC:30685]	protein_coding	-1.07257	0.54858	10.7513	1.12531	0.303565	23.0221	-1.28337	0.0074531	29.0312	0	158.906	148.155	183.682	206.704	131.475	102.443
CCDC28B	ENSG00000160050	32200595	32205453	1	1	coiled-coil domain containing 28B [Source:HGNC Symbol;Acc:HGNC:28163]	protein_coding	-1.00258	0.988256	0.0167357	-1.30897	0.320776	1.33754	1.19713	0.566014	0.373474	0	6.84888	6.83214	5.66687	4.32933	1.88884	2.26231
ENSG00000224066	ENSG00000224066	32204769	32206814	-1	1	novel transcript	lncRNA	1.17278	0.789543	0.0890904	-10.1712	0.556172	0.0755583	1.37083	0.533884	0.214516	0	0.50267	0.59176	0.0755583	0	0.572376	0.786892
IQCC	ENSG00000160051	32205671	32208682	1	1	IQ motif containing C [Source:HGNC Symbol;Acc:HGNC:25545]	protein_coding	-1.62303	0.00943862	2.75174	-1.11569	0.594547	0.774053	-3.35889	7.39071e-05	2.33616	1	7.16304	4.4113	7.48027	6.70621	3.31978	0.983615
DCDC2B	ENSG00000222046	32209089	32216192	1	1	doublecortin domain containing 2B [Source:HGNC Symbol;Acc:HGNC:32576]	protein_coding	-19.5335	0.462677	0.125667	-10.1712	0.556172	0.0755583	#N/A	#N/A	0	#N/A	0.125667	0	0.0755583	0	0	0
TMEM234	ENSG00000160055	32214472	32222359	-1	1	transmembrane protein 234 [Source:HGNC Symbol;Acc:HGNC:28837]	protein_coding	-1.24745	0.143173	3.12912	-1.12546	0.556172	1.48938	1.30606	0.0751678	2.59451	0	15.7713	12.6421	13.3738	11.8844	8.47116	11.0657
EIF3I	ENSG00000084623	32221077	32245397	1	1	eukaryotic translation initiation factor 3 subunit I [Source:HGNC Symbol;Acc:HGNC:3272]	protein_coding	-1.65786	4.15066e-09	132.647	-1.2808	0.00900648	74.3942	-1.32564	0.00158693	63.6944	1	334.275	201.629	339.332	264.938	259.286	195.592
MTMR9LP	ENSG00000220785	32231658	32241620	-1	1	myotubularin related protein 9 like, pseudogene [Source:HGNC Symbol;Acc:HGNC:27920]	transcribed_unprocessed_pseudogene	6.65359	5.77772e-06	2.8865	-6.76138	0.0015624	2.00275	8.99697	0.00618044	0.967501	0	0.50267	3.38917	2.34231	0.339555	0.114475	1.08198
FAM167B	ENSG00000183615	32247222	32248856	1	1	family with sequence similarity 167 member B [Source:HGNC Symbol;Acc:HGNC:28133]	protein_coding	14.7987	0.519263	0.107593	-3.35579	0.426838	0.217344	#N/A	#N/A	0	#N/A	0	0.107593	0.302233	0.0848888	0	0
LCK	ENSG00000182866	32251239	32286165	1	1	LCK proto-oncogene, Src family tyrosine kinase [Source:HGNC Symbol;Acc:HGNC:6524]	protein_coding	-50.9122	0.000158551	3.02506	4.00809	0.342303	0.263997	16.0916	#N/A	0.0983615	0	3.07885	0.0537964	0.0755583	0.339555	0	0.0983615
Metazoa_SRP_3	ENSG00000277617	32269338	32269597	-1	1	Metazoan signal recognition particle RNA [Source:RFAM;Acc:RF00017]	misc_RNA	#N/A	#N/A	0	#N/A	#N/A	0	#N/A	#N/A	0	#N/A	0	0	0	0	0	0
Y_RNA_14	ENSG00000252450	32286452	32286561	-1	1	Y RNA [Source:RFAM;Acc:RF00019]	misc_RNA	#N/A	#N/A	0	#N/A	#N/A	0	#N/A	#N/A	0	#N/A	0	0	0	0	0	0
HDAC1	ENSG00000116478	32292083	32333635	1	1	histone deacetylase 1 [Source:HGNC Symbol;Acc:HGNC:4852]	protein_coding	-1.46828	2.39917e-05	48.6975	1.05957	0.57663	7.99725	-1.04806	0.654466	6.17879	0	152.686	103.988	134.191	142.189	134.737	128.558
MARCKSL1	ENSG00000175130	32333839	32336233	-1	1	MARCKS like 1 [Source:HGNC Symbol;Acc:HGNC:7142]	protein_coding	3.03714	7.48449e-25	34.3209	3.10494	1.8898e-33	101.179	2.69967	8.14905e-23	38.2439	1	16.8394	51.1604	48.0551	149.234	22.4944	60.7382
ENSG00000233775	ENSG00000233775	32349194	32350663	-1	1	novel transcript	lncRNA	7.84098	0.564971	0.0537964	-10.1712	0.556172	0.0755583	#N/A	#N/A	0	#N/A	0	0.0537964	0.0755583	0	0	0
TSSK3	ENSG00000162526	32351521	32364312	1	1	testis specific serine kinase 3 [Source:HGNC Symbol;Acc:HGNC:15473]	protein_coding	-2.28711	0.405288	0.215613	2.17626	0.437544	0.282658	-1.89794	0.460071	0.138646	0	0.377002	0.161389	0.226675	0.509333	0.286188	0.147542
FAM229A	ENSG00000225828	32361270	32364278	-1	1	family with sequence similarity 229 member A [Source:HGNC Symbol;Acc:HGNC:44652]	protein_coding	1.62369	0.126273	1.18138	-1.18768	0.6986	0.237833	1.68387	0.0839143	1.06116	0	1.88501	3.06639	1.51117	1.27333	1.54541	2.60658
BSDC1	ENSG00000160058	32364633	32394731	-1	1	BSD domain containing 1 [Source:HGNC Symbol;Acc:HGNC:25501]	protein_coding	1.05103	0.662289	2.04369	-1.48034	0.000287308	19.492	1.25172	0.028237	11.5136	0	40.0251	42.0688	60.0688	40.5768	45.7328	57.2464
GAPDHP20	ENSG00000224333	32402109	32403115	-1	1	glyceraldehyde 3 phosphate dehydrogenase pseudogene 20 [Source:HGNC Symbol;Acc:HGNC:37772]	processed_pseudogene	#N/A	#N/A	0	#N/A	#N/A	0	#N/A	#N/A	0	#N/A	0	0	0	0	0	0
ENSG00000270850	ENSG00000270850	32421979	32422319	1	1	golgi SNAP receptor complex member 2 (GOSR2) pseudogene	processed_pseudogene	#N/A	#N/A	0	#N/A	#N/A	0	#N/A	#N/A	0	#N/A	0	0	0	0	0	0
LRRC37A12P	ENSG00000229259	32423214	32426789	-1	1	leucine rich repeat containing 37 member A12, pseudogene [Source:HGNC Symbol;Acc:HGNC:43816]	unprocessed_pseudogene	#N/A	#N/A	0	#N/A	#N/A	0	#N/A	#N/A	0	#N/A	0	0	0	0	0	0
RN7SL122P	ENSG00000263529	32457835	32458135	1	1	RNA, 7SL, cytoplasmic 122, pseudogene [Source:HGNC Symbol;Acc:HGNC:46138]	misc_RNA	#N/A	#N/A	0	#N/A	#N/A	0	#N/A	#N/A	0	#N/A	0	0	0	0	0	0
ENSG00000254553	ENSG00000254553	32465057	32600792	1	1	novel transcript	protein_coding	1.48898	0.54858	0.25048	-1.50559	0.267002	1.11745	#N/A	#N/A	0	#N/A	0.50267	0.753149	3.32456	2.20711	0	0
ZBTB8B	ENSG00000273274	32465072	32496686	1	1	zinc finger and BTB domain containing 8B [Source:HGNC Symbol;Acc:HGNC:37057]	protein_coding	-1.16743	0.812275	0.0722988	2.21076	0.242233	0.565316	#N/A	#N/A	0	#N/A	0.50267	0.430371	0.45335	1.01867	0	0
ZBTB8A	ENSG00000160062	32539427	32605941	1	1	zinc finger and BTB domain containing 8A [Source:HGNC Symbol;Acc:HGNC:24172]	protein_coding	-1.04982	0.742549	0.661381	-1.08808	0.636359	0.872843	1.93561	1.86453e-08	12.4835	0	13.9491	13.2877	10.8048	9.93199	13.3364	25.8199
ZBTB8OS	ENSG00000176261	32600172	32650903	-1	1	zinc finger and BTB domain containing 8 opposite strand [Source:HGNC Symbol;Acc:HGNC:24094]	protein_coding	1.1838	0.373597	1.63074	1.12311	0.556172	1.3436	-1.35899	0.0147928	4.94608	0	8.85956	10.4903	10.8804	12.224	18.7167	13.7706
Y_RNA_15	ENSG00000200591	32639951	32640052	1	1	Y RNA [Source:RFAM;Acc:RF00019]	misc_RNA	#N/A	#N/A	0	#N/A	#N/A	0	#N/A	#N/A	0	#N/A	0	0	0	0	0	0
RBBP4	ENSG00000162521	32651142	32686211	1	1	RB binding protein 4, chromatin remodeling factor [Source:HGNC Symbol;Acc:HGNC:9887]	protein_coding	1.51046	7.17019e-06	43.8184	-1.20179	0.0774109	31.1584	-1.11916	0.244902	16.3461	0	85.8309	129.649	185.571	154.413	153.511	137.165
SYNC	ENSG00000162520	32679906	32703596	-1	1	syncoilin, intermediate filament protein [Source:HGNC Symbol;Acc:HGNC:28897]	protein_coding	2.81792	5.92715e-11	8.92464	-1.12412	0.556172	1.44181	1.93177	0.000225908	3.6325	0	4.90103	13.8257	13.0716	11.6298	3.89216	7.52465
ENSG00000224409	ENSG00000224409	32717734	32725237	-1	1	novel transcript	lncRNA	-37.9347	0.356257	0.251335	#N/A	#N/A	0	#N/A	#N/A	0	#N/A	0.251335	0	0	0	0	0
KIAA1522	ENSG00000162522	32741830	32774970	1	1	KIAA1522 [Source:HGNC Symbol;Acc:HGNC:29301]	protein_coding	-3.93724	1.77167e-50	109.364	-2.92899	4.9025e-35	224.678	-1.65007	3.78221e-08	44.7635	1	146.591	37.2271	341.146	116.467	113.617	68.853
YARS1	ENSG00000134684	32775237	32817380	-1	1	tyrosyl-tRNA synthetase 1 [Source:HGNC Symbol;Acc:HGNC:12840]	protein_coding	-1.04908	0.621218	13.0942	-1.33429	0.00277991	45.0915	1.22022	0.0333005	30.9339	0	279.924	266.83	179.98	134.888	140.461	171.395
S100PBP	ENSG00000116497	32816767	32858875	1	1	S100P binding protein [Source:HGNC Symbol;Acc:HGNC:25768]	protein_coding	1.00842	0.940332	0.268778	-1.37451	0.010589	9.69686	1.4045	0.00138231	11.3474	0	31.7939	32.0626	35.5879	25.8911	28.0464	39.3938
FNDC5	ENSG00000160097	32862268	32872482	-1	1	fibronectin type III domain containing 5 [Source:HGNC Symbol;Acc:HGNC:20240]	protein_coding	14.7987	0.519263	0.107593	181.219	0.108598	2.03733	#N/A	#N/A	0	#N/A	0	0.107593	0	2.03733	0	0
HPCA	ENSG00000121905	32885994	32898441	1	1	hippocalcin [Source:HGNC Symbol;Acc:HGNC:5144]	protein_coding	#N/A	#N/A	0	#N/A	#N/A	0	-4.215	#N/A	0.17977	#N/A	0	0	0	0	0.22895	0.0491807
TMEM54	ENSG00000121900	32894594	32901438	-1	1	transmembrane protein 54 [Source:HGNC Symbol;Acc:HGNC:24143]	protein_coding	-3.62995	6.32028e-30	31.1431	-1.48674	0.000557285	14.7937	-1.27743	0.0759491	3.07201	1	42.9783	11.8352	45.1838	30.3902	14.1377	11.0657
ENSG00000287691	ENSG00000287691	32925454	32951638	1	1	novel transcript, antisense to RNF19B	lncRNA	#N/A	#N/A	0	8.27561	0.556172	0.0848888	#N/A	#N/A	0	#N/A	0	0	0	0.0848888	0	0
RNF19B	ENSG00000116514	32936445	32964809	-1	1	ring finger protein 19B [Source:HGNC Symbol;Acc:HGNC:26886]	protein_coding	-2.65458	1.81794e-20	30.63	-1.94941	4.77569e-08	16.9302	-1.05001	0.685188	1.66068	1	49.136	18.506	34.7568	17.8266	34.8577	33.197
ENSG00000278966	ENSG00000278966	32973553	32974463	1	1	TEC	TEC	#N/A	#N/A	0	#N/A	#N/A	0	#N/A	#N/A	0	#N/A	0	0	0	0	0	0
ENSG00000217644	ENSG00000217644	32979947	32980472	1	1	ribosomal protein L18a (RPL18A) pseudogene	processed_pseudogene	#N/A	#N/A	0	#N/A	#N/A	0	#N/A	#N/A	0	#N/A	0	0	0	0	0	0
ENSG00000239670	ENSG00000239670	32986952	32988233	1	1	ribosomal protein S2 (RPS2) pseudogene	unprocessed_pseudogene	-10.3328	0.54858	0.0628337	8.27561	0.556172	0.0848888	16.0916	#N/A	0.0983615	0	0.0628337	0	0	0.0848888	0	0.0983615
ENSG00000236065	ENSG00000236065	32987075	33032469	1	1	novel transcript	lncRNA	7.84098	0.564971	0.0537964	#N/A	#N/A	0	#N/A	#N/A	0	#N/A	0	0.0537964	0	0	0	0
AK2	ENSG00000004455	33007940	33080996	-1	1	adenylate kinase 2 [Source:HGNC Symbol;Acc:HGNC:362]	protein_coding	-1.37631	0.000400963	62.3127	-1.11941	0.32905	21.9133	-2.02674	2.35711e-16	121.904	1	227.898	165.585	205.443	183.53	240.627	118.722
Metazoa_SRP_4	ENSG00000276645	33029232	33029576	-1	1	Metazoan signal recognition particle RNA [Source:RFAM;Acc:RF00017]	misc_RNA	#N/A	#N/A	0	#N/A	#N/A	0	#N/A	#N/A	0	#N/A	0	0	0	0	0	0
AZIN2	ENSG00000142920	33081104	33123492	1	1	antizyme inhibitor 2 [Source:HGNC Symbol;Acc:HGNC:29957]	protein_coding	6.04689	3.15003e-19	11.4561	3.2457	4.10663e-08	6.64566	4.37191	9.1488e-11	5.61886	1	2.26201	13.7181	2.94677	9.59243	1.65989	7.27875
ENSG00000278997	ENSG00000278997	33141871	33143230	-1	1	TEC	TEC	#N/A	#N/A	0	#N/A	#N/A	0	#N/A	#N/A	0	#N/A	0	0	0	0	0	0
TRIM62	ENSG00000116525	33145399	33182059	-1	1	tripartite motif containing 62 [Source:HGNC Symbol;Acc:HGNC:25574]	protein_coding	2.23575	6.44692e-09	9.63865	1.99802	3.24668e-05	6.87618	1.18484	0.455038	0.61468	1	7.79138	17.43	6.8758	13.752	3.31978	3.93446
ENSG00000279179	ENSG00000279179	33162851	33166298	1	1	TEC	TEC	#N/A	#N/A	0	#N/A	#N/A	0	#N/A	#N/A	0	#N/A	0	0	0	0	0	0
ENSG00000284721	ENSG00000284721	33194788	33200353	1	1	novel transcript	lncRNA	1.06463	0.934002	0.017647	#N/A	#N/A	0	-9.53721	#N/A	0.0572376	#N/A	0.251335	0.268982	0	0	0.0572376	0
ZNF362	ENSG00000160094	33256492	33300719	1	1	zinc finger protein 362 [Source:HGNC Symbol;Acc:HGNC:18079]	protein_coding	1.29233	0.0548938	4.76045	-1.70555	8.78659e-06	15.0364	3.49156	2.46752e-19	14.9902	0	16.2739	21.0344	36.3435	21.3071	6.00995	21.0002
ENSG00000270115	ENSG00000270115	33261212	33261680	1	1	novel transcript	lncRNA	#N/A	#N/A	0	#N/A	#N/A	0	#N/A	#N/A	0	#N/A	0	0	0	0	0	0
A3GALT2	ENSG00000184389	33306766	33321098	-1	1	alpha 1,3-galactosyltransferase 2 [Source:HGNC Symbol;Acc:HGNC:30005]	protein_coding	-10.3328	0.54858	0.0628337	-10.1712	0.556172	0.0755583	#N/A	#N/A	0	#N/A	0.0628337	0	0.0755583	0	0	0
ENSG00000225313	ENSG00000225313	33307348	33349245	1	1	novel transcript	lncRNA	7.84098	0.564971	0.0537964	10.7378	0.000385396	2.31999	-9.53721	#N/A	0.0572376	0	0	0.0537964	0.226675	2.54666	0.0572376	0
PHC2	ENSG00000134686	33323623	33431095	-1	1	polyhomeotic homolog 2 [Source:HGNC Symbol;Acc:HGNC:3183]	protein_coding	-1.43476	9.35476e-05	39.8329	1.77446	4.65669e-09	41.9095	1.57065	1.06511e-06	36.8467	0	131.448	91.6152	54.0997	96.0092	64.564	101.411
MIR3605	ENSG00000284154	33332393	33332492	-1	1	microRNA 3605 [Source:HGNC Symbol;Acc:HGNC:38922]	miRNA	#N/A	#N/A	0	#N/A	#N/A	0	#N/A	#N/A	0	#N/A	0	0	0	0	0	0
RN7SKP16	ENSG00000222112	33336566	33336864	-1	1	RN7SK pseudogene 16 [Source:HGNC Symbol;Acc:HGNC:45740]	misc_RNA	#N/A	#N/A	0	#N/A	#N/A	0	#N/A	#N/A	0	#N/A	0	0	0	0	0	0
PHC2-AS1	ENSG00000233246	33350352	33363245	1	1	PHC2 antisense RNA 1 [Source:HGNC Symbol;Acc:HGNC:40205]	lncRNA	-19.5335	0.462677	0.125667	#N/A	#N/A	0	-18.098	#N/A	0.114475	#N/A	0.125667	0	0	0	0.114475	0
TLR12P	ENSG00000234512	33466249	33468954	1	1	toll like receptor 12, pseudogene [Source:HGNC Symbol;Acc:HGNC:31754]	unitary_pseudogene	#N/A	#N/A	0	#N/A	#N/A	0	#N/A	#N/A	0	#N/A	0	0	0	0	0	0
ZSCAN20	ENSG00000121903	33472645	33501643	1	1	zinc finger and SCAN domain containing 20 [Source:HGNC Symbol;Acc:HGNC:13093]	protein_coding	1.61548	0.00254526	4.14366	-1.61595	0.00250675	5.96324	1.85655	8.8313e-07	9.12447	0	6.72321	10.8669	15.6406	9.67732	10.6462	19.7707
ENSG00000235907	ENSG00000235907	33512008	33512743	-1	1	proteasome (prosome, macropain) subunit, alpha type, 3 (PSMA3) pseudogene	processed_pseudogene	#N/A	#N/A	0	#N/A	#N/A	0	#N/A	#N/A	0	#N/A	0	0	0	0	0	0
CSMD2	ENSG00000121904	33513998	34165842	-1	1	CUB and Sushi multiple domains 2 [Source:HGNC Symbol;Acc:HGNC:19290]	protein_coding	-5.30964	0.222173	0.260372	2.53299	0.325133	0.367547	1.03093	0.969246	0.00889659	0	0.314169	0.0537964	0.226675	0.594222	0.286188	0.295084
HSPD1P14	ENSG00000227000	33838523	33840140	1	1	heat shock protein family D (Hsp60) member 1 pseudogene 14 [Source:HGNC Symbol;Acc:HGNC:35143]	processed_pseudogene	#N/A	#N/A	0	#N/A	#N/A	0	#N/A	#N/A	0	#N/A	0	0	0	0	0	0
HMGB4	ENSG00000176256	33860475	33864791	1	1	high mobility group box 4 [Source:HGNC Symbol;Acc:HGNC:24954]	protein_coding	#N/A	#N/A	0	#N/A	#N/A	0	#N/A	#N/A	0	#N/A	0	0	0	0	0	0
CSMD2-AS1	ENSG00000231163	33868953	33893726	1	1	CSMD2 antisense RNA 1 [Source:HGNC Symbol;Acc:HGNC:40882]	lncRNA	-2.20038	0.566171	0.0718711	8.27561	0.556172	0.0848888	#N/A	#N/A	0	#N/A	0.125667	0.0537964	0	0.0848888	0	0
RNA5SP42	ENSG00000201148	34112949	34113063	1	1	RNA, 5S ribosomal pseudogene 42 [Source:HGNC Symbol;Acc:HGNC:42818]	rRNA_pseudogene	#N/A	#N/A	0	#N/A	#N/A	0	#N/A	#N/A	0	#N/A	0	0	0	0	0	0
C1orf94	ENSG00000142698	34166883	34219131	1	1	chromosome 1 open reading frame 94 [Source:HGNC Symbol;Acc:HGNC:28250]	protein_coding	21.7564	0.458378	0.161389	#N/A	#N/A	0	#N/A	#N/A	0	#N/A	0	0.161389	0	0	0	0
ENSG00000270241	ENSG00000270241	34276859	34277292	-1	1	ferritin, heavy polypeptide 1 (FTH1) pseudogene	processed_pseudogene	#N/A	#N/A	0	#N/A	#N/A	0	#N/A	#N/A	0	#N/A	0	0	0	0	0	0
ENSG00000287703	ENSG00000287703	34640157	34685732	-1	1	novel transcript	lncRNA	7.84098	0.564971	0.0537964	15.7949	0.465262	0.169778	#N/A	#N/A	0	#N/A	0	0.0537964	0	0.169778	0	0
MIR552	ENSG00000207941	34669599	34669694	-1	1	microRNA 552 [Source:HGNC Symbol;Acc:HGNC:32808]	miRNA	#N/A	#N/A	0	#N/A	#N/A	0	#N/A	#N/A	0	#N/A	0	0	0	0	0	0
SMIM12	ENSG00000163866	34712737	34859755	-1	1	small integral membrane protein 12 [Source:HGNC Symbol;Acc:HGNC:25154]	protein_coding	-1.14626	0.345764	3.38339	-1.10658	0.546329	2.30533	-1.47116	0.00161211	6.49149	1	26.5158	23.1324	23.952	21.6466	20.2621	13.7706
GJB5	ENSG00000189280	34755047	34758512	1	1	gap junction protein beta 5 [Source:HGNC Symbol;Acc:HGNC:4287]	protein_coding	-302.938	5.14521e-42	99.52	-8558.33	0.0131768	73.0648	-1.6678	3.32692e-07	20.4002	1	99.8428	0.322778	73.0648	0	50.9414	30.5412
GJB4	ENSG00000189433	34759740	34762327	1	1	gap junction protein beta 4 [Source:HGNC Symbol;Acc:HGNC:4286]	protein_coding	-152.07	2.26064e-17	25.4119	-72.1144	0.325307	0.604466	-2.37886	0.00971993	1.29783	1	25.5733	0.161389	0.604466	0	2.23227	0.934434
ENSG00000255811	ENSG00000255811	34761426	34788097	-1	1	novel transcript, antisense to GJB4 and GJB3	lncRNA	#N/A	#N/A	0	-10.1712	0.556172	0.0755583	#N/A	#N/A	0	#N/A	0	0	0.0755583	0	0	0
GJB3	ENSG00000188910	34781214	34786369	1	1	gap junction protein beta 3 [Source:HGNC Symbol;Acc:HGNC:4285]	protein_coding	-177.373	1.44859e-146	285.85	-47.6686	3.76309e-85	127.168	-1.99584	7.4777e-14	47.2688	1	287.464	1.61389	129.885	2.71644	94.7282	47.4594
GJA4	ENSG00000187513	34792999	34795747	1	1	gap junction protein alpha 4 [Source:HGNC Symbol;Acc:HGNC:4278]	protein_coding	#N/A	#N/A	0	23.3142	0.393795	0.254666	#N/A	#N/A	0	#N/A	0	0	0	0.254666	0	0
ENSG00000230163	ENSG00000230163	34850694	34851555	1	1	novel transcript	lncRNA	#N/A	#N/A	0	#N/A	#N/A	0	#N/A	#N/A	0	#N/A	0	0	0	0	0	0
DLGAP3	ENSG00000116544	34865436	34929650	-1	1	DLG associated protein 3 [Source:HGNC Symbol;Acc:HGNC:30368]	protein_coding	21.7564	0.458378	0.161389	-10.1712	0.556172	0.0755583	23.6253	#N/A	0.147542	0	0	0.161389	0.0755583	0	0	0.147542
ENSG00000284773	ENSG00000284773	34974356	34985313	-1	1	novel protein	protein_coding	2.02667	0.344611	0.331388	-1.00533	0.992594	0.000914013	3.51905	0.00872913	1.02558	0	0.314169	0.645557	0.680024	0.67911	0.400663	1.42624
GPR199P	ENSG00000241014	34975699	34978706	-1	1	G protein-coupled receptor 199, pseudogene [Source:HGNC Symbol;Acc:HGNC:55170]	transcribed_unitary_pseudogene	-37.9347	0.356257	0.251335	-5.95929	0.00110094	2.14454	-1.01764	0.979143	0.00721708	1	0.251335	0	2.56898	0.424444	0.400663	0.393446
ENSG00000271741	ENSG00000271741	34981533	35031741	-1	1	novel transcript, ZMYM6-ZMYM6NB readthrough	protein_coding	1.10055	0.585606	0.709302	-1160.54	0.066418	9.89813	1.31736	0.0319253	4.3615	0	7.03738	7.74668	9.89813	0	13.737	18.0985
TMEM35B	ENSG00000243749	34981535	34985353	-1	1	transmembrane protein 35B [Source:HGNC Symbol;Acc:HGNC:40021]	protein_coding	1.53286	0.0272484	2.4157	-1.46849	0.0294076	3.97823	1.31914	0.134258	1.53636	0	4.52403	6.93973	12.4671	8.48888	4.80796	6.34432
ZMYM6	ENSG00000163867	34986165	35031945	-1	1	zinc finger MYM-type containing 6 [Source:HGNC Symbol;Acc:HGNC:13050]	protein_coding	1.72553	0.000221444	5.5682	1.55631	0.0281514	3.16156	1.46314	0.000629144	9.73177	1	7.66571	13.2339	5.66687	8.82843	21.0062	30.738
ZMYM1	ENSG00000197056	35032172	35115859	1	1	zinc finger MYM-type containing 1 [Source:HGNC Symbol;Acc:HGNC:26253]	protein_coding	-1.1288	0.458378	2.06479	1.37107	0.0987147	2.92282	1.01823	0.890576	0.53012	0	18.0961	16.0313	7.85806	10.7809	29.0767	29.6068
RPL12P45	ENSG00000233940	35053468	35059271	1	1	ribosomal protein L12 pseudogene 45 [Source:HGNC Symbol;Acc:HGNC:51937]	processed_pseudogene	-10.3328	0.54858	0.0628337	#N/A	#N/A	0	#N/A	#N/A	0	#N/A	0.0628337	0	0	0	0	0
EFCAB14P1	ENSG00000228348	35122022	35122484	1	1	EF-hand calcium binding domain 14 pseudogene 1 [Source:HGNC Symbol;Acc:HGNC:44648]	processed_pseudogene	#N/A	#N/A	0	#N/A	#N/A	0	#N/A	#N/A	0	#N/A	0	0	0	0	0	0
ENSG00000284640	ENSG00000284640	35141515	35146435	-1	1	novel transcript	lncRNA	#N/A	#N/A	0	-45.5673	0.393795	0.377791	#N/A	#N/A	0	#N/A	0	0	0.377791	0	0	0
SFPQ	ENSG00000116560	35176378	35193145	-1	1	splicing factor proline and glutamine rich [Source:HGNC Symbol;Acc:HGNC:10774]	protein_coding	1.55556	5.88495e-07	75.8952	-1.01419	0.907151	2.74459	-1.10958	0.269523	32.7228	0	136.601	212.496	196.376	193.631	331.348	298.625
Y_RNA_16	ENSG00000201868	35195969	35196062	1	1	Y RNA [Source:RFAM;Acc:RF00019]	misc_RNA	#N/A	#N/A	0	#N/A	#N/A	0	#N/A	#N/A	0	#N/A	0	0	0	0	0	0
ZMYM4	ENSG00000146463	35268709	35422058	1	1	zinc finger MYM-type containing 4 [Source:HGNC Symbol;Acc:HGNC:13055]	protein_coding	1.7945	1.2714e-09	33.7539	1.00263	0.981922	0.13196	1.13672	0.191273	14.5639	1	42.4756	76.2295	49.1884	49.3204	106.519	121.083
RN7SL503P	ENSG00000240374	35292196	35292498	-1	1	RNA, 7SL, cytoplasmic 503, pseudogene [Source:HGNC Symbol;Acc:HGNC:46519]	misc_RNA	#N/A	#N/A	0	#N/A	#N/A	0	#N/A	#N/A	0	#N/A	0	0	0	0	0	0
SNORA62_1	ENSG00000201542	35310274	35310425	1	1	Small nucleolar RNA SNORA62/SNORA6 family [Source:RFAM;Acc:RF00091]	snoRNA	#N/A	#N/A	0	#N/A	#N/A	0	#N/A	#N/A	0	#N/A	0	0	0	0	0	0
RPL5P4	ENSG00000229994	35350722	35351607	1	1	ribosomal protein L5 pseudogene 4 [Source:HGNC Symbol;Acc:HGNC:36095]	processed_pseudogene	#N/A	#N/A	0	#N/A	#N/A	0	#N/A	#N/A	0	#N/A	0	0	0	0	0	0
ZMYM4-AS1	ENSG00000227409	35358822	35366077	-1	1	ZMYM4 antisense RNA 1 [Source:HGNC Symbol;Acc:HGNC:40624]	lncRNA	#N/A	#N/A	0	#N/A	#N/A	0	#N/A	#N/A	0	#N/A	0	0	0	0	0	0
Metazoa_SRP_5	ENSG00000278702	35399997	35400319	1	1	Metazoan signal recognition particle RNA [Source:RFAM;Acc:RF00017]	misc_RNA	#N/A	#N/A	0	#N/A	#N/A	0	#N/A	#N/A	0	#N/A	0	0	0	0	0	0
KIAA0319L	ENSG00000142687	35433492	35557950	-1	1	KIAA0319 like [Source:HGNC Symbol;Acc:HGNC:30071]	protein_coding	1.23687	0.0485551	12.1179	-1.20517	0.0958754	15.7438	1.41247	0.000299154	23.8712	0	51.1467	63.2645	92.4833	76.7395	57.8672	81.7384
ENSG00000236274	ENSG00000236274	35509742	35511438	1	1	zinc finger protein pseudogene	processed_pseudogene	#N/A	#N/A	0	#N/A	#N/A	0	#N/A	#N/A	0	#N/A	0	0	0	0	0	0
NCDN	ENSG00000020129	35557473	35567274	1	1	neurochondrin [Source:HGNC Symbol;Acc:HGNC:17597]	protein_coding	1.27165	0.0305826	9.91988	2.26184	2.57145e-16	49.023	-1.46151	0.0011798	7.62953	0	36.5064	46.4263	38.8369	87.8599	24.1543	16.5247
TFAP2E-AS1	ENSG00000239636	35569813	35577729	-1	1	TFAP2E antisense RNA 1 [Source:HGNC Symbol;Acc:HGNC:41274]	lncRNA	-10.3328	0.54858	0.0628337	8.27561	0.556172	0.0848888	16.0916	#N/A	0.0983615	0	0.0628337	0	0	0.0848888	0	0.0983615
TFAP2E	ENSG00000116819	35573314	35595328	1	1	transcription factor AP-2 epsilon [Source:HGNC Symbol;Acc:HGNC:30774]	protein_coding	84.3759	0.240312	0.645557	-6.59074	0.14737	0.519577	3.18994	#N/A	0.139485	0	0	0.645557	0.604466	0.0848888	0.0572376	0.196723
PSMB2	ENSG00000126067	35599541	35641526	-1	1	proteasome 20S subunit beta 2 [Source:HGNC Symbol;Acc:HGNC:9539]	protein_coding	-1.21329	0.0499871	31.6572	1.35158	0.00250675	31.0074	-1.81393	7.41321e-12	95.2359	0	180.081	148.424	88.1765	119.184	212.237	117.001
C1orf216	ENSG00000142686	35713877	35718894	-1	1	chromosome 1 open reading frame 216 [Source:HGNC Symbol;Acc:HGNC:26800]	protein_coding	1.36797	0.010447	6.96311	1.25301	0.115617	5.301	-1.20022	0.197543	2.19734	0	18.913	25.8761	20.9296	26.2306	13.1646	10.9673
CLSPN	ENSG00000092853	35720218	35769978	-1	1	claspin [Source:HGNC Symbol;Acc:HGNC:19715]	protein_coding	2.45007	7.07408e-17	27.1639	4.52549	8.1003e-25	23.7504	-4.92614	2.54618e-39	30.3416	0	18.7245	45.8883	6.72469	30.4751	38.063	7.72138
ENSG00000232335	ENSG00000232335	35739389	35743576	1	1	novel transcript	lncRNA	#N/A	#N/A	0	#N/A	#N/A	0	#N/A	#N/A	0	#N/A	0	0	0	0	0	0
AGO4	ENSG00000134698	35808016	35857890	1	1	argonaute RISC component 4 [Source:HGNC Symbol;Acc:HGNC:18424]	protein_coding	1.33637	0.060683	3.2795	-1.61423	0.00727449	4.48665	2.59127	5.57163e-15	16.1315	0	9.73923	13.0187	11.7871	7.30044	10.1311	26.2625
AGO1	ENSG00000092847	35869808	35930532	1	1	argonaute RISC component 1 [Source:HGNC Symbol;Acc:HGNC:3262]	protein_coding	-1.19917	0.0897296	14.0471	-1.03003	0.79996	2.28423	1.01371	0.908355	0.698339	0	84.5742	70.5271	78.4295	76.1452	50.9414	51.6398
CFAP97P1	ENSG00000271164	35873270	35873752	-1	1	CFAP97 pseudogene 1 [Source:HGNC Symbol;Acc:HGNC:54528]	processed_pseudogene	#N/A	#N/A	0	#N/A	#N/A	0	#N/A	#N/A	0	#N/A	0	0	0	0	0	0
ENSG00000286899	ENSG00000286899	35908980	35910872	-1	1	novel transcript, antisense to AGO1	lncRNA	7.84098	0.564971	0.0537964	#N/A	#N/A	0	#N/A	#N/A	0	#N/A	0	0.0537964	0	0	0	0
ENSG00000271914	ENSG00000271914	35929720	35930115	-1	1	novel transcript	lncRNA	#N/A	#N/A	0	#N/A	#N/A	0	#N/A	#N/A	0	#N/A	0	0	0	0	0	0
AGO3	ENSG00000126070	35930718	36072500	1	1	argonaute RISC catalytic component 3 [Source:HGNC Symbol;Acc:HGNC:18421]	protein_coding	1.6877	5.23536e-06	12.1917	1.01307	0.937443	0.385141	1.3613	0.0032988	11.3969	1	17.7191	29.9108	29.241	29.6262	31.5379	42.9348
ENSG00000271554	ENSG00000271554	35992109	36013630	-1	1	novel transcript, antisense to EIF2C3	lncRNA	#N/A	#N/A	0	#N/A	#N/A	0	#N/A	#N/A	0	#N/A	0	0	0	0	0	0
ENSG00000232862	ENSG00000232862	36080066	36084026	-1	1	implantation-associated protein (DKFZp564K142) pseudogene	transcribed_processed_pseudogene	#N/A	#N/A	0	#N/A	#N/A	0	#N/A	#N/A	0	#N/A	0	0	0	0	0	0
TEKT2	ENSG00000092850	36084094	36088275	1	1	tektin 2 [Source:HGNC Symbol;Acc:HGNC:11725]	protein_coding	#N/A	#N/A	0	-2.62652	0.284398	0.425358	#N/A	#N/A	0	#N/A	0	0	0.680024	0.254666	0	0
ADPRS	ENSG00000116863	36088892	36093932	1	1	ADP-ribosylserine hydrolase [Source:HGNC Symbol;Acc:HGNC:21304]	protein_coding	-2.15154	1.93629e-12	20.4501	1.01099	0.955364	0.210413	-2.30332	3.97826e-10	9.68774	0	38.2029	17.7528	18.8896	19.1	17.114	7.42629
COL8A2	ENSG00000171812	36095239	36125222	-1	1	collagen type VIII alpha 2 chain [Source:HGNC Symbol;Acc:HGNC:2216]	protein_coding	1.16975	0.689505	0.204865	-1.20182	0.493536	1.02689	-1.14139	#N/A	0.00805683	0	1.19384	1.39871	6.12022	5.09333	0.0572376	0.0491807
TRAPPC3	ENSG00000054116	36136570	36156053	-1	1	trafficking protein particle complex 3 [Source:HGNC Symbol;Acc:HGNC:19942]	protein_coding	-2.00271	6.13886e-12	27.2468	-1.51692	0.000460035	13.2099	-1.02463	0.845301	0.952337	1	54.414	27.1672	38.7614	25.5515	39.6084	38.6561
MAP7D1	ENSG00000116871	36155579	36180849	1	1	MAP7 domain containing 1 [Source:HGNC Symbol;Acc:HGNC:25514]	protein_coding	-1.32914	0.00362307	22.8426	1.97207	1.96897e-10	28.8789	1.38759	0.00278329	9.45314	0	92.2399	69.3973	29.6944	58.5733	24.3832	33.8364
RN7SL131P	ENSG00000264592	36191915	36192170	1	1	RNA, 7SL, cytoplasmic 131, pseudogene [Source:HGNC Symbol;Acc:HGNC:46147]	misc_RNA	#N/A	#N/A	0	#N/A	#N/A	0	#N/A	#N/A	0	#N/A	0	0	0	0	0	0
THRAP3	ENSG00000054118	36224432	36305357	1	1	thyroid hormone receptor associated protein 3 [Source:HGNC Symbol;Acc:HGNC:22964]	protein_coding	1.30439	0.0047439	38.1787	1.03848	0.717906	5.23142	-1.40933	0.00011256	62.4096	0	125.416	163.595	135.854	141.085	214.87	152.46
UBE2V2P4	ENSG00000231849	36241898	36242156	-1	1	ubiquitin conjugating enzyme E2 V2 pseudogene 4 [Source:HGNC Symbol;Acc:HGNC:44892]	processed_pseudogene	#N/A	#N/A	0	#N/A	#N/A	0	#N/A	#N/A	0	#N/A	0	0	0	0	0	0
SH3D21	ENSG00000214193	36306368	36329340	1	1	SH3 domain containing 21 [Source:HGNC Symbol;Acc:HGNC:26236]	protein_coding	-1.28154	0.0574028	4.98397	-2.58448	3.45522e-12	16.9583	-1.99618	8.95892e-12	24.4542	1	22.683	17.699	27.6543	10.696	48.9954	24.5412
EVA1B	ENSG00000142694	36322030	36324154	-1	1	eva-1 homolog B [Source:HGNC Symbol;Acc:HGNC:25558]	protein_coding	3.39626	1.15086e-09	6.19263	1.49377	0.0190068	4.29879	12.73	7.22845e-05	2.0906	1	2.57618	8.76881	8.6892	12.988	0.171713	2.26231
ENSG00000286379	ENSG00000286379	36329630	36335406	1	1	novel transcript	lncRNA	3.0504	0.180993	0.403259	#N/A	#N/A	0	-7.28862	0.0866792	0.351482	#N/A	0.188501	0.59176	0	0	0.400663	0.0491807
STK40	ENSG00000196182	36339624	36385924	-1	1	serine/threonine kinase 40 [Source:HGNC Symbol;Acc:HGNC:21373]	protein_coding	-1.21271	0.124085	5.67636	-1.02685	0.870094	0.517178	-1.50254	3.95365e-05	18.9355	1	32.3594	26.683	19.8718	19.3546	56.608	37.6724
LSM10	ENSG00000181817	36391238	36397908	-1	1	LSM10, U7 small nuclear RNA associated [Source:HGNC Symbol;Acc:HGNC:17562]	protein_coding	-1.57923	7.54989e-05	10.4419	1.29803	0.0651886	5.7935	-1.93248	4.84813e-08	10.6918	0	28.4637	18.0218	19.4185	25.212	22.1509	11.4591
RNU4-27P	ENSG00000222821	36402721	36402859	-1	1	RNA, U4 small nuclear 27, pseudogene [Source:HGNC Symbol;Acc:HGNC:46963]	snRNA	#N/A	#N/A	0	#N/A	#N/A	0	#N/A	#N/A	0	#N/A	0	0	0	0	0	0
OSCP1	ENSG00000116885	36415827	36450451	-1	1	organic solute carrier partner 1 [Source:HGNC Symbol;Acc:HGNC:29971]	protein_coding	-1.08696	0.715548	0.33652	-2.58732	0.00166008	3.10996	1.53559	0.0453988	1.59746	0	4.20986	3.87334	5.0624	1.95244	2.97635	4.57381
SNORA63C	ENSG00000201448	36418450	36418578	-1	1	small nucleolar RNA, H/ACA box 63C [Source:HGNC Symbol;Acc:HGNC:52210]	snoRNA	#N/A	#N/A	0	#N/A	#N/A	0	#N/A	#N/A	0	#N/A	0	0	0	0	0	0
MRPS15	ENSG00000116898	36455718	36464384	-1	1	mitochondrial ribosomal protein S15 [Source:HGNC Symbol;Acc:HGNC:14504]	protein_coding	-2.12433	4.77404e-16	52.4473	-1.22748	0.0764818	12.5318	-1.67567	8.53933e-08	26.8212	1	99.0888	46.6415	67.6246	55.0928	66.5101	39.6889
CSF3R	ENSG00000119535	36466043	36483278	-1	1	colony stimulating factor 3 receptor [Source:HGNC Symbol;Acc:HGNC:2439]	protein_coding	-4.27322	0.319397	0.197539	1.07576	0.964157	0.00933053	38.6927	#N/A	0.245904	0	0.251335	0.0537964	0.0755583	0.0848888	0	0.245904
FTLP18	ENSG00000230214	36630335	36630857	1	1	ferritin light chain pseudogene 18 [Source:HGNC Symbol;Acc:HGNC:37968]	processed_pseudogene	#N/A	#N/A	0	#N/A	#N/A	0	#N/A	#N/A	0	#N/A	0	0	0	0	0	0
ENSG00000284705	ENSG00000284705	36703953	36710582	1	1	novel transcript	lncRNA	#N/A	#N/A	0	#N/A	#N/A	0	#N/A	#N/A	0	#N/A	0	0	0	0	0	0
ENSG00000284720	ENSG00000284720	36768122	36769725	-1	1	novel transcript	lncRNA	#N/A	#N/A	0	#N/A	#N/A	0	#N/A	#N/A	0	#N/A	0	0	0	0	0	0
ENSG00000234481	ENSG00000234481	36769812	36775768	1	1	novel transcript	lncRNA	#N/A	#N/A	0	#N/A	#N/A	0	#N/A	#N/A	0	#N/A	0	0	0	0	0	0
GRIK3	ENSG00000163873	36795527	37034515	-1	1	glutamate ionotropic receptor kainate type subunit 3 [Source:HGNC Symbol;Acc:HGNC:4581]	protein_coding	1.6215	0.733318	0.044759	2.0532	0.606797	0.0942193	1.6474	#N/A	0.0411239	1	0.0628337	0.107593	0.0755583	0.169778	0.0572376	0.0983615
ENSG00000284650	ENSG00000284650	37133489	37136146	1	1	novel transcript	lncRNA	#N/A	#N/A	0	#N/A	#N/A	0	#N/A	#N/A	0	#N/A	0	0	0	0	0	0
ENSG00000223944	ENSG00000223944	37154761	37325100	-1	1	novel transcript	lncRNA	#N/A	#N/A	0	1.07576	0.964157	0.00933053	8.55788	#N/A	0.0491807	#N/A	0	0	0.0755583	0.0848888	0	0.0491807
MIR4255	ENSG00000264698	37161563	37161634	1	1	microRNA 4255 [Source:HGNC Symbol;Acc:HGNC:38187]	miRNA	#N/A	#N/A	0	#N/A	#N/A	0	#N/A	#N/A	0	#N/A	0	0	0	0	0	0
RNU6-636P	ENSG00000207328	37203610	37203716	1	1	RNA, U6 small nuclear 636, pseudogene [Source:HGNC Symbol;Acc:HGNC:47599]	snRNA	#N/A	#N/A	0	#N/A	#N/A	0	#N/A	#N/A	0	#N/A	0	0	0	0	0	0
RNA5SP43	ENSG00000252368	37264677	37264786	-1	1	RNA, 5S ribosomal pseudogene 43 [Source:HGNC Symbol;Acc:HGNC:42819]	rRNA_pseudogene	#N/A	#N/A	0	#N/A	#N/A	0	#N/A	#N/A	0	#N/A	0	0	0	0	0	0
RPS29P6	ENSG00000230451	37330852	37330996	1	1	ribosomal protein S29 pseudogene 6 [Source:HGNC Symbol;Acc:HGNC:35718]	processed_pseudogene	#N/A	#N/A	0	#N/A	#N/A	0	#N/A	#N/A	0	#N/A	0	0	0	0	0	0
LINC01137	ENSG00000233621	37350934	37474411	-1	1	long intergenic non-protein coding RNA 1137 [Source:HGNC Symbol;Acc:HGNC:49453]	lncRNA	-1.69341	0.00685892	2.65233	-1.7107	0.0538145	2.35621	2.71556	5.55183e-06	3.54605	0	6.47187	3.81954	5.66687	3.31066	2.06055	5.6066
ZC3H12A	ENSG00000163874	37474580	37484377	1	1	zinc finger CCCH-type containing 12A [Source:HGNC Symbol;Acc:HGNC:26259]	protein_coding	-1.14008	0.341726	4.09948	-2.07321	1.49799e-10	24.0577	1.81817	5.40202e-08	14.8971	0	33.3647	29.2652	46.4683	22.4106	18.2015	33.0986
MIR6732	ENSG00000283724	37480230	37480289	1	1	microRNA 6732 [Source:HGNC Symbol;Acc:HGNC:50066]	miRNA	#N/A	#N/A	0	#N/A	#N/A	0	#N/A	#N/A	0	#N/A	0	0	0	0	0	0
MEAF6	ENSG00000163875	37489993	37514766	-1	1	MYST/Esa1 associated factor 6 [Source:HGNC Symbol;Acc:HGNC:25674]	protein_coding	-1.04754	0.701543	1.46217	-1.70547	1.25353e-06	21.4428	1.06496	0.607238	1.84826	0	32.2337	30.7715	51.833	30.3902	28.4471	30.2953
MIR5581	ENSG00000263675	37500935	37500994	-1	1	microRNA 5581 [Source:HGNC Symbol;Acc:HGNC:43527]	miRNA	#N/A	#N/A	0	#N/A	#N/A	0	#N/A	#N/A	0	#N/A	0	0	0	0	0	0
SNIP1	ENSG00000163877	37534449	37554293	-1	1	Smad nuclear interacting protein 1 [Source:HGNC Symbol;Acc:HGNC:30587]	protein_coding	1.38544	0.0186702	4.70232	-1.15077	0.399602	2.83991	1.2098	0.218166	1.76649	0	12.1897	16.8921	21.6852	18.8453	8.41392	10.1804
FTH1P1	ENSG00000232273	37544763	37545294	1	1	ferritin heavy chain 1 pseudogene 1 [Source:HGNC Symbol;Acc:HGNC:3979]	processed_pseudogene	#N/A	#N/A	0	#N/A	#N/A	0	#N/A	#N/A	0	#N/A	0	0	0	0	0	0
ENSG00000237749	ENSG00000237749	37556247	37556499	1	1	ribosomal protein S27 (metallopanstimulin 1) (RPS27) pseudogene	processed_pseudogene	#N/A	#N/A	0	#N/A	#N/A	0	#N/A	#N/A	0	#N/A	0	0	0	0	0	0
DNALI1	ENSG00000163879	37556919	37566857	1	1	dynein axonemal light intermediate chain 1 [Source:HGNC Symbol;Acc:HGNC:14353]	protein_coding	43.5513	0.00030509	3.00356	-8.40238	5.0131e-05	3.20235	#N/A	#N/A	0	#N/A	0.0628337	3.06639	3.6268	0.424444	0	0
GNL2	ENSG00000134697	37566816	37595937	-1	1	G protein nucleolar 2 [Source:HGNC Symbol;Acc:HGNC:29925]	protein_coding	2.2038	5.92086e-15	32.0056	1.53792	8.16771e-05	18.9489	-2.02184	4.77943e-12	24.1294	0	26.5787	58.5843	35.2101	54.159	47.7361	23.6068
ENSG00000284748	ENSG00000284748	37596126	37607336	1	1	novel transcript	lncRNA	#N/A	#N/A	0	#N/A	#N/A	0	#N/A	#N/A	0	#N/A	0	0	0	0	0	0
RSPO1	ENSG00000169218	37611350	37634892	-1	1	R-spondin 1 [Source:HGNC Symbol;Acc:HGNC:21679]	protein_coding	7.84098	0.564971	0.0537964	#N/A	#N/A	0	-1.14139	#N/A	0.00805683	#N/A	0	0.0537964	0	0	0.0572376	0.0491807
C1orf109	ENSG00000116922	37681570	37692249	-1	1	chromosome 1 open reading frame 109 [Source:HGNC Symbol;Acc:HGNC:26039]	protein_coding	-1.21561	0.24692	2.27399	-1.24474	0.24729	2.5547	-1.66484	0.000150231	5.92282	1	12.8181	10.5441	12.996	10.4413	14.8245	8.90171
CDCA8	ENSG00000134690	37692481	37709719	1	1	cell division cycle associated 8 [Source:HGNC Symbol;Acc:HGNC:14629]	protein_coding	-1.1326	0.2994	8.94515	1.08797	0.523609	6.53103	-1.82054	1.50662e-09	24.743	0	76.4058	67.4607	74.1982	80.7292	54.8908	30.1478
EPHA10	ENSG00000183317	37713880	37765133	-1	1	EPH receptor A10 [Source:HGNC Symbol;Acc:HGNC:19987]	protein_coding	-2.20038	0.566171	0.0718711	15.7949	0.465262	0.169778	-1.14139	#N/A	0.00805683	0	0.125667	0.0537964	0	0.169778	0.0572376	0.0491807
Y_RNA_17	ENSG00000200421	37737955	37738054	-1	1	Y RNA [Source:RFAM;Acc:RF00019]	misc_RNA	#N/A	#N/A	0	#N/A	#N/A	0	#N/A	#N/A	0	#N/A	0	0	0	0	0	0
ACTN4P2	ENSG00000214141	37776670	37779418	1	1	actinin alpha 4 pseudogene 2 [Source:HGNC Symbol;Acc:HGNC:44032]	processed_pseudogene	#N/A	#N/A	0	#N/A	#N/A	0	#N/A	#N/A	0	#N/A	0	0	0	0	0	0
ENSG00000227416	ENSG00000227416	37782457	37782885	-1	1	novel pseudogene	processed_pseudogene	#N/A	#N/A	0	#N/A	#N/A	0	#N/A	#N/A	0	#N/A	0	0	0	0	0	0
MANEAL	ENSG00000185090	37793847	37801137	1	1	mannosidase endo-alpha like [Source:HGNC Symbol;Acc:HGNC:26452]	protein_coding	-2.82374	3.17164e-16	15.7092	-1.31659	0.046173	6.44987	-2.70695	5.67325e-15	13.6113	1	24.3167	8.60742	26.8232	20.3733	21.5786	7.96728
ENSG00000233728	ENSG00000233728	37799720	37800879	-1	1	novel transcript	lncRNA	7.84098	0.564971	0.0537964	-10.1712	0.556172	0.0755583	61.2937	0.232814	0.393446	0	0	0.0537964	0.0755583	0	0	0.393446
YRDC	ENSG00000196449	37802945	37808208	-1	1	yrdC N6-threonylcarbamoyltransferase domain containing [Source:HGNC Symbol;Acc:HGNC:28905]	protein_coding	-1.80491	7.33742e-09	22.3914	1.15339	0.388629	3.02949	-2.15326	3.1279e-13	22.0145	0	50.2041	27.8127	19.7207	22.7502	41.0966	19.0821
C1orf122	ENSG00000197982	37806979	37809454	1	1	chromosome 1 open reading frame 122 [Source:HGNC Symbol;Acc:HGNC:24789]	protein_coding	-1.90621	2.86467e-08	13.2656	1.41827	0.00491505	9.99422	-1.44071	0.0026792	6.37534	0	27.8982	14.6326	23.8764	33.8706	20.8345	14.4591
MTF1	ENSG00000188786	37809574	37859592	-1	1	metal regulatory transcription factor 1 [Source:HGNC Symbol;Acc:HGNC:7428]	protein_coding	1.32612	0.0493626	3.95821	1.45042	0.00854505	6.78033	-1.24587	0.0766789	4.11302	0	12.1269	16.0851	15.0361	21.8164	20.8345	16.7215
ENSG00000235673	ENSG00000235673	37840986	37841676	1	1	ribosomal protein S2 (RPS2) pseudogene	processed_pseudogene	#N/A	#N/A	0	#N/A	#N/A	0	#N/A	#N/A	0	#N/A	0	0	0	0	0	0
ENSG00000230955	ENSG00000230955	37860697	37861580	1	1	novel transcript	lncRNA	14.7987	0.519263	0.107593	#N/A	#N/A	0	-9.53721	#N/A	0.0572376	#N/A	0	0.107593	0	0	0.0572376	0
INPP5B	ENSG00000204084	37860697	37947057	-1	1	inositol polyphosphate-5-phosphatase B [Source:HGNC Symbol;Acc:HGNC:6077]	protein_coding	1.02393	0.8746	0.453746	-1.05641	0.743672	0.716052	1.51874	5.86035e-05	14.7006	0	18.913	19.3667	13.4494	12.7333	28.3326	43.0332
SNORA63_1	ENSG00000252448	37884237	37884317	1	1	Small nucleolar RNA SNORA63 [Source:RFAM;Acc:RF00092]	snoRNA	#N/A	#N/A	0	#N/A	#N/A	0	#N/A	#N/A	0	#N/A	0	0	0	0	0	0
RNU6-584P	ENSG00000222282	37885023	37885117	1	1	RNA, U6 small nuclear 584, pseudogene [Source:HGNC Symbol;Acc:HGNC:47547]	snRNA	#N/A	#N/A	0	#N/A	#N/A	0	#N/A	#N/A	0	#N/A	0	0	0	0	0	0
Metazoa_SRP_6	ENSG00000277168	37953508	37953780	1	1	Metazoan signal recognition particle RNA [Source:RFAM;Acc:RF00017]	misc_RNA	#N/A	#N/A	0	#N/A	#N/A	0	#N/A	#N/A	0	#N/A	0	0	0	0	0	0
SF3A3	ENSG00000183431	37956975	37990075	-1	1	splicing factor 3a subunit 3 [Source:HGNC Symbol;Acc:HGNC:10767]	protein_coding	-1.04779	0.645608	5.47088	-1.24859	0.0332772	24.4147	-1.71757	1.68749e-09	55.5524	1	119.95	114.479	122.631	98.2163	132.963	77.4105
RNU6-510P	ENSG00000212541	37991462	37991569	1	1	RNA, U6 small nuclear 510, pseudogene [Source:HGNC Symbol;Acc:HGNC:47473]	snRNA	#N/A	#N/A	0	#N/A	#N/A	0	#N/A	#N/A	0	#N/A	0	0	0	0	0	0
FHL3	ENSG00000183386	37996770	38005606	-1	1	four and a half LIM domains 3 [Source:HGNC Symbol;Acc:HGNC:3704]	protein_coding	1.67952	3.58994e-06	13.4983	-1.31125	0.0636104	5.41639	2.28524	1.09917e-06	5.23129	0	19.8555	33.3538	22.8186	17.4022	4.06387	9.29516
UTP11	ENSG00000183520	38009258	38024820	1	1	UTP11 small subunit processome component [Source:HGNC Symbol;Acc:HGNC:24329]	protein_coding	1.73351	1.13341e-07	20.2857	1.07485	0.560115	2.62226	-1.62227	8.23574e-07	22.5287	0	27.6468	47.9326	34.9835	37.6057	58.7258	36.197
POU3F1	ENSG00000185668	38043829	38046793	-1	1	POU class 3 homeobox 1 [Source:HGNC Symbol;Acc:HGNC:9214]	protein_coding	-19.5335	0.462677	0.125667	-54.4163	0.364527	0.45335	-18.098	#N/A	0.114475	1	0.125667	0	0.45335	0	0.114475	0
MIR3659HG	ENSG00000224592	38047314	38119025	1	1	MIR3659 host gene [Source:HGNC Symbol;Acc:HGNC:54306]	lncRNA	#N/A	#N/A	0	-3.35579	0.426838	0.217344	#N/A	#N/A	0	#N/A	0	0	0.302233	0.0848888	0	0
ENSG00000223589	ENSG00000223589	38080572	38080911	-1	1	FK506 binding protein 3, 25kDa (FKBP3) pseudogene	processed_pseudogene	#N/A	#N/A	0	#N/A	#N/A	0	#N/A	#N/A	0	#N/A	0	0	0	0	0	0
MIR3659	ENSG00000265596	38089231	38089329	1	1	microRNA 3659 [Source:HGNC Symbol;Acc:HGNC:38882]	miRNA	#N/A	#N/A	0	#N/A	#N/A	0	#N/A	#N/A	0	#N/A	0	0	0	0	0	0
LINC02786	ENSG00000284623	38129464	38140593	-1	1	long intergenic non-protein coding RNA 2786 [Source:HGNC Symbol;Acc:HGNC:54307]	lncRNA	#N/A	#N/A	0	#N/A	#N/A	0	#N/A	#N/A	0	#N/A	0	0	0	0	0	0
ENSG00000286552	ENSG00000286552	38149544	38162545	1	1	novel transcript	lncRNA	#N/A	#N/A	0	#N/A	#N/A	0	#N/A	#N/A	0	#N/A	0	0	0	0	0	0
ENSG00000287987	ENSG00000287987	38193619	38210340	1	1	novel transcript	lncRNA	#N/A	#N/A	0	#N/A	#N/A	0	-18.098	#N/A	0.114475	#N/A	0	0	0	0	0.114475	0
LINC01343	ENSG00000237290	38209034	38214806	-1	1	long intergenic non-protein coding RNA 1343 [Source:HGNC Symbol;Acc:HGNC:50553]	lncRNA	-12.3723	0.00011668	1.91212	#N/A	#N/A	0	-1.57367	0.293581	0.398984	#N/A	2.07351	0.161389	0	0	1.08751	0.68853
ENSG00000275350	ENSG00000275350	38383838	38384422	-1	1	tubulin, beta 3 class III (TUBB3) pseudogene	processed_pseudogene	#N/A	#N/A	0	#N/A	#N/A	0	#N/A	#N/A	0	#N/A	0	0	0	0	0	0
RNU6-753P	ENSG00000200796	38396659	38396765	1	1	RNA, U6 small nuclear 753, pseudogene [Source:HGNC Symbol;Acc:HGNC:47716]	snRNA	#N/A	#N/A	0	#N/A	#N/A	0	#N/A	#N/A	0	#N/A	0	0	0	0	0	0
LINC01685	ENSG00000238063	38474825	38516520	1	1	long intergenic non-protein coding RNA 1685 [Source:HGNC Symbol;Acc:HGNC:52473]	lncRNA	-1.16396	0.920766	0.00903734	-10.1712	0.556172	0.0755583	16.0916	#N/A	0.0983615	0	0.0628337	0.0537964	0.0755583	0	0	0.0983615
HSPA5P1	ENSG00000215895	38708931	38710890	1	1	HSPA5 pseudogene 1 [Source:HGNC Symbol;Acc:HGNC:54532]	processed_pseudogene	#N/A	#N/A	0	#N/A	#N/A	0	#N/A	#N/A	0	#N/A	0	0	0	0	0	0
ENSG00000284632	ENSG00000284632	38754216	38815979	-1	1	novel transcript	lncRNA	#N/A	#N/A	0	#N/A	#N/A	0	#N/A	#N/A	0	#N/A	0	0	0	0	0	0
RRAGC	ENSG00000116954	38838198	38859772	-1	1	Ras related GTP binding C [Source:HGNC Symbol;Acc:HGNC:19902]	protein_coding	1.05559	0.826081	0.210909	-1.16659	0.556172	0.818878	2.17273	0.000138567	3.16234	0	3.77002	3.98093	5.74243	4.92355	2.69017	5.85251
ENSG00000273637	ENSG00000273637	38839333	38874494	-1	1	novel transcript	lncRNA	-10.3328	0.54858	0.0628337	#N/A	#N/A	0	#N/A	#N/A	0	#N/A	0.0628337	0	0	0	0	0
ENSG00000228436	ENSG00000228436	38859912	38965038	1	1	novel transcript	lncRNA	126.122	0.18834	0.968335	-72.1144	0.325307	0.604466	-1.15886	0.859367	0.0402842	0	0	0.968335	0.604466	0	0.286188	0.245904
MYCBP	ENSG00000214114	38862493	38873368	-1	1	MYC binding protein [Source:HGNC Symbol;Acc:HGNC:7554]	protein_coding	-1.00592	0.964168	0.100154	-1.32681	0.0467696	5.93688	-1.91726	1.19687e-09	17.4193	1	17.1536	17.0535	24.1031	18.1662	36.4031	18.9838
ENSG00000274944	ENSG00000274944	38864501	38881617	-1	1	novel protein	protein_coding	2.87411	0.329276	0.250907	8.27561	0.556172	0.0848888	53.7601	0.248251	0.344265	1	0.125667	0.376575	0	0.0848888	0	0.344265
GJA9	ENSG00000131233	38874069	38881587	-1	1	gap junction protein alpha 9 [Source:HGNC Symbol;Acc:HGNC:19155]	protein_coding	#N/A	#N/A	0	53.3913	0.254183	0.594222	#N/A	#N/A	0	#N/A	0	0	0	0.594222	0	0
RHBDL2	ENSG00000158315	38885807	38941830	-1	1	rhomboid like 2 [Source:HGNC Symbol;Acc:HGNC:16083]	protein_coding	-1.13461	0.699351	0.253473	-7.60868	2.70309e-05	3.4197	1.36697	0.328627	0.569357	0	2.13635	1.88287	3.92903	0.509333	1.54541	2.11477
RNU6-605P	ENSG00000199963	38926870	38926977	1	1	RNA, U6 small nuclear 605, pseudogene [Source:HGNC Symbol;Acc:HGNC:47568]	snRNA	#N/A	#N/A	0	#N/A	#N/A	0	#N/A	#N/A	0	#N/A	0	0	0	0	0	0
Y_RNA_18	ENSG00000207466	38950825	38950925	-1	1	Y RNA [Source:RFAM;Acc:RF00019]	misc_RNA	#N/A	#N/A	0	#N/A	#N/A	0	#N/A	#N/A	0	#N/A	0	0	0	0	0	0
EIF1P2	ENSG00000235549	38958275	38958925	-1	1	eukaryotic translation initiation factor 1 pseudogene 2 [Source:HGNC Symbol;Acc:HGNC:49615]	processed_pseudogene	#N/A	#N/A	0	#N/A	#N/A	0	#N/A	#N/A	0	#N/A	0	0	0	0	0	0
AKIRIN1	ENSG00000174574	38991276	39006059	1	1	akirin 1 [Source:HGNC Symbol;Acc:HGNC:25744]	protein_coding	-1.05591	0.624119	2.53799	1.345	0.0115315	11.7632	-1.13479	0.22497	7.18013	0	47.9421	45.4041	34.0768	45.8399	60.4429	53.2627
NDUFS5	ENSG00000168653	39026318	39034636	1	1	NADH:ubiquinone oxidoreductase subunit S5 [Source:HGNC Symbol;Acc:HGNC:7712]	protein_coding	1.19852	0.07744	21.8064	-2.19858	1.03569e-17	90.4598	-1.07759	0.452416	12.1054	0	109.833	131.64	165.926	75.4661	168.107	156.001
MACF1	ENSG00000127603	39081316	39487177	1	1	microtubule actin crosslinking factor 1 [Source:HGNC Symbol;Acc:HGNC:13664]	protein_coding	1.56612	1.9802e-07	136.03	-1.85647	9.58897e-13	180.604	1.59252	6.37264e-08	127.725	0	240.276	376.306	391.467	210.864	215.557	343.282
RNU6-608P	ENSG00000206654	39120940	39121043	-1	1	RNA, U6 small nuclear 608, pseudogene [Source:HGNC Symbol;Acc:HGNC:47571]	snRNA	#N/A	#N/A	0	#N/A	#N/A	0	#N/A	#N/A	0	#N/A	0	0	0	0	0	0
RNA5SP44	ENSG00000222378	39154164	39154296	-1	1	RNA, 5S ribosomal pseudogene 44 [Source:HGNC Symbol;Acc:HGNC:42820]	rRNA_pseudogene	#N/A	#N/A	0	#N/A	#N/A	0	#N/A	#N/A	0	#N/A	0	0	0	0	0	0
ENSG00000287422	ENSG00000287422	39226670	39238620	-1	1	novel transcript, antisense to MACF1	lncRNA	#N/A	#N/A	0	#N/A	#N/A	0	#N/A	#N/A	0	#N/A	0	0	0	0	0	0
ENSG00000226438	ENSG00000226438	39249838	39257649	-1	1	novel transcript	lncRNA	#N/A	#N/A	0	#N/A	#N/A	0	#N/A	#N/A	0	#N/A	0	0	0	0	0	0
HSPE1P8	ENSG00000217897	39304294	39304898	-1	1	heat shock protein family E (Hsp10) member 1 pseudogene 8 [Source:HGNC Symbol;Acc:HGNC:49326]	processed_pseudogene	#N/A	#N/A	0	#N/A	#N/A	0	#N/A	#N/A	0	#N/A	0	0	0	0	0	0
BMP8A	ENSG00000183682	39491636	39529869	1	1	bone morphogenetic protein 8a [Source:HGNC Symbol;Acc:HGNC:21650]	protein_coding	1.02394	0.972808	0.00860966	-4.97326	0.247405	0.368461	3.18994	#N/A	0.139485	0	0.314169	0.322778	0.45335	0.0848888	0.0572376	0.196723
OXCT2P1	ENSG00000237624	39514956	39516490	1	1	3-oxoacid CoA-transferase 2 pseudogene 1 [Source:HGNC Symbol;Acc:HGNC:21627]	unprocessed_pseudogene	#N/A	#N/A	0	#N/A	#N/A	0	#N/A	#N/A	0	#N/A	0	0	0	0	0	0
PPIEL	ENSG00000243970	39522280	39559671	-1	1	peptidylprolyl isomerase E like pseudogene [Source:HGNC Symbol;Acc:HGNC:33195]	transcribed_unprocessed_pseudogene	1.21675	0.519263	0.615451	-2.62652	0.284398	0.425358	1.89219	0.00533025	1.99728	0	2.82752	3.44297	0.680024	0.254666	2.23227	4.22954
PABPC4	ENSG00000090621	39560709	39576790	-1	1	poly(A) binding protein cytoplasmic 4 [Source:HGNC Symbol;Acc:HGNC:8557]	protein_coding	-1.60455	2.99191e-08	182.291	-1.65356	8.31406e-09	164.612	-1.00787	0.940585	1.91031	1	483.82	301.529	416.477	251.865	244.519	242.609
PABPC4-AS1	ENSG00000228060	39565052	39573860	1	1	PABPC4 antisense RNA 1 [Source:HGNC Symbol;Acc:HGNC:40424]	lncRNA	#N/A	#N/A	0	#N/A	#N/A	0	#N/A	#N/A	0	#N/A	0	0	0	0	0	0
SNORA55	ENSG00000201457	39567374	39567508	-1	1	small nucleolar RNA, H/ACA box 55 [Source:HGNC Symbol;Acc:HGNC:32649]	snoRNA	#N/A	#N/A	0	#N/A	#N/A	0	#N/A	#N/A	0	#N/A	0	0	0	0	0	0
HEYL	ENSG00000163909	39623435	39639643	-1	1	hes related family bHLH transcription factor with YRPW motif like [Source:HGNC Symbol;Acc:HGNC:4882]	protein_coding	1434.17	0.0280492	11.0821	196.258	0.10199	2.20711	-9.53721	#N/A	0.0572376	0	0	11.0821	0	2.20711	0.0572376	0
ENSG00000225903	ENSG00000225903	39633416	39633903	1	1	novel transcript	lncRNA	#N/A	#N/A	0	#N/A	#N/A	0	#N/A	#N/A	0	#N/A	0	0	0	0	0	0
NT5C1A	ENSG00000116981	39651229	39672107	-1	1	5'-nucleotidase, cytosolic IA [Source:HGNC Symbol;Acc:HGNC:17819]	protein_coding	223.53	0.128439	1.72148	1.19403	0.6986	0.224847	3.96122	#N/A	0.188666	1	0	1.72148	1.13337	1.35822	0.0572376	0.245904
HPCAL4	ENSG00000116983	39678648	39691485	-1	1	hippocalcin like 4 [Source:HGNC Symbol;Acc:HGNC:18212]	protein_coding	1.32577	0.58918	0.187646	1.71327	0.0148794	2.97495	-9.53721	#N/A	0.0572376	0	0.565504	0.753149	4.1557	7.13066	0.0572376	0
PPIE	ENSG00000084072	39692182	39763914	1	1	peptidylprolyl isomerase E [Source:HGNC Symbol;Acc:HGNC:9258]	protein_coding	-1.89806	3.33302e-11	33.7754	-1.86543	1.68657e-08	23.7339	1.1073	0.379022	3.21257	0	71.3791	37.6037	51.1529	27.4191	29.9353	33.1478
ENSG00000225333	ENSG00000225333	39718028	39718595	1	1	novel pseudogene	processed_pseudogene	#N/A	#N/A	0	#N/A	#N/A	0	#N/A	#N/A	0	#N/A	0	0	0	0	0	0
RNU7-121P	ENSG00000252413	39723566	39723627	-1	1	RNA, U7 small nuclear 121 pseudogene [Source:HGNC Symbol;Acc:HGNC:45655]	snRNA	#N/A	#N/A	0	#N/A	#N/A	0	#N/A	#N/A	0	#N/A	0	0	0	0	0	0
BMP8B	ENSG00000116985	39757182	39788865	-1	1	bone morphogenetic protein 8b [Source:HGNC Symbol;Acc:HGNC:1075]	protein_coding	-4.15473	0.0678215	0.529782	4.4726	1.11417e-09	6.86392	-5.71277	1.2338e-08	3.97188	0	0.691171	0.161389	1.96451	8.82843	4.80796	0.836073
OXCT2	ENSG00000198754	39769523	39771348	-1	1	3-oxoacid CoA-transferase 2 [Source:HGNC Symbol;Acc:HGNC:18606]	protein_coding	-1.1671	0.853319	0.0451867	1.00598	0.986713	0.015919	1.04986	0.9355	0.02585	0	0.314169	0.268982	2.19119	2.20711	0.515138	0.540988
BMP8B-AS1	ENSG00000285905	39779969	39781418	1	1	BMP8B antisense RNA 1 [Source:HGNC Symbol;Acc:HGNC:54364]	lncRNA	#N/A	#N/A	0	#N/A	#N/A	0	#N/A	#N/A	0	#N/A	0	0	0	0	0	0
ENSG00000261798	ENSG00000261798	39788976	39790171	1	1	novel transcript, antisense to BMP8B	lncRNA	#N/A	#N/A	0	#N/A	#N/A	0	#N/A	#N/A	0	#N/A	0	0	0	0	0	0
ENSG00000229213	ENSG00000229213	39795843	39795996	-1	1	microtubule-actin crosslinking factor 1 (MACF1) pseudogene	unprocessed_pseudogene	#N/A	#N/A	0	#N/A	#N/A	0	#N/A	#N/A	0	#N/A	0	0	0	0	0	0
ENSG00000284719	ENSG00000284719	39799422	39809450	1	1	novel transcript	lncRNA	-1.16585	0.908178	0.0180747	-10.1712	0.556172	0.0755583	-1.61207	0.501777	0.154759	1	0.125667	0.107593	0.0755583	0	0.400663	0.245904
LINC02811	ENSG00000284678	39801414	39817460	-1	1	long intergenic non-protein coding RNA 2811 [Source:HGNC Symbol;Acc:HGNC:54343]	lncRNA	#N/A	#N/A	0	#N/A	#N/A	0	#N/A	#N/A	0	#N/A	0	0	0	0	0	0
TRIT1	ENSG00000043514	39838110	39883511	-1	1	tRNA isopentenyltransferase 1 [Source:HGNC Symbol;Acc:HGNC:20286]	protein_coding	1.22624	0.153401	3.68452	-1.40995	0.0115529	7.44805	-1.24273	0.0844655	3.86964	0	16.2739	19.9585	25.6143	18.1662	19.8042	15.9346
Y_RNA_19	ENSG00000202222	39881566	39881678	-1	1	Y RNA [Source:RFAM;Acc:RF00019]	misc_RNA	#N/A	#N/A	0	#N/A	#N/A	0	#N/A	#N/A	0	#N/A	0	0	0	0	0	0
MYCL	ENSG00000116990	39895426	39902256	-1	1	MYCL proto-oncogene, bHLH transcription factor [Source:HGNC Symbol;Acc:HGNC:7555]	protein_coding	-27.2044	1.08548e-09	5.81685	-9.44883	6.17192e-17	12.9792	-1.64121	0.279073	0.38287	1	6.03204	0.215186	14.5072	1.528	0.973039	0.590169
MYCL-AS1	ENSG00000236546	39897745	39899098	1	1	MYCL antisense RNA 1 [Source:HGNC Symbol;Acc:HGNC:40386]	lncRNA	21.7564	0.458378	0.161389	#N/A	#N/A	0	#N/A	#N/A	0	#N/A	0	0.161389	0	0	0	0
Y_RNA_20	ENSG00000207356	39944890	39944998	-1	1	Y RNA [Source:RFAM;Acc:RF00019]	misc_RNA	#N/A	#N/A	0	#N/A	#N/A	0	#N/A	#N/A	0	#N/A	0	0	0	0	0	0
MFSD2A	ENSG00000168389	39955112	39969968	1	1	major facilitator superfamily domain containing 2A [Source:HGNC Symbol;Acc:HGNC:25897]	protein_coding	-5.77387	6.1046e-63	70.3995	-1.55218	0.000224831	13.5485	1.05056	0.690911	1.42981	0	85.1397	14.7402	38.0814	24.5329	28.2754	29.7052
ENSG00000228477	ENSG00000228477	39962680	39963404	1	1	ribosomal protein S2 (RPS2) pseudogene	processed_pseudogene	#N/A	#N/A	0	#N/A	#N/A	0	#N/A	#N/A	0	#N/A	0	0	0	0	0	0
CAP1	ENSG00000131236	40040233	40072649	1	1	cyclase associated actin cytoskeleton regulatory protein 1 [Source:HGNC Symbol;Acc:HGNC:20040]	protein_coding	1.07556	0.52777	39.8742	-1.15775	0.166283	44.8868	1.42161	4.29595e-05	192.578	0	527.678	567.552	329.434	284.547	456.756	649.333
PPT1	ENSG00000131238	40072710	40097260	-1	1	palmitoyl-protein thioesterase 1 [Source:HGNC Symbol;Acc:HGNC:9325]	protein_coding	1.04263	0.690313	3.97385	-1.31965	0.0067524	25.751	-1.65706	5.83759e-08	35.4538	0	93.1824	97.1563	106.31	80.5595	89.4051	53.9513
OAZ1P1	ENSG00000226745	40132764	40133448	1	1	OAZ1 pseudogene 1 [Source:HGNC Symbol;Acc:HGNC:54556]	processed_pseudogene	#N/A	#N/A	0	#N/A	#N/A	0	#N/A	#N/A	0	#N/A	0	0	0	0	0	0
RLF	ENSG00000117000	40161387	40240921	1	1	RLF zinc finger [Source:HGNC Symbol;Acc:HGNC:10025]	protein_coding	2.8106	2.36739e-18	21.6305	1.4448	0.0113835	6.22525	-1.01668	0.894275	0.577865	0	11.9384	33.5689	13.9783	20.2035	35.2011	34.6232
RNU6-1237P	ENSG00000207508	40177843	40177949	1	1	RNA, U6 small nuclear 1237, pseudogene [Source:HGNC Symbol;Acc:HGNC:48200]	snRNA	#N/A	#N/A	0	#N/A	#N/A	0	#N/A	#N/A	0	#N/A	0	0	0	0	0	0
TMCO2	ENSG00000188800	40245947	40251684	1	1	transmembrane and coiled-coil domains 2 [Source:HGNC Symbol;Acc:HGNC:23312]	protein_coding	#N/A	#N/A	0	#N/A	#N/A	0	8.55788	#N/A	0.0491807	#N/A	0	0	0	0	0	0.0491807
ENSG00000259943	ENSG00000259943	40256427	40257967	-1	1	novel transcript, antisense to ZMPSTE24	lncRNA	#N/A	#N/A	0	#N/A	#N/A	0	#N/A	#N/A	0	#N/A	0	0	0	0	0	0
ZMPSTE24	ENSG00000084073	40258041	40294180	1	1	zinc metallopeptidase STE24 [Source:HGNC Symbol;Acc:HGNC:12877]	protein_coding	2.98682	3.02422e-26	41.5878	1.03598	0.79092	1.19122	-1.51124	1.2085e-05	28.2144	0	20.9236	62.5114	33.019	34.2102	83.3951	55.1808
ENSG00000231296	ENSG00000231296	40262672	40262984	-1	1	pseudogene similar to part of RIO kinase 2 (yeast) (RIOK2)	processed_pseudogene	#N/A	#N/A	0	#N/A	#N/A	0	#N/A	#N/A	0	#N/A	0	0	0	0	0	0
COL9A2	ENSG00000049089	40300489	40317813	-1	1	collagen type IX alpha 2 chain [Source:HGNC Symbol;Acc:HGNC:2218]	protein_coding	-5.17052	0.00126797	1.37373	497.029	0.0457925	5.60266	1.27458	#N/A	0.0330671	0	1.69651	0.322778	0	5.60266	0.114475	0.147542
ENSG00000227311	ENSG00000227311	40333078	40333557	-1	1	ribosomal protein L21 (RPL21)	processed_pseudogene	#N/A	#N/A	0	#N/A	#N/A	0	#N/A	#N/A	0	#N/A	0	0	0	0	0	0
SMAP2	ENSG00000084070	40344850	40423326	1	1	small ArfGAP2 [Source:HGNC Symbol;Acc:HGNC:25082]	protein_coding	-1.3843	0.00196548	13.7293	1.0623	0.647504	1.73586	-1.86234	1.22034e-09	21.1263	0	49.4501	35.7208	27.8054	29.5413	45.6183	24.492
ENSG00000213172	ENSG00000213172	40364766	40365183	1	1	ribosomal protein L10a (RPL10A)	processed_pseudogene	#N/A	#N/A	0	#N/A	#N/A	0	#N/A	#N/A	0	#N/A	0	0	0	0	0	0
ENSG00000284677	ENSG00000284677	40436199	40450039	-1	1	novel transcript	lncRNA	-10.3328	0.54858	0.0628337	8.27561	0.556172	0.0848888	#N/A	#N/A	0	#N/A	0.0628337	0	0	0.0848888	0	0
ZFP69B	ENSG00000187801	40450102	40463718	1	1	ZFP69 zinc finger protein B [Source:HGNC Symbol;Acc:HGNC:28053]	protein_coding	2.82248	1.94606e-08	6.08418	-1.41827	0.316425	1.13703	1.54531	0.0565063	1.40795	0	3.33019	9.41437	3.85347	2.71644	2.57569	3.98364
ENSG00000260920	ENSG00000260920	40464319	40466767	1	1	novel transcript, sense overlapping with ZNF643	lncRNA	#N/A	#N/A	0	#N/A	#N/A	0	#N/A	#N/A	0	#N/A	0	0	0	0	0	0
ENSG00000279667	ENSG00000279667	40473055	40474059	1	1	TEC	TEC	#N/A	#N/A	0	#N/A	#N/A	0	#N/A	#N/A	0	#N/A	0	0	0	0	0	0
ZFP69	ENSG00000187815	40477290	40496343	1	1	ZFP69 zinc finger protein [Source:HGNC Symbol;Acc:HGNC:24708]	protein_coding	1.15134	0.564971	0.525077	1.97194	0.0916662	1.26217	1.44097	0.0780733	1.49188	1	3.45585	3.98093	1.28449	2.54666	3.37702	4.86889
ENSG00000238287	ENSG00000238287	40493157	40508661	-1	1	novel transcript	lncRNA	#N/A	#N/A	0	#N/A	#N/A	0	#N/A	#N/A	0	#N/A	0	0	0	0	0	0
EXO5	ENSG00000164002	40508741	40516038	1	1	exonuclease 5 [Source:HGNC Symbol;Acc:HGNC:26115]	protein_coding	1.60458	0.00192495	4.56414	1.8956	5.9619e-05	7.18592	-1.36387	0.101921	1.55951	0	7.54005	12.1042	8.00918	15.1951	5.83823	4.27872
ENSG00000227278	ENSG00000227278	40514461	40515057	-1	1	novel transcript	lncRNA	#N/A	#N/A	0	#N/A	#N/A	0	#N/A	#N/A	0	#N/A	0	0	0	0	0	0
ENSG00000238186	ENSG00000238186	40515754	40517174	-1	1	novel transcript	lncRNA	#N/A	#N/A	0	#N/A	#N/A	0	#N/A	#N/A	0	#N/A	0	0	0	0	0	0
ZNF684	ENSG00000117010	40531573	40548167	1	1	zinc finger protein 684 [Source:HGNC Symbol;Acc:HGNC:28418]	protein_coding	-1.16786	0.629255	0.30727	1.30731	0.540022	0.563488	-1.44061	0.284693	0.544846	0	2.13635	1.82908	1.8134	2.37689	1.77436	1.22952
ENSG00000286838	ENSG00000286838	40559666	40584335	-1	1	novel transcript	lncRNA	#N/A	#N/A	0	#N/A	#N/A	0	#N/A	#N/A	0	#N/A	0	0	0	0	0	0
ENSG00000236505	ENSG00000236505	40563534	40563659	1	1	novel pseudogene	unprocessed_pseudogene	#N/A	#N/A	0	#N/A	#N/A	0	#N/A	#N/A	0	#N/A	0	0	0	0	0	0
GTF2F2P2	ENSG00000233910	40593633	40594353	-1	1	general transcription factor IIF subunit 2 pseudogene 2 [Source:HGNC Symbol;Acc:HGNC:39092]	processed_pseudogene	#N/A	#N/A	0	#N/A	#N/A	0	#N/A	#N/A	0	#N/A	0	0	0	0	0	0
RIMS3	ENSG00000117016	40620680	40665682	-1	1	regulating synaptic membrane exocytosis 3 [Source:HGNC Symbol;Acc:HGNC:21292]	protein_coding	-10.1348	2.18443e-30	16.7697	1.33621	0.483346	0.667038	1.3616	0.320594	0.602425	0	18.5988	1.82908	1.96451	2.63155	1.65989	2.26231
ENSG00000287743	ENSG00000287743	40659848	40667480	1	1	novel transcript, antisense to RIMS3	lncRNA	#N/A	#N/A	0	#N/A	#N/A	0	-9.53721	#N/A	0.0572376	#N/A	0	0	0	0	0.0572376	0
ENSG00000237899	ENSG00000237899	40669089	40687588	-1	1	novel transcript	lncRNA	#N/A	#N/A	0	#N/A	#N/A	0	#N/A	#N/A	0	#N/A	0	0	0	0	0	0
NFYC-AS1	ENSG00000272145	40690380	40692066	-1	1	NFYC antisense RNA 1 [Source:HGNC Symbol;Acc:HGNC:49451]	lncRNA	#N/A	#N/A	0	#N/A	#N/A	0	#N/A	#N/A	0	#N/A	0	0	0	0	0	0
NFYC	ENSG00000066136	40691648	40771603	1	1	nuclear transcription factor Y subunit gamma [Source:HGNC Symbol;Acc:HGNC:7806]	protein_coding	-1.18588	0.155221	7.17998	-1.19759	0.153119	8.30185	-1.3968	0.000846149	15.6929	1	45.8058	38.6258	50.3218	42.02	55.2343	39.5413
MIR30E	ENSG00000198974	40754355	40754446	1	1	microRNA 30e [Source:HGNC Symbol;Acc:HGNC:31629]	miRNA	#N/A	#N/A	0	#N/A	#N/A	0	#N/A	#N/A	0	#N/A	0	0	0	0	0	0
MIR30C1	ENSG00000207962	40757284	40757372	1	1	microRNA 30c-1 [Source:HGNC Symbol;Acc:HGNC:31626]	miRNA	#N/A	#N/A	0	#N/A	#N/A	0	#N/A	#N/A	0	#N/A	0	0	0	0	0	0
KCNQ4	ENSG00000117013	40783787	40840452	1	1	potassium voltage-gated channel subfamily Q member 4 [Source:HGNC Symbol;Acc:HGNC:6298]	protein_coding	14.7987	0.519263	0.107593	30.8334	0.342303	0.339555	-6.26408	0.119795	0.294245	0	0	0.107593	0	0.339555	0.343425	0.0491807
RN7SL326P	ENSG00000264582	40804846	40805141	1	1	RNA, 7SL, cytoplasmic 326, pseudogene [Source:HGNC Symbol;Acc:HGNC:46342]	misc_RNA	#N/A	#N/A	0	#N/A	#N/A	0	#N/A	#N/A	0	#N/A	0	0	0	0	0	0
CITED4	ENSG00000179862	40861054	40862363	-1	1	Cbp/p300 interacting transactivator with Glu/Asp rich carboxy-terminal domain 4 [Source:HGNC Symbol;Acc:HGNC:18696]	protein_coding	-9.86706	2.51046e-38	22.4794	1.11123	0.596599	0.810842	1.52867	0.00563541	3.57392	0	25.0078	2.52843	7.25359	8.06444	6.75403	10.328
ENSG00000229528	ENSG00000229528	40863914	40876670	1	1	novel transcript	lncRNA	#N/A	#N/A	0	#N/A	#N/A	0	16.0916	#N/A	0.0983615	#N/A	0	0	0	0	0	0.0983615
ENSG00000228940	ENSG00000228940	40938104	40939763	-1	1	protein phosphatase 2 (formerly 2A), catalytic subunit, alpha isoform (PPP2CA) pseudogene	unprocessed_pseudogene	#N/A	#N/A	0	#N/A	#N/A	0	#N/A	#N/A	0	#N/A	0	0	0	0	0	0
ENSG00000286668	ENSG00000286668	40939294	40945524	1	1	novel transcript	lncRNA	#N/A	#N/A	0	#N/A	#N/A	0	#N/A	#N/A	0	#N/A	0	0	0	0	0	0
UBE2V1P8	ENSG00000233118	40942251	40942515	-1	1	UBE2V1 pseudogene 8 [Source:HGNC Symbol;Acc:HGNC:44893]	processed_pseudogene	#N/A	#N/A	0	#N/A	#N/A	0	#N/A	#N/A	0	#N/A	0	0	0	0	0	0
CTPS1	ENSG00000171793	40979688	41012565	1	1	CTP synthase 1 [Source:HGNC Symbol;Acc:HGNC:2519]	protein_coding	-1.46145	2.40468e-05	58.9845	2.44913	2.47454e-21	76.5553	-2.5542	6.67124e-26	88.6772	0	186.805	127.82	52.8152	129.371	145.727	57.0497
SLFNL1-AS1	ENSG00000281207	41014590	41043890	1	1	SLFNL1 antisense RNA 1 [Source:HGNC Symbol;Acc:HGNC:44126]	lncRNA	-1.51313	0.0210161	2.70784	1.14825	0.642219	0.486102	-1.58758	0.0880275	1.18889	0	7.97988	5.27205	3.24901	3.73511	3.2053	2.01641
SLFNL1	ENSG00000171790	41015597	41023237	-1	1	schlafen like 1 [Source:HGNC Symbol;Acc:HGNC:26313]	protein_coding	14.7987	0.519263	0.107593	-1.75824	0.583751	0.132455	3.71323	0.139665	0.328152	0	0	0.107593	0.302233	0.169778	0.114475	0.442627
SCMH1	ENSG00000010803	41027200	41242154	-1	1	Scm polycomb group protein homolog 1 [Source:HGNC Symbol;Acc:HGNC:19003]	protein_coding	1.11633	0.456731	3.15223	1.47746	0.00194514	10.0734	1.13882	0.272596	3.34584	1	27.0813	30.2336	21.0808	31.1542	24.097	27.4429
RPL23AP17	ENSG00000215893	41098638	41099136	1	1	ribosomal protein L23a pseudogene 17 [Source:HGNC Symbol;Acc:HGNC:35904]	processed_pseudogene	#N/A	#N/A	0	#N/A	#N/A	0	#N/A	#N/A	0	#N/A	0	0	0	0	0	0
ENSG00000287400	ENSG00000287400	41241772	41338644	1	1	novel transcript, antisense to SCMH1	lncRNA	#N/A	#N/A	0	#N/A	#N/A	0	-1.15189	#N/A	0.0161137	#N/A	0	0	0	0	0.114475	0.0983615
ENSG00000235358	ENSG00000235358	41242373	41284861	1	1	novel transcript	lncRNA	7.84098	0.564971	0.0537964	1.07576	0.964157	0.00933053	1.41713	0.699575	0.074191	1	0	0.0537964	0.0755583	0.0848888	0.171713	0.245904
ENSG00000213987	ENSG00000213987	41264550	41264862	-1	1	ribosomal protein L36a (RPL36A) pseudogene	processed_pseudogene	#N/A	#N/A	0	#N/A	#N/A	0	#N/A	#N/A	0	#N/A	0	0	0	0	0	0
ENSG00000286640	ENSG00000286640	41302932	41306148	-1	1	SET domain and mariner transposase fusion gene (SETMAR) pseudogene	transcribed_unprocessed_pseudogene	#N/A	#N/A	0	15.7949	0.465262	0.169778	#N/A	#N/A	0	#N/A	0	0	0	0.169778	0	0
FOXO6	ENSG00000204060	41361922	41383590	1	1	forkhead box O6 [Source:HGNC Symbol;Acc:HGNC:24814]	protein_coding	-1.54006	0.632337	0.0899458	1.12235	0.691628	0.447865	-1.15766	0.873724	0.0322273	0	0.251335	0.161389	3.6268	4.07466	0.22895	0.196723
FOXO6-AS1	ENSG00000229901	41375004	41375669	-1	1	FOXO6 antisense RNA 1 [Source:HGNC Symbol;Acc:HGNC:41066]	lncRNA	-10.3328	0.54858	0.0628337	#N/A	#N/A	0	-26.6589	#N/A	0.171713	#N/A	0.0628337	0	0	0	0.171713	0
RNA5SP45	ENSG00000252563	41466937	41467028	-1	1	RNA, 5S ribosomal pseudogene 45 [Source:HGNC Symbol;Acc:HGNC:42821]	rRNA_pseudogene	#N/A	#N/A	0	#N/A	#N/A	0	#N/A	#N/A	0	#N/A	0	0	0	0	0	0
EDN2	ENSG00000127129	41478775	41484683	-1	1	endothelin 2 [Source:HGNC Symbol;Acc:HGNC:3177]	protein_coding	-28.7341	0.405288	0.188501	-32.6907	5.39231e-06	5.64821	-2.24164	#N/A	0.130589	1	0.188501	0	5.81799	0.169778	0.22895	0.0983615
HIVEP3	ENSG00000127124	41506365	42035925	-1	1	HIVEP zinc finger 3 [Source:HGNC Symbol;Acc:HGNC:13561]	protein_coding	6.13144	4.59298e-44	36.4749	2.05299	3.45519e-10	22.2125	-2.93063	0.00257166	1.43732	0	7.10021	43.5751	21.0808	43.2933	2.17503	0.737711
ENSG00000230881	ENSG00000230881	41535443	41535868	1	1	novel transcript	lncRNA	-1.16396	0.920766	0.00903734	-10.1712	0.556172	0.0755583	-2.16593	#N/A	0.0652944	1	0.0628337	0.0537964	0.0755583	0	0.114475	0.0491807
ENSG00000230638	ENSG00000230638	41542069	41544310	1	1	novel pseudogene	processed_pseudogene	#N/A	#N/A	0	#N/A	#N/A	0	#N/A	#N/A	0	#N/A	0	0	0	0	0	0
ENSG00000284895	ENSG00000284895	41585306	41628816	-1	1	novel protein	protein_coding	#N/A	#N/A	0	#N/A	#N/A	0	#N/A	#N/A	0	#N/A	0	0	0	0	0	0
ENSG00000287587	ENSG00000287587	42036143	42051784	1	1	novel transcript	lncRNA	7.84098	0.564971	0.0537964	#N/A	#N/A	0	#N/A	#N/A	0	#N/A	0	0.0537964	0	0	0	0
HNRNPFP1	ENSG00000227538	42040597	42041729	1	1	heterogeneous nuclear ribonucleoprotein F pseudogene 1 [Source:HGNC Symbol;Acc:HGNC:48812]	processed_pseudogene	#N/A	#N/A	0	#N/A	#N/A	0	#N/A	#N/A	0	#N/A	0	0	0	0	0	0
ENSG00000228776	ENSG00000228776	42140635	42141391	1	1	ribosomal protein L21 (RPL21) pseudogene	processed_pseudogene	#N/A	#N/A	0	#N/A	#N/A	0	-9.53721	#N/A	0.0572376	#N/A	0	0	0	0	0.0572376	0
GUCA2B	ENSG00000044012	42153410	42155820	1	1	guanylate cyclase activator 2B [Source:HGNC Symbol;Acc:HGNC:4683]	protein_coding	#N/A	#N/A	0	8.27561	0.556172	0.0848888	#N/A	#N/A	0	#N/A	0	0	0	0.0848888	0	0
GUCA2A	ENSG00000197273	42162690	42164745	-1	1	guanylate cyclase activator 2A [Source:HGNC Symbol;Acc:HGNC:4682]	protein_coding	#N/A	#N/A	0	#N/A	#N/A	0	#N/A	#N/A	0	#N/A	0	0	0	0	0	0
FOXJ3	ENSG00000198815	42176539	42335877	-1	1	forkhead box J3 [Source:HGNC Symbol;Acc:HGNC:29178]	protein_coding	1.35343	0.00401221	13.7278	-1.20491	0.126207	9.68787	1.32475	0.00477272	15.3369	0	38.8312	52.5591	56.9709	47.2831	47.221	62.5579
ENSG00000227527	ENSG00000227527	42335386	42338376	-1	1	novel transcript	lncRNA	#N/A	#N/A	0	#N/A	#N/A	0	#N/A	#N/A	0	#N/A	0	0	0	0	0	0
RIMKLA	ENSG00000177181	42380792	42424232	1	1	ribosomal modification protein rimK like family member A [Source:HGNC Symbol;Acc:HGNC:28725]	protein_coding	-1.16396	0.920766	0.00903734	9.87275	0.0560888	0.77333	8.55788	#N/A	0.0491807	0	0.0628337	0.0537964	0.0755583	0.848888	0	0.0491807
ENSG00000235002	ENSG00000235002	42412398	42412794	-1	1	ribosomal protein S15 (RPS15) pseudogene	processed_pseudogene	#N/A	#N/A	0	#N/A	#N/A	0	#N/A	#N/A	0	#N/A	0	0	0	0	0	0
ZMYND12	ENSG00000066185	42430329	42456253	-1	1	zinc finger MYND-type containing 12 [Source:HGNC Symbol;Acc:HGNC:21192]	protein_coding	35.6719	0.373597	0.268982	-1.14691	0.839496	0.0858028	1.68102	#N/A	0.0822478	0	0	0.268982	0.680024	0.594222	0.114475	0.196723
PPCS	ENSG00000127125	42456117	42473385	1	1	phosphopantothenoylcysteine synthetase [Source:HGNC Symbol;Acc:HGNC:25686]	protein_coding	-1.56343	0.000154351	9.39912	-3.84247	1.61158e-28	38.6286	-1.02013	0.879192	0.561593	1	26.076	16.6769	52.2108	13.5822	28.4471	27.8855
CCDC30	ENSG00000186409	42463221	42657190	1	1	coiled-coil domain containing 30 [Source:HGNC Symbol;Acc:HGNC:26103]	protein_coding	3.0504	0.180993	0.403259	-1.75824	0.583751	0.132455	1.31932	0.540455	0.239526	0	0.188501	0.59176	0.302233	0.169778	0.744088	0.983615
RPS3AP11	ENSG00000230116	42491739	42492493	1	1	RPS3A pseudogene 11 [Source:HGNC Symbol;Acc:HGNC:36825]	processed_pseudogene	#N/A	#N/A	0	#N/A	#N/A	0	#N/A	#N/A	0	#N/A	0	0	0	0	0	0
TMSB4XP1	ENSG00000236876	42500205	42500339	-1	1	TMSB4X pseudogene 1 [Source:HGNC Symbol;Acc:HGNC:11883]	processed_pseudogene	#N/A	#N/A	0	#N/A	#N/A	0	#N/A	#N/A	0	#N/A	0	0	0	0	0	0
RNU6-536P	ENSG00000200254	42569033	42569139	1	1	RNA, U6 small nuclear 536, pseudogene [Source:HGNC Symbol;Acc:HGNC:47499]	snRNA	#N/A	#N/A	0	#N/A	#N/A	0	#N/A	#N/A	0	#N/A	0	0	0	0	0	0
ENSG00000236180	ENSG00000236180	42570970	42571390	1	1	novel pseudogene	processed_pseudogene	#N/A	#N/A	0	#N/A	#N/A	0	#N/A	#N/A	0	#N/A	0	0	0	0	0	0
PPIH	ENSG00000171960	42658335	42676758	1	1	peptidylprolyl isomerase H [Source:HGNC Symbol;Acc:HGNC:14651]	protein_coding	-1.28611	0.0248636	9.28238	-1.33888	0.0103821	13.6358	-1.67778	2.40683e-07	20.605	1	41.7216	32.4392	53.873	40.2373	50.9987	30.3937
ENSG00000285728	ENSG00000285728	42658687	42682160	-1	1	novel transcript, antisense to PPIH	lncRNA	#N/A	#N/A	0	-1.55187	0.561175	0.189353	-1.97571	0.226645	0.342586	#N/A	0	0	0.528908	0.339555	0.686851	0.344265
ENSG00000234917	ENSG00000234917	42678735	42681659	1	1	novel transcript	lncRNA	4.67094	0.262167	0.259945	#N/A	#N/A	0	16.0916	#N/A	0.0983615	#N/A	0.0628337	0.322778	0	0	0	0.0983615
YBX1	ENSG00000065978	42682418	42703805	1	1	Y-box binding protein 1 [Source:HGNC Symbol;Acc:HGNC:8014]	protein_coding	2.17791	4.92715e-20	193.257	1.29603	0.00529038	101.218	-1.07087	0.501762	7.85733	0	164.059	357.316	341.901	443.119	118.711	110.853
CLDN19	ENSG00000164007	42733093	42740254	-1	1	claudin 19 [Source:HGNC Symbol;Acc:HGNC:2040]	protein_coding	#N/A	#N/A	0	-57.5412	0.000138289	5.27975	-9.53721	#N/A	0.0572376	#N/A	0	0	5.36464	0.0848888	0.0572376	0
P3H1	ENSG00000117385	42746335	42767084	-1	1	prolyl 3-hydroxylase 1 [Source:HGNC Symbol;Acc:HGNC:19316]	protein_coding	2.11246	2.4718e-16	64.5974	1.50452	9.27756e-05	23.3765	2.92654	4.7586e-28	50.7369	1	58.0584	122.656	46.3172	69.6937	26.3293	77.0662
C1orf50	ENSG00000164008	42767249	42779491	1	1	chromosome 1 open reading frame 50 [Source:HGNC Symbol;Acc:HGNC:28795]	protein_coding	1.10262	0.687873	0.337004	-2.3333	0.00161949	3.63045	1.18484	0.455038	0.61468	0	3.26735	3.60436	6.34689	2.71644	3.31978	3.93446
ENSG00000283580	ENSG00000283580	42767292	42794493	1	1	novel protein	protein_coding	-1.21188	0.519263	0.604647	5.71316	0.00545381	1.48043	1.93809	0.0333497	1.24093	0	3.45585	2.85121	0.302233	1.78266	1.31646	2.5574
ENSG00000228452	ENSG00000228452	42775813	42776790	-1	1	novel transcript	lncRNA	#N/A	#N/A	0	#N/A	#N/A	0	#N/A	#N/A	0	#N/A	0	0	0	0	0	0
TMEM269	ENSG00000274386	42785007	42816619	1	1	transmembrane protein 269 [Source:HGNC Symbol;Acc:HGNC:52381]	protein_coding	14.7987	0.519263	0.107593	38.3527	0.308335	0.424444	16.0916	#N/A	0.0983615	1	0	0.107593	0	0.424444	0	0.0983615
SVBP	ENSG00000177868	42807052	42817397	-1	1	small vasohibin binding protein [Source:HGNC Symbol;Acc:HGNC:29204]	protein_coding	1.04716	0.816083	0.30647	-1.11506	0.561053	0.965234	-1.07714	0.697016	0.459738	0	6.47187	6.77834	9.36922	8.40399	6.41061	5.95087
ERMAP	ENSG00000164010	42817122	42844991	1	1	erythroblast membrane associated protein (Scianna blood group) [Source:HGNC Symbol;Acc:HGNC:15743]	protein_coding	1.24874	0.169548	2.65977	-2.15094	1.37922e-06	8.89794	2.40934	1.81259e-09	8.31776	0	10.6817	13.3415	16.6228	7.72488	5.89547	14.2132
ENSG00000228192	ENSG00000228192	42832522	42846422	-1	1	novel transcript, antisense to ERMAP	lncRNA	-1.65355	0.0185228	2.11308	1.9491	0.0372033	1.9497	-7.74084	9.93042e-07	2.69738	0	5.34087	3.22778	2.04007	3.98977	3.09083	0.393446
ZNF691	ENSG00000164011	42846573	42852477	1	1	zinc finger protein 691 [Source:HGNC Symbol;Acc:HGNC:28028]	protein_coding	-1.37578	0.049593	2.95313	-1.5311	0.0163139	4.19466	-1.39059	0.0795254	1.67398	1	10.8074	7.85427	12.0893	7.89466	5.95271	4.27872
ENSG00000233708	ENSG00000233708	42886597	42888767	-1	1	epidermodysplasia verruciformis 1 (EVER1) pseudogene	processed_pseudogene	-10.3328	0.54858	0.0628337	#N/A	#N/A	0	#N/A	#N/A	0	#N/A	0.0628337	0	0	0	0	0
MKRN8P	ENSG00000237090	42891094	42892430	-1	1	makorin ring finger protein 8, pseudogene [Source:HGNC Symbol;Acc:HGNC:7120]	processed_pseudogene	#N/A	#N/A	0	#N/A	#N/A	0	#N/A	#N/A	0	#N/A	0	0	0	0	0	0
ATP6V1E1P1	ENSG00000225099	42903232	42903912	1	1	ATPase H+ transporting V1 subunit E1 pseudogene 1 [Source:HGNC Symbol;Acc:HGNC:859]	processed_pseudogene	#N/A	#N/A	0	#N/A	#N/A	0	#N/A	#N/A	0	#N/A	0	0	0	0	0	0
SLC2A1	ENSG00000117394	42925353	42958893	-1	1	solute carrier family 2 member 1 [Source:HGNC Symbol;Acc:HGNC:11005]	protein_coding	-2.1512	7.37429e-19	127.274	1.01556	0.899417	2.08395	-1.07014	0.513852	6.25841	0	237.826	110.552	133.738	135.822	95.4723	89.2139
ATP6V0CP4	ENSG00000284138	42952202	42952641	-1	1	ATPase H+ transporting V0 subunit c pseudogene 4 [Source:HGNC Symbol;Acc:HGNC:40002]	processed_pseudogene	#N/A	#N/A	0	#N/A	#N/A	0	#N/A	#N/A	0	#N/A	0	0	0	0	0	0
SLC2A1-AS1	ENSG00000227533	42959049	42996814	1	1	SLC2A1 antisense RNA 1 [Source:HGNC Symbol;Acc:HGNC:44187]	lncRNA	-4.15473	0.0678215	0.529782	-3.63341	0.00335569	2.03166	-1.45075	0.37399	0.35786	1	0.691171	0.161389	2.79566	0.763999	1.14475	0.786892
ENSG00000283973	ENSG00000283973	42959065	42961864	-1	1	novel transcript	lncRNA	#N/A	#N/A	0	#N/A	#N/A	0	-9.53721	#N/A	0.0572376	#N/A	0	0	0	0	0.0572376	0
RNU6-880P	ENSG00000207256	42991438	42991544	1	1	RNA, U6 small nuclear 880, pseudogene [Source:HGNC Symbol;Acc:HGNC:47843]	snRNA	#N/A	#N/A	0	#N/A	#N/A	0	#N/A	#N/A	0	#N/A	0	0	0	0	0	0
U6_2	ENSG00000283136	43023549	43023637	-1	1	U6 spliceosomal RNA [Source:RFAM;Acc:RF00026]	snRNA	#N/A	#N/A	0	#N/A	#N/A	0	#N/A	#N/A	0	#N/A	0	0	0	0	0	0
ENSG00000277513	ENSG00000277513	43104086	43104497	1	1	zinc finger and SCAN domain containing 2 (ZSCAN2) pseudogene	processed_pseudogene	#N/A	#N/A	0	#N/A	#N/A	0	#N/A	#N/A	0	#N/A	0	0	0	0	0	0
FAM183A	ENSG00000186973	43145153	43156396	1	1	family with sequence similarity 183 member A [Source:HGNC Symbol;Acc:HGNC:34347]	protein_coding	-37.9347	0.356257	0.251335	#N/A	#N/A	0	#N/A	#N/A	0	#N/A	0.251335	0	0	0	0	0
EBNA1BP2	ENSG00000117395	43164175	43270936	-1	1	EBNA1 binding protein 2 [Source:HGNC Symbol;Acc:HGNC:15531]	protein_coding	-1.03827	0.715548	5.11569	1.03221	0.774053	3.35926	-2.38352	1.22181e-22	87.6479	0	138.8	133.684	104.195	107.554	150.993	63.3448
MIR6733	ENSG00000284410	43171652	43171712	-1	1	microRNA 6733 [Source:HGNC Symbol;Acc:HGNC:50239]	miRNA	#N/A	#N/A	0	#N/A	#N/A	0	#N/A	#N/A	0	#N/A	0	0	0	0	0	0
CFAP57	ENSG00000243710	43172330	43254358	1	1	cilia and flagella associated protein 57 [Source:HGNC Symbol;Acc:HGNC:26485]	protein_coding	-1.05221	0.92462	0.0275397	1.62824	0.219315	1.05416	#N/A	#N/A	0	#N/A	0.565504	0.537964	1.66228	2.71644	0	0
RNA5SP46	ENSG00000199240	43196417	43196536	1	1	RNA, 5S ribosomal pseudogene 46 [Source:HGNC Symbol;Acc:HGNC:42822]	rRNA_pseudogene	#N/A	#N/A	0	#N/A	#N/A	0	#N/A	#N/A	0	#N/A	0	0	0	0	0	0
TMEM125	ENSG00000179178	43269983	43274002	1	1	transmembrane protein 125 [Source:HGNC Symbol;Acc:HGNC:28275]	protein_coding	-1004	0.0351749	6.84888	-7.79378	0.0029338	1.78541	-10.0626	0.000446659	1.39787	1	6.84888	0	2.04007	0.254666	1.54541	0.147542
C1orf210	ENSG00000253313	43281877	43285617	-1	1	chromosome 1 open reading frame 210 [Source:HGNC Symbol;Acc:HGNC:28755]	protein_coding	-135.899	1.10132e-06	8.17742	-26.8092	0.00284319	2.40853	-18.2312	1.38642e-15	7.74235	1	8.23122	0.0537964	2.49342	0.0848888	8.18497	0.442627
TIE1	ENSG00000066056	43300982	43323108	1	1	tyrosine kinase with immunoglobulin like and EGF like domains 1 [Source:HGNC Symbol;Acc:HGNC:11809]	protein_coding	5.29375	0.0622777	0.573686	15.7949	0.465262	0.169778	-1.1557	#N/A	0.0241705	0	0.125667	0.699353	0	0.169778	0.171713	0.147542
MPL	ENSG00000117400	43337818	43354466	1	1	MPL proto-oncogene, thrombopoietin receptor [Source:HGNC Symbol;Acc:HGNC:7217]	protein_coding	#N/A	#N/A	0	1.07576	0.964157	0.00933053	2.41867	#N/A	0.0903047	#N/A	0	0	0.0755583	0.0848888	0.0572376	0.147542
ENSG00000287113	ENSG00000287113	43348288	43348844	-1	1	novel transcript, antisense to MPL	lncRNA	#N/A	#N/A	0	#N/A	#N/A	0	#N/A	#N/A	0	#N/A	0	0	0	0	0	0
ENSG00000234694	ENSG00000234694	43354684	43358658	-1	1	novel transcript	lncRNA	-11.0504	0.00311731	1.14908	-20.3393	0.00733982	1.80407	1.27458	#N/A	0.0330671	0	1.25667	0.107593	1.88896	0.0848888	0.114475	0.147542
CDC20	ENSG00000117399	43358981	43363203	1	1	cell division cycle 20 [Source:HGNC Symbol;Acc:HGNC:1723]	protein_coding	-2.36942	3.33214e-24	187.499	1.60032	1.94673e-07	85.6026	-2.49605	5.64748e-26	123.987	0	324.411	136.912	142.578	228.181	206.857	82.8696
ELOVL1	ENSG00000066322	43363398	43368074	-1	1	ELOVL fatty acid elongase 1 [Source:HGNC Symbol;Acc:HGNC:14418]	protein_coding	-1.84252	5.03305e-12	77.1471	-1.15547	0.223688	12.7475	-1.37282	0.00055171	36.1421	1	168.709	91.5614	94.7501	82.0026	133.077	96.9352
MIR6734	ENSG00000283836	43364648	43364715	-1	1	microRNA 6734 [Source:HGNC Symbol;Acc:HGNC:50219]	miRNA	#N/A	#N/A	0	#N/A	#N/A	0	#N/A	#N/A	0	#N/A	0	0	0	0	0	0
MED8	ENSG00000159479	43383917	43389808	-1	1	mediator complex subunit 8 [Source:HGNC Symbol;Acc:HGNC:19971]	protein_coding	-1.11912	0.37896	6.12635	-1.04786	0.70987	1.67157	-1.2245	0.0673248	6.56012	1	57.5557	51.4293	36.6458	34.9742	35.7735	29.2134
MED8-AS1	ENSG00000229431	43385113	43389155	1	1	MED8 antisense RNA 1 [Source:HGNC Symbol;Acc:HGNC:40908]	lncRNA	#N/A	#N/A	0	#N/A	#N/A	0	#N/A	#N/A	0	#N/A	0	0	0	0	0	0
SZT2	ENSG00000198198	43389882	43454247	1	1	SZT2 subunit of KICSTOR complex [Source:HGNC Symbol;Acc:HGNC:29040]	protein_coding	1.26087	0.0240499	16.5422	-1.04129	0.709396	3.67097	1.35505	0.00295284	13.3131	0	63.3992	79.9414	92.6344	88.9635	37.4906	50.8037
SZT2-AS1	ENSG00000229372	43447776	43448644	-1	1	SZT2 antisense RNA 1 [Source:HGNC Symbol;Acc:HGNC:41225]	lncRNA	#N/A	#N/A	0	#N/A	#N/A	0	-1.14139	#N/A	0.00805683	#N/A	0	0	0	0	0.0572376	0.0491807
MIR6735	ENSG00000274975	43448539	43448611	1	1	microRNA 6735 [Source:HGNC Symbol;Acc:HGNC:50126]	miRNA	#N/A	#N/A	0	#N/A	#N/A	0	#N/A	#N/A	0	#N/A	0	0	0	0	0	0
HYI	ENSG00000178922	43450989	43453989	-1	1	hydroxypyruvate isomerase (putative) [Source:HGNC Symbol;Acc:HGNC:26948]	protein_coding	1.12244	0.562663	0.817322	-1.19292	0.342303	2.40632	1.01944	0.938709	0.0656351	0	6.66037	7.4777	14.885	12.4787	3.37702	3.44265
HYI-AS1	ENSG00000229348	43453927	43456995	1	1	HYI antisense RNA 1 [Source:HGNC Symbol;Acc:HGNC:41173]	lncRNA	#N/A	#N/A	0	#N/A	#N/A	0	#N/A	#N/A	0	#N/A	0	0	0	0	0	0
PTPRF	ENSG00000142949	43525187	43623666	1	1	protein tyrosine phosphatase receptor type F [Source:HGNC Symbol;Acc:HGNC:9670]	protein_coding	-2.77864	8.32192e-35	394.327	-2.54362	4.55952e-29	542.632	-1.03447	0.743518	6.13205	1	616.022	221.695	894.156	351.524	184.019	177.887
KDM4A	ENSG00000066135	43650149	43705518	1	1	lysine demethylase 4A [Source:HGNC Symbol;Acc:HGNC:22978]	protein_coding	1.59355	0.000103027	9.44116	-1.75232	1.91049e-07	24.591	1.33025	0.0387093	3.51787	0	15.8969	25.3381	57.2732	32.6822	10.6462	14.1641
ENSG00000284989	ENSG00000284989	43650149	43931014	1	1	novel transcript	protein_coding	#N/A	#N/A	0	15.7949	0.465262	0.169778	340.04	0.084604	2.21313	#N/A	0	0	0	0.169778	0	2.21313
KDM4A-AS1	ENSG00000236200	43685123	43708138	-1	1	KDM4A antisense RNA 1 [Source:HGNC Symbol;Acc:HGNC:40528]	lncRNA	-3.19021	0.0034594	1.42796	9.66757	0.000790847	2.06532	-1.87592	0.239502	0.350643	0	2.07351	0.645557	0.226675	2.292	0.744088	0.393446
ST3GAL3	ENSG00000126091	43705824	43931165	1	1	ST3 beta-galactoside alpha-2,3-sialyltransferase 3 [Source:HGNC Symbol;Acc:HGNC:10866]	protein_coding	-2.49574	1.03496e-13	15.2173	2.95279	1.49554e-13	15.2224	1.63842	0.00555676	2.78115	0	25.3848	10.1675	7.7825	23.0049	4.35006	7.13121
ST3GAL3-AS1	ENSG00000229444	43709392	43727343	-1	1	ST3GAL3 antisense RNA 1 [Source:HGNC Symbol;Acc:HGNC:40529]	lncRNA	#N/A	#N/A	0	#N/A	#N/A	0	#N/A	#N/A	0	#N/A	0	0	0	0	0	0
U6_3	ENSG00000283414	43716467	43716556	1	1	U6 spliceosomal RNA [Source:RFAM;Acc:RF00026]	snRNA	#N/A	#N/A	0	#N/A	#N/A	0	#N/A	#N/A	0	#N/A	0	0	0	0	0	0
ENSG00000233674	ENSG00000233674	43743471	43743741	1	1	SMT3 suppressor of mif two 3 (yeast) family pseudogene	processed_pseudogene	#N/A	#N/A	0	#N/A	#N/A	0	#N/A	#N/A	0	#N/A	0	0	0	0	0	0
MIR6079	ENSG00000283477	43838622	43838683	1	1	microRNA 6079 [Source:HGNC Symbol;Acc:HGNC:50114]	miRNA	#N/A	#N/A	0	#N/A	#N/A	0	#N/A	#N/A	0	#N/A	0	0	0	0	0	0
SHMT1P1	ENSG00000224751	43850300	43851611	-1	1	serine hydroxymethyltransferase 1 (soluble) pseudogene 1 [Source:HGNC Symbol;Acc:HGNC:10851]	processed_pseudogene	#N/A	#N/A	0	#N/A	#N/A	0	#N/A	#N/A	0	#N/A	0	0	0	0	0	0
ARTN	ENSG00000117407	43933320	43937240	1	1	artemin [Source:HGNC Symbol;Acc:HGNC:727]	protein_coding	-90.8561	3.45375e-53	63.4539	-8.07713	2.17246e-22	18.0807	2.52082	0.230967	0.270914	0	64.1532	0.699353	20.6274	2.54666	0.171713	0.442627
ENSG00000237950	ENSG00000237950	43937918	43940781	-1	1	novel transcript	lncRNA	-1.07867	0.895717	0.0546518	-12.2519	0.0337167	1.04849	-1.73711	0.220446	0.440107	1	0.754005	0.699353	1.13337	0.0848888	1.03028	0.590169
ENSG00000288573	ENSG00000288573	43944370	43946551	-1	1	novel transcript	lncRNA	-1.16585	0.908178	0.0180747	-19.0202	0.523609	0.151117	-26.6589	#N/A	0.171713	1	0.125667	0.107593	0.151117	0	0.171713	0
IPO13	ENSG00000117408	43946950	43968022	1	1	importin 13 [Source:HGNC Symbol;Acc:HGNC:16853]	protein_coding	-2.20606	6.94981e-18	60.1526	1.46055	0.000476605	18.5554	-1.16203	0.176672	5.28444	0	110.022	49.8692	40.2726	58.8279	37.8913	32.6068
ENSG00000285649	ENSG00000285649	43968351	43974821	-1	1	novel transcript, antisense to DPH2 and ATP6V0B	lncRNA	#N/A	#N/A	0	38.3527	0.308335	0.424444	#N/A	#N/A	0	#N/A	0	0	0	0.424444	0	0
DPH2	ENSG00000132768	43970000	43973369	1	1	diphthamide biosynthesis 2 [Source:HGNC Symbol;Acc:HGNC:3004]	protein_coding	-1.78418	7.99492e-09	24.3879	1.21748	0.166016	5.29643	-2.44379	3.50233e-17	24.7911	0	55.4822	31.0943	24.3298	29.6262	41.9551	17.1641
ATP6V0B	ENSG00000117410	43974487	43978295	1	1	ATPase H+ transporting V0 subunit b [Source:HGNC Symbol;Acc:HGNC:861]	protein_coding	-2.09442	9.56534e-13	25.0877	2.01627	6.61415e-08	13.9128	-1.51842	0.000332939	8.3664	0	48.005	22.9173	13.676	27.5889	24.4977	16.1313
B4GALT2	ENSG00000117411	43978943	43991170	1	1	beta-1,4-galactosyltransferase 2 [Source:HGNC Symbol;Acc:HGNC:925]	protein_coding	-1.97358	3.84552e-14	67.2028	-1.04642	0.680286	4.03669	-1.10742	0.337264	5.45277	1	136.224	69.0208	91.0477	87.011	56.2073	50.7545
CCDC24	ENSG00000159214	43991359	43996528	1	1	coiled-coil domain containing 24 [Source:HGNC Symbol;Acc:HGNC:28688]	protein_coding	-3.67112	3.35292e-10	5.76519	1.82496	0.0699871	1.69503	1.35887	0.363407	0.495166	0	7.91705	2.15186	2.04007	3.73511	1.3737	1.86887
SLC6A9	ENSG00000196517	43991500	44031467	-1	1	solute carrier family 6 member 9 [Source:HGNC Symbol;Acc:HGNC:11056]	protein_coding	1.63197	6.36711e-06	14.857	-1.4162	0.0116809	7.17289	3.35844	3.28969e-15	10.8146	0	23.4998	38.3568	24.4053	17.2324	4.57901	15.3936
ENSG00000230615	ENSG00000230615	44030437	44115913	1	1	novel transcript	lncRNA	19.005	0.00013221	2.40276	3.09666	3.87287e-06	4.77902	11.8391	1.2651e-13	6.89504	1	0.125667	2.52843	2.26675	7.04577	0.629613	7.52465
ENSG00000227163	ENSG00000227163	44087958	44088477	-1	1	pseudogene similar to part of ATP synthase, H+ transporting, mitochondrial F0 complex, subunit c (subunit 9), isoform 1 (ATP5G1)	processed_pseudogene	#N/A	#N/A	0	#N/A	#N/A	0	#N/A	#N/A	0	#N/A	0	0	0	0	0	0
KRT8P47	ENSG00000271647	44103306	44104703	-1	1	keratin 8 pseudogene 47 [Source:HGNC Symbol;Acc:HGNC:44461]	processed_pseudogene	#N/A	#N/A	0	#N/A	#N/A	0	#N/A	#N/A	0	#N/A	0	0	0	0	0	0
RN7SL479P	ENSG00000239560	44117098	44117397	-1	1	RNA, 7SL, cytoplasmic 479, pseudogene [Source:HGNC Symbol;Acc:HGNC:46495]	misc_RNA	#N/A	#N/A	0	#N/A	#N/A	0	#N/A	#N/A	0	#N/A	0	0	0	0	0	0
KLF17	ENSG00000171872	44118821	44135140	1	1	Kruppel like factor 17 [Source:HGNC Symbol;Acc:HGNC:18830]	protein_coding	13.8193	0.0196599	0.905501	2.75885	0.0968906	0.819982	181.833	0.1271	1.18034	1	0.0628337	0.968335	0.45335	1.27333	0	1.18034
ENSG00000233514	ENSG00000233514	44122153	44122512	-1	1	small nuclear ribonucleoprotein D1 polypeptide 16kDa (SNRPD1) pseudogene	processed_pseudogene	#N/A	#N/A	0	#N/A	#N/A	0	#N/A	#N/A	0	#N/A	0	0	0	0	0	0
KLF18	ENSG00000283039	44137821	44141631	-1	1	Kruppel like factor 18 [Source:HGNC Symbol;Acc:HGNC:51793]	protein_coding	7.84098	0.564971	0.0537964	-1.73831	0.6986	0.0662277	#N/A	#N/A	0	#N/A	0	0.0537964	0.151117	0.0848888	0	0
ENSG00000226804	ENSG00000226804	44150594	44151753	-1	1	zinc finger protein 146 (ZNF146) pseudogene	processed_pseudogene	#N/A	#N/A	0	#N/A	#N/A	0	#N/A	#N/A	0	#N/A	0	0	0	0	0	0
Y_RNA_21	ENSG00000200171	44153385	44153480	-1	1	Y RNA [Source:RFAM;Acc:RF00019]	misc_RNA	#N/A	#N/A	0	#N/A	#N/A	0	#N/A	#N/A	0	#N/A	0	0	0	0	0	0
OOSP1P1	ENSG00000238037	44155028	44155301	-1	1	oocyte secreted protein 1 pseudogene 1 [Source:HGNC Symbol;Acc:HGNC:49240]	processed_pseudogene	#N/A	#N/A	0	#N/A	#N/A	0	#N/A	#N/A	0	#N/A	0	0	0	0	0	0
ENSG00000227994	ENSG00000227994	44172506	44172719	-1	1	pseudogene similar to part of novel protein DKFZP434H132	processed_pseudogene	#N/A	#N/A	0	#N/A	#N/A	0	#N/A	#N/A	0	#N/A	0	0	0	0	0	0
ENSG00000271329	ENSG00000271329	44187943	44189049	-1	1	metaxin 3 (MTX3) pseudogene	processed_pseudogene	#N/A	#N/A	0	#N/A	#N/A	0	#N/A	#N/A	0	#N/A	0	0	0	0	0	0
DMAP1	ENSG00000178028	44213455	44220681	1	1	DNA methyltransferase 1 associated protein 1 [Source:HGNC Symbol;Acc:HGNC:18291]	protein_coding	1.0627	0.620887	1.58524	-1.07809	0.560537	2.25848	-1.03671	0.799822	0.628749	0	25.2592	26.8444	31.2056	28.9471	17.7436	17.1149
ERI3	ENSG00000117419	44221070	44355260	-1	1	ERI1 exoribonuclease family member 3 [Source:HGNC Symbol;Acc:HGNC:17276]	protein_coding	-1.46072	7.23961e-05	28.1831	1.07902	0.556172	7.85543	1.02598	0.826952	1.40248	0	89.3496	61.1665	99.3591	107.215	53.975	55.3775
ERI3-IT1	ENSG00000233602	44243408	44244273	-1	1	ERI3 intronic transcript 1 [Source:HGNC Symbol;Acc:HGNC:41431]	lncRNA	1.6876	0.54858	0.179036	-2.87327	0.0340877	1.2854	-1.52682	0.654466	0.0814081	0	0.251335	0.430371	1.96451	0.67911	0.22895	0.147542
RNU6-369P	ENSG00000199385	44390722	44390823	1	1	RNA, U6 small nuclear 369, pseudogene [Source:HGNC Symbol;Acc:HGNC:47332]	snRNA	#N/A	#N/A	0	#N/A	#N/A	0	#N/A	#N/A	0	#N/A	0	0	0	0	0	0
RNF220	ENSG00000187147	44405194	44651724	1	1	ring finger protein 220 [Source:HGNC Symbol;Acc:HGNC:25552]	protein_coding	-1.32675	0.0070905	13.4483	1.13888	0.325307	6.85684	1.30117	0.0158549	8.37957	0	54.6025	41.1542	49.3395	56.1964	27.8175	36.197
MIR5584	ENSG00000263381	44545493	44545552	1	1	microRNA 5584 [Source:HGNC Symbol;Acc:HGNC:43507]	miRNA	#N/A	#N/A	0	#N/A	#N/A	0	#N/A	#N/A	0	#N/A	0	0	0	0	0	0
TMEM53	ENSG00000126106	44635238	44674481	-1	1	transmembrane protein 53 [Source:HGNC Symbol;Acc:HGNC:26186]	protein_coding	-1.30514	0.228989	1.39651	1.02198	0.930998	0.169054	-1.13291	0.572527	0.497844	0	5.9692	4.57269	7.55583	7.72488	4.23558	3.73774
ARMH1	ENSG00000198520	44674692	44725591	1	1	armadillo like helical domain containing 1 [Source:HGNC Symbol;Acc:HGNC:34345]	protein_coding	1.27229	0.762164	0.0714434	-1.42213	0.610796	0.180022	1.6474	#N/A	0.0411239	0	0.251335	0.322778	0.604466	0.424444	0.0572376	0.0983615
RNU5F-1	ENSG00000199377	44721786	44721902	-1	1	RNA, U5F small nuclear 1 [Source:HGNC Symbol;Acc:HGNC:10216]	snRNA	#N/A	#N/A	0	#N/A	#N/A	0	#N/A	#N/A	0	#N/A	0	0	0	0	0	0
RNU5D-1	ENSG00000200169	44731055	44731170	-1	1	RNA, U5D small nuclear 1 [Source:HGNC Symbol;Acc:HGNC:10214]	snRNA	#N/A	#N/A	0	#N/A	#N/A	0	#N/A	#N/A	0	#N/A	0	0	0	0	0	0
KIF2C	ENSG00000142945	44739818	44767767	1	1	kinesin family member 2C [Source:HGNC Symbol;Acc:HGNC:6393]	protein_coding	-1.11349	0.363584	12.4308	1.26946	0.0197196	27.1047	-1.18056	0.103131	10.4801	0	121.96	109.529	100.568	127.673	68.5134	58.0333
ENSG00000225721	ENSG00000225721	44759037	44775810	-1	1	novel transcript	lncRNA	-28.7341	0.405288	0.188501	#N/A	#N/A	0	#N/A	#N/A	0	#N/A	0.188501	0	0	0	0	0
RPS8	ENSG00000142937	44775251	44778779	1	1	ribosomal protein S8 [Source:HGNC Symbol;Acc:HGNC:10441]	protein_coding	-1.35673	0.000437185	488.94	-1.8632	6.41499e-14	2047.11	1.05666	0.569447	87.1468	0	1859.56	1370.62	4418.65	2371.54	1538.03	1625.18
SNORD55	ENSG00000264294	44775864	44775943	1	1	small nucleolar RNA, C/D box 55 [Source:HGNC Symbol;Acc:HGNC:10205]	snoRNA	#N/A	#N/A	0	#N/A	#N/A	0	#N/A	#N/A	0	#N/A	0	0	0	0	0	0
SNORD46	ENSG00000200913	44776490	44776593	1	1	small nucleolar RNA, C/D box 46 [Source:HGNC Symbol;Acc:HGNC:10186]	snoRNA	#N/A	#N/A	0	#N/A	#N/A	0	#N/A	#N/A	0	#N/A	0	0	0	0	0	0
SNORD38A	ENSG00000202031	44777843	44777912	1	1	small nucleolar RNA, C/D box 38A [Source:HGNC Symbol;Acc:HGNC:30355]	snoRNA	#N/A	#N/A	0	#N/A	#N/A	0	#N/A	#N/A	0	#N/A	0	0	0	0	0	0
SNORD38B_1	ENSG00000207421	44778390	44778456	1	1	small nucleolar RNA, C/D box 38B [Source:HGNC Symbol;Acc:HGNC:30356]	snoRNA	#N/A	#N/A	0	#N/A	#N/A	0	#N/A	#N/A	0	#N/A	0	0	0	0	0	0
SNORD38B_2	ENSG00000281859	44778390	44778458	1	1	small nucleolar RNA, C/D box 38B [Source:HGNC Symbol;Acc:HGNC:30356]	snoRNA	#N/A	#N/A	0	#N/A	#N/A	0	#N/A	#N/A	0	#N/A	0	0	0	0	0	0
RPS15AP11	ENSG00000234093	44780331	44780715	-1	1	ribosomal protein S15a pseudogene 11 [Source:HGNC Symbol;Acc:HGNC:36707]	processed_pseudogene	#N/A	#N/A	0	#N/A	#N/A	0	#N/A	#N/A	0	#N/A	0	0	0	0	0	0
BEST4	ENSG00000142959	44783585	44788170	-1	1	bestrophin 4 [Source:HGNC Symbol;Acc:HGNC:17106]	protein_coding	-29.7211	7.61723e-06	3.28543	-3.35579	0.426838	0.217344	1.68102	#N/A	0.0822478	0	3.39302	0.107593	0.302233	0.0848888	0.114475	0.196723
PLK3	ENSG00000173846	44800377	44805990	1	1	polo like kinase 3 [Source:HGNC Symbol;Acc:HGNC:2154]	protein_coding	-1.95356	4.80421e-11	25.2443	-1.25661	0.0727142	8.14635	1.41493	0.00245586	8.00625	0	51.7122	26.4678	39.8948	31.7484	19.2891	27.2953
DYNLT4	ENSG00000188396	44805893	44807351	-1	1	dynein light chain Tctex-type 4 [Source:HGNC Symbol;Acc:HGNC:32315]	protein_coding	3.68065	0.18834	0.3585	#N/A	#N/A	0	1.68102	#N/A	0.0822478	#N/A	0.125667	0.484167	0	0	0.114475	0.196723
BTBD19	ENSG00000222009	44808482	44815585	1	1	BTB domain containing 19 [Source:HGNC Symbol;Acc:HGNC:27145]	protein_coding	6.70639	1.18401e-07	3.98911	-1.77665	0.22625	0.86096	4.95842	1.47081e-05	2.51795	0	0.691171	4.68029	1.96451	1.10355	0.629613	3.14757
PTCH2	ENSG00000117425	44819844	44843253	-1	1	patched 2 [Source:HGNC Symbol;Acc:HGNC:9586]	protein_coding	-1.62542	9.35327e-09	260.821	-2.4114	4.633e-25	290.912	1.06736	0.50498	19.9455	0	677.85	417.03	497.022	206.11	296.09	316.035
RNU5E-6P	ENSG00000202444	44819883	44819997	-1	1	RNA, U5E small nuclear 6, pseudogene [Source:HGNC Symbol;Acc:HGNC:42522]	snRNA	#N/A	#N/A	0	#N/A	#N/A	0	#N/A	#N/A	0	#N/A	0	0	0	0	0	0
ENSG00000226499	ENSG00000226499	44843921	44844082	-1	1	ribosomal protein S2 (RPS2) pseudogene	processed_pseudogene	#N/A	#N/A	0	#N/A	#N/A	0	#N/A	#N/A	0	#N/A	0	0	0	0	0	0
EIF2B3	ENSG00000070785	44850522	44986722	-1	1	eukaryotic translation initiation factor 2B subunit gamma [Source:HGNC Symbol;Acc:HGNC:3259]	protein_coding	-1.21344	0.0917405	8.555	1.29221	0.0353208	9.69876	-2.81266	4.94678e-25	39.3265	0	48.6333	40.0783	33.1701	42.8688	61.0153	21.6887
RNA5SP47	ENSG00000253039	44932323	44932431	1	1	RNA, 5S ribosomal pseudogene 47 [Source:HGNC Symbol;Acc:HGNC:42823]	rRNA_pseudogene	#N/A	#N/A	0	#N/A	#N/A	0	#N/A	#N/A	0	#N/A	0	0	0	0	0	0
CCNB1IP1P1	ENSG00000229815	44958557	44959395	1	1	cyclin B1 interacting protein 1 pseudogene 1 [Source:HGNC Symbol;Acc:HGNC:37693]	processed_pseudogene	#N/A	#N/A	0	#N/A	#N/A	0	#N/A	#N/A	0	#N/A	0	0	0	0	0	0
PPIAP35	ENSG00000232369	44988234	44988725	-1	1	peptidylprolyl isomerase A pseudogene 35 [Source:HGNC Symbol;Acc:HGNC:53659]	processed_pseudogene	#N/A	#N/A	0	#N/A	#N/A	0	#N/A	#N/A	0	#N/A	0	0	0	0	0	0
MRPS17P1	ENSG00000268949	44988705	44991834	-1	1	mitochondrial ribosomal protein S17 pseudogene 1 [Source:HGNC Symbol;Acc:HGNC:29734]	processed_pseudogene	#N/A	#N/A	0	#N/A	#N/A	0	#N/A	#N/A	0	#N/A	0	0	0	0	0	0
HECTD3	ENSG00000126107	45002540	45011324	-1	1	HECT domain E3 ubiquitin protein ligase 3 [Source:HGNC Symbol;Acc:HGNC:26117]	protein_coding	-1.79183	7.94203e-10	36.1273	-1.01203	0.936337	0.563983	-1.01537	0.897429	0.740998	1	81.7467	45.6193	47.6773	47.1133	48.9381	48.1971
UROD	ENSG00000126088	45010950	45015575	1	1	uroporphyrinogen decarboxylase [Source:HGNC Symbol;Acc:HGNC:12591]	protein_coding	-1.88335	5.16936e-12	51.5181	1.20367	0.101927	14.4396	1.48829	6.99072e-05	18.0578	0	109.833	58.3153	70.8736	85.3132	36.9755	55.0333
ZSWIM5	ENSG00000162415	45016399	45306209	-1	1	zinc finger SWIM-type containing 5 [Source:HGNC Symbol;Acc:HGNC:29299]	protein_coding	-6.10811	0.0421976	0.583578	5.96298	0.176775	0.433774	-1.1557	#N/A	0.0241705	0	0.691171	0.107593	0.0755583	0.509333	0.171713	0.147542
OSTCP5	ENSG00000234315	45069977	45070429	-1	1	oligosaccharyltransferase complex subunit pseudogene 5 [Source:HGNC Symbol;Acc:HGNC:42867]	processed_pseudogene	#N/A	#N/A	0	#N/A	#N/A	0	#N/A	#N/A	0	#N/A	0	0	0	0	0	0
LINC01144	ENSG00000281912	45303910	45305619	1	1	long intergenic non-protein coding RNA 1144 [Source:HGNC Symbol;Acc:HGNC:49460]	lncRNA	#N/A	#N/A	0	#N/A	#N/A	0	#N/A	#N/A	0	#N/A	0	0	0	0	0	0
HPDL	ENSG00000186603	45326895	45328710	1	1	4-hydroxyphenylpyruvate dioxygenase like [Source:HGNC Symbol;Acc:HGNC:28242]	protein_coding	-1.04754	0.908178	0.0735818	3.49447	1.03431e-09	7.94698	-9.53721	#N/A	0.0572376	0	1.63368	1.5601	3.17345	11.1204	0.0572376	0
MUTYH	ENSG00000132781	45329163	45340893	-1	1	mutY DNA glycosylase [Source:HGNC Symbol;Acc:HGNC:7527]	protein_coding	-1.87708	4.26663e-07	10.1024	-1.06442	0.713163	0.75246	-1.32527	0.157709	1.2661	1	21.6148	11.5124	12.4671	11.7147	5.15138	3.88528
ENSG00000288208	ENSG00000288208	45329262	45491155	-1	1	novel protein	protein_coding	-37.9347	0.356257	0.251335	#N/A	#N/A	0	#N/A	#N/A	0	#N/A	0.251335	0	0	0	0	0
TOE1	ENSG00000132773	45340052	45343973	1	1	target of EGR1, exonuclease [Source:HGNC Symbol;Acc:HGNC:15954]	protein_coding	1.32101	0.0247848	6.3167	2.72594	4.94314e-16	23.4959	-2.9426	5.368e-18	16.0636	0	19.667	25.9837	13.6005	37.0964	24.326	8.26236
TESK2	ENSG00000070759	45343883	45491163	-1	1	testis associated actin remodelling kinase 2 [Source:HGNC Symbol;Acc:HGNC:11732]	protein_coding	-2.7334	0.000891164	2.1557	-1.45462	0.0408779	3.5902	1.33463	0.455873	0.346784	0	3.39302	1.23732	11.4849	7.89466	1.03028	1.37706
PPIAP36	ENSG00000236872	45415020	45415344	1	1	peptidylprolyl isomerase A pseudogene 36 [Source:HGNC Symbol;Acc:HGNC:53660]	processed_pseudogene	#N/A	#N/A	0	#N/A	#N/A	0	#N/A	#N/A	0	#N/A	0	0	0	0	0	0
CCDC163	ENSG00000280670	45493866	45500079	-1	1	coiled-coil domain containing 163 [Source:HGNC Symbol;Acc:HGNC:27003]	protein_coding	1.08366	0.817852	0.159251	1.52336	0.280247	0.997262	-1.00855	0.979143	0.019132	0	1.88501	2.04426	1.88896	2.88622	2.23227	2.21313
MMACHC	ENSG00000132763	45500300	45513382	1	1	metabolism of cobalamin associated C [Source:HGNC Symbol;Acc:HGNC:24525]	protein_coding	-1.81113	6.93571e-08	15.4518	-1.31318	0.0544913	5.92847	-1.60865	3.8645e-05	9.55311	1	34.4957	19.0439	24.8587	18.9302	25.2418	15.6887
PRDX1	ENSG00000117450	45510914	45542732	-1	1	peroxiredoxin 1 [Source:HGNC Symbol;Acc:HGNC:9352]	protein_coding	-1.34814	0.000811836	94.469	1.56503	6.61014e-07	91.0295	-1.22971	0.0221362	68.0443	0	365.818	271.349	161.09	252.12	364.26	296.216
HMGB1P48	ENSG00000234379	45530927	45532139	1	1	high mobility group box 1 pseudogene 48 [Source:HGNC Symbol;Acc:HGNC:39281]	unprocessed_pseudogene	#N/A	#N/A	0	#N/A	#N/A	0	#N/A	#N/A	0	#N/A	0	0	0	0	0	0
AKR1A1	ENSG00000117448	45550543	45570049	1	1	aldo-keto reductase family 1 member A1 [Source:HGNC Symbol;Acc:HGNC:380]	protein_coding	-2.23461	3.78812e-18	56.7282	-1.00434	0.968131	0.425434	-1.04271	0.714468	2.01886	1	102.67	45.9421	98.9813	98.5559	49.2816	47.2627
ENSG00000281133	ENSG00000281133	45580892	45580996	-1	1	0	pseudogene	#N/A	#N/A	0	#N/A	#N/A	0	#N/A	#N/A	0	#N/A	0	0	0	0	0	0
ENSG00000280836	ENSG00000280836	45581219	45581321	-1	1	0	pseudogene	#N/A	#N/A	0	#N/A	#N/A	0	#N/A	#N/A	0	#N/A	0	0	0	0	0	0
NASP	ENSG00000132780	45583846	45618904	1	1	nuclear autoantigenic sperm protein [Source:HGNC Symbol;Acc:HGNC:7644]	protein_coding	2.15993	4.39302e-17	63.4177	-1.05285	0.63318	4.80709	-2.01537	1.25437e-14	56.2358	0	54.6653	118.083	95.8079	91.0008	111.613	55.3775
ENSG00000281112	ENSG00000281112	45592722	45592814	-1	1	0	pseudogene	#N/A	#N/A	0	#N/A	#N/A	0	#N/A	#N/A	0	#N/A	0	0	0	0	0	0
ENSG00000281825	ENSG00000281825	45605657	45605730	-1	1	0	pseudogene	-10.3328	0.54858	0.0628337	#N/A	#N/A	0	#N/A	#N/A	0	#N/A	0.0628337	0	0	0	0	0
CCDC17	ENSG00000159588	45620044	45624057	-1	1	coiled-coil domain containing 17 [Source:HGNC Symbol;Acc:HGNC:26574]	protein_coding	8.9232	0.00766548	1.05785	1.66266	0.514052	0.31065	-1.09442	0.852261	0.0797286	0	0.125667	1.18352	0.45335	0.763999	0.915801	0.836073
GPBP1L1	ENSG00000159592	45627304	45688113	-1	1	GC-rich promoter binding protein 1 like 1 [Source:HGNC Symbol;Acc:HGNC:28843]	protein_coding	-1.10145	0.440981	8.14285	-1.69097	1.03286e-07	38.6572	1.20276	0.0516387	24.4425	0	88.4071	80.2642	94.5989	55.9417	120.542	144.985
RPS15AP10	ENSG00000225447	45645816	45646197	-1	1	ribosomal protein S15a pseudogene 10 [Source:HGNC Symbol;Acc:HGNC:37001]	processed_pseudogene	#N/A	#N/A	0	#N/A	#N/A	0	#N/A	#N/A	0	#N/A	0	0	0	0	0	0
ENSG00000234329	ENSG00000234329	45651039	45651826	-1	1	ribosomal protein L7a (RPL7A) pseudogene	processed_pseudogene	#N/A	#N/A	0	#N/A	#N/A	0	#N/A	#N/A	0	#N/A	0	0	0	0	0	0
TMEM69	ENSG00000159596	45688181	45694436	1	1	transmembrane protein 69 [Source:HGNC Symbol;Acc:HGNC:28035]	protein_coding	-1.46233	0.00114387	8.88137	-2.7549	1.82914e-14	20.1234	-1.68968	5.50931e-05	6.75469	1	28.0867	19.2053	31.5834	11.46	16.5417	9.78697
IPP	ENSG00000197429	45694324	45750653	-1	1	intracisternal A particle-promoted polypeptide [Source:HGNC Symbol;Acc:HGNC:6108]	protein_coding	-1.35054	0.0487094	3.37703	-1.6539	0.00188193	5.88677	1.26192	0.0548893	4.79893	0	13.0066	9.62955	14.885	8.99821	18.316	23.1149
ENSG00000230896	ENSG00000230896	45694684	45697075	-1	1	novel transcript	lncRNA	1.02565	0.959997	0.0172193	-3.8769	0.175626	0.510247	2.5602	0.0281458	0.903047	0	0.628337	0.645557	0.680024	0.169778	0.572376	1.47542
ENSG00000236111	ENSG00000236111	45781277	45781957	1	1	ribosomal protein L6 (RPL6) pseudogene	processed_pseudogene	#N/A	#N/A	0	#N/A	#N/A	0	#N/A	#N/A	0	#N/A	0	0	0	0	0	0
MAST2	ENSG00000086015	45786987	46036122	1	1	microtubule associated serine/threonine kinase 2 [Source:HGNC Symbol;Acc:HGNC:19035]	protein_coding	-1.4958	1.28402e-05	40.1979	1.93068	1.4141e-12	69.4896	-1.08265	0.442804	6.70339	0	121.269	81.0711	74.6516	144.141	87.8024	81.099
TMA16P2	ENSG00000232467	45846994	45847594	-1	1	translation machinery associated 16 homolog pseudogene 2 [Source:HGNC Symbol;Acc:HGNC:43781]	processed_pseudogene	#N/A	#N/A	0	#N/A	#N/A	0	#N/A	#N/A	0	#N/A	0	0	0	0	0	0
PIK3R3	ENSG00000117461	46040140	46133036	-1	1	phosphoinositide-3-kinase regulatory subunit 3 [Source:HGNC Symbol;Acc:HGNC:8981]	protein_coding	2.08287	1.15637e-07	8.78651	1.10865	0.455335	5.62741	1.16415	0.158037	6.54009	1	8.10555	16.8921	51.7574	57.3848	39.8374	46.3774
P3R3URF-PIK3R3	ENSG00000278139	46043661	46176488	-1	1	P3R3URF-PIK3R3 readthrough [Source:HGNC Symbol;Acc:HGNC:54999]	protein_coding	-120.741	0.18555	0.816838	#N/A	#N/A	0	#N/A	#N/A	0	#N/A	0.816838	0	0	0	0	0
ENSG00000226957	ENSG00000226957	46046818	46048368	1	1	novel transcript	lncRNA	#N/A	#N/A	0	#N/A	#N/A	0	#N/A	#N/A	0	#N/A	0	0	0	0	0	0
ENSG00000233114	ENSG00000233114	46104950	46105175	1	1	cytochrome c oxidase subunit VIIb (COX7B) pseudogene	processed_pseudogene	#N/A	#N/A	0	#N/A	#N/A	0	#N/A	#N/A	0	#N/A	0	0	0	0	0	0
ENSG00000227857	ENSG00000227857	46134531	46139081	1	1	novel transcript	lncRNA	#N/A	#N/A	0	75.9491	0.204466	0.848888	8.55788	#N/A	0.0491807	#N/A	0	0	0	0.848888	0	0.0491807
TSPAN1	ENSG00000117472	46175073	46185962	1	1	tetraspanin 1 [Source:HGNC Symbol;Acc:HGNC:20657]	protein_coding	-80.6035	6.21114e-119	150.426	-6.38687	2.63295e-25	21.9929	-2.89824	7.55815e-15	11.7758	1	152.309	1.88287	26.0676	4.07466	17.9726	6.19677
P3R3URF	ENSG00000250719	46175486	46176488	-1	1	PIK3R3 upstream reading frame [Source:HGNC Symbol;Acc:HGNC:53451]	protein_coding	#N/A	#N/A	0	#N/A	#N/A	0	#N/A	#N/A	0	#N/A	0	0	0	0	0	0
POMGNT1	ENSG00000085998	46188682	46220305	-1	1	protein O-linked mannose N-acetylglucosaminyltransferase 1 (beta 1,2-) [Source:HGNC Symbol;Acc:HGNC:19139]	protein_coding	-2.12007	1.18689e-17	95.8738	-1.35036	0.00252883	32.1508	-1.15503	0.143492	14.1602	1	181.464	85.59	123.916	91.7648	105.489	91.3286
LURAP1	ENSG00000171357	46203334	46221256	1	1	leucine rich adaptor protein 1 [Source:HGNC Symbol;Acc:HGNC:32327]	protein_coding	-2.29252	4.78163e-07	5.84867	-1.09593	0.709122	0.421512	1.84348	0.134174	0.632972	0	10.3676	4.5189	4.83573	4.41422	0.744088	1.37706
RAD54L	ENSG00000085999	46246461	46278480	1	1	RAD54 like [Source:HGNC Symbol;Acc:HGNC:9826]	protein_coding	-1.25002	0.0447829	9.76563	1.87001	9.70809e-09	24.3349	-4.25141	7.48568e-34	27.8456	0	48.8218	39.0562	27.9566	52.2915	36.4031	8.55745
LRRC41	ENSG00000132128	46261196	46303616	-1	1	leucine rich repeat containing 41 [Source:HGNC Symbol;Acc:HGNC:16917]	protein_coding	-2.46048	3.20581e-24	97.1986	-1.24829	0.0336108	24.3009	1.23335	0.0298127	19.2345	0	163.745	66.5461	122.178	97.8768	82.4221	101.657
UQCRH	ENSG00000173660	46303698	46316776	1	1	ubiquinol-cytochrome c reductase hinge protein [Source:HGNC Symbol;Acc:HGNC:12590]	protein_coding	-1.13704	0.288162	8.34526	-1.61676	7.7777e-07	41.364	-1.25077	0.020534	18.6498	1	69.2428	60.8975	108.426	67.0621	93.0111	74.3613
NSUN4	ENSG00000117481	46340789	46365152	1	1	NOP2/Sun RNA methyltransferase 4 [Source:HGNC Symbol;Acc:HGNC:31802]	protein_coding	-1.39699	0.00232278	11.0004	-1.30142	0.0516117	6.75485	-1.20814	0.105294	4.8331	1	38.7056	27.7051	29.1655	22.4106	28.0464	23.2133
ENSG00000225779	ENSG00000225779	46370586	46370955	1	1	novel pseudogene	processed_pseudogene	#N/A	#N/A	0	#N/A	#N/A	0	#N/A	#N/A	0	#N/A	0	0	0	0	0	0
FAAH	ENSG00000117480	46394317	46413848	1	1	fatty acid amide hydrolase [Source:HGNC Symbol;Acc:HGNC:3553]	protein_coding	-4.9736	5.50882e-05	2.16389	-2.82289	5.74576e-06	5.27407	-1.42604	0.0063327	4.92695	1	2.70185	0.537964	8.16029	2.88622	16.4844	11.5575
FAAHP1	ENSG00000232022	46432129	46482493	1	1	fatty acid amide hydrolase pseudogene 1 [Source:HGNC Symbol;Acc:HGNC:50679]	transcribed_unprocessed_pseudogene	-28.7341	0.405288	0.188501	-10.1712	0.556172	0.0755583	1.96897	0.407121	0.172552	0	0.188501	0	0.0755583	0	0.171713	0.344265
LINC01398	ENSG00000224863	46446600	46451317	-1	1	long intergenic non-protein coding RNA 1398 [Source:HGNC Symbol;Acc:HGNC:50678]	lncRNA	#N/A	#N/A	0	#N/A	#N/A	0	31.159	#N/A	0.196723	#N/A	0	0	0	0	0	0.196723
DMBX1	ENSG00000197587	46489836	46516216	1	1	diencephalon/mesencephalon homeobox 1 [Source:HGNC Symbol;Acc:HGNC:19026]	protein_coding	-10.3328	0.54858	0.0628337	33.3314	0.00101405	2.81066	3.18994	#N/A	0.139485	0	0.0628337	0	0.0755583	2.88622	0.0572376	0.196723
TMEM275	ENSG00000282881	46532166	46543969	-1	1	transmembrane protein 275 [Source:HGNC Symbol;Acc:HGNC:53938]	protein_coding	-10.3328	0.54858	0.0628337	-10.1712	0.556172	0.0755583	-9.53721	#N/A	0.0572376	1	0.0628337	0	0.0755583	0	0.0572376	0
MKNK1-AS1	ENSG00000269956	46538611	46570255	1	1	MKNK1 antisense RNA 1 [Source:HGNC Symbol;Acc:HGNC:44129]	lncRNA	#N/A	#N/A	0	-19.0202	0.523609	0.151117	#N/A	#N/A	0	#N/A	0	0	0.151117	0	0	0
KNCN	ENSG00000162456	46545641	46551647	-1	1	kinocilin [Source:HGNC Symbol;Acc:HGNC:26488]	protein_coding	#N/A	#N/A	0	#N/A	#N/A	0	#N/A	#N/A	0	#N/A	0	0	0	0	0	0
MKNK1	ENSG00000079277	46557407	46616843	-1	1	MAPK interacting serine/threonine kinase 1 [Source:HGNC Symbol;Acc:HGNC:7110]	protein_coding	-1.64551	5.32188e-06	13.9287	-1.43465	0.00692947	8.08142	-1.77853	3.7679e-07	12.1046	1	35.5011	21.5723	26.6721	18.5906	27.6457	15.5411
MOB3C	ENSG00000142961	46607715	46616884	-1	1	MOB kinase activator 3C [Source:HGNC Symbol;Acc:HGNC:29800]	protein_coding	-1.9716	1.48291e-07	9.57088	-2.53684	1.91251e-11	15.7961	1.76517	7.6763e-05	5.567	0	19.4156	9.84474	26.0676	10.2715	7.26917	12.8362
ATPAF1	ENSG00000123472	46632737	46673867	-1	1	ATP synthase mitochondrial F1 complex assembly factor 1 [Source:HGNC Symbol;Acc:HGNC:18803]	protein_coding	-1.20336	0.169602	4.33279	-1.03627	0.798243	1.0104	-1.57061	2.29438e-05	13.1656	1	25.6362	21.3034	28.9388	27.9284	36.2314	23.0658
NENFP1	ENSG00000233647	46665910	46666375	-1	1	neudesin neurotrophic factor pseudogene 1 [Source:HGNC Symbol;Acc:HGNC:50298]	processed_pseudogene	#N/A	#N/A	0	#N/A	#N/A	0	#N/A	#N/A	0	#N/A	0	0	0	0	0	0
TEX38	ENSG00000186118	46668855	46673594	1	1	testis expressed 38 [Source:HGNC Symbol;Acc:HGNC:29589]	protein_coding	#N/A	#N/A	0	-54.4163	0.364527	0.45335	8.55788	#N/A	0.0491807	#N/A	0	0	0.45335	0	0	0.0491807
EFCAB14-AS1	ENSG00000228237	46674036	46692098	1	1	EFCAB14 antisense RNA 1 [Source:HGNC Symbol;Acc:HGNC:44108]	lncRNA	#N/A	#N/A	0	#N/A	#N/A	0	#N/A	#N/A	0	#N/A	0	0	0	0	0	0
EFCAB14	ENSG00000159658	46674659	46719146	-1	1	EF-hand calcium binding domain 14 [Source:HGNC Symbol;Acc:HGNC:29051]	protein_coding	-1.16052	0.247239	5.40604	-1.15952	0.285786	5.59127	-1.00752	0.947296	0.561861	1	39.0826	33.6765	40.6503	35.0591	75.2674	74.7055
ENSG00000236476	ENSG00000236476	46742329	46743133	1	1	novel pseudogene	processed_pseudogene	#N/A	#N/A	0	#N/A	#N/A	0	#N/A	#N/A	0	#N/A	0	0	0	0	0	0
CYP4B1	ENSG00000142973	46757838	46819413	1	1	cytochrome P450 family 4 subfamily B member 1 [Source:HGNC Symbol;Acc:HGNC:2644]	protein_coding	-3.2368	0.458378	0.134705	-10.1712	0.556172	0.0755583	1.5834	0.0423333	1.50631	0	0.188501	0.0537964	0.0755583	0	2.57569	4.082
CYP4Z2P	ENSG00000154198	46843095	46900437	-1	1	cytochrome P450 family 4 subfamily Z member 2, pseudogene [Source:HGNC Symbol;Acc:HGNC:24426]	transcribed_unprocessed_pseudogene	#N/A	#N/A	0	#N/A	#N/A	0	#N/A	#N/A	0	#N/A	0	0	0	0	0	0
TUBAP8	ENSG00000238145	46891639	46892830	1	1	tubulin alpha pseudogene 8 [Source:HGNC Symbol;Acc:HGNC:54875]	processed_pseudogene	#N/A	#N/A	0	#N/A	#N/A	0	#N/A	#N/A	0	#N/A	0	0	0	0	0	0
CYP4A11	ENSG00000187048	46929177	46941484	-1	1	cytochrome P450 family 4 subfamily A member 11 [Source:HGNC Symbol;Acc:HGNC:2642]	protein_coding	#N/A	#N/A	0	#N/A	#N/A	0	-9.53721	#N/A	0.0572376	#N/A	0	0	0	0	0.0572376	0
CYP4A26P	ENSG00000259832	46967679	46967874	-1	1	cytochrome P450 family 4 subfamily A member 26, pseudogene [Source:HGNC Symbol;Acc:HGNC:39980]	unprocessed_pseudogene	#N/A	#N/A	0	#N/A	#N/A	0	#N/A	#N/A	0	#N/A	0	0	0	0	0	0
CYP4A43P	ENSG00000261196	46994382	46994502	-1	1	cytochrome P450 family 4 subfamily A member 43, pseudogene [Source:HGNC Symbol;Acc:HGNC:42417]	unprocessed_pseudogene	#N/A	#N/A	0	#N/A	#N/A	0	#N/A	#N/A	0	#N/A	0	0	0	0	0	0
CYP4A27P	ENSG00000261593	47000898	47001087	-1	1	cytochrome P450 family 4 subfamily A member 27, pseudogene [Source:HGNC Symbol;Acc:HGNC:42414]	unprocessed_pseudogene	#N/A	#N/A	0	#N/A	#N/A	0	#N/A	#N/A	0	#N/A	0	0	0	0	0	0
CYP4A44P	ENSG00000261290	47002995	47003148	-1	1	cytochrome P450 family 4 subfamily A member 44, pseudogene [Source:HGNC Symbol;Acc:HGNC:42416]	unprocessed_pseudogene	#N/A	#N/A	0	#N/A	#N/A	0	#N/A	#N/A	0	#N/A	0	0	0	0	0	0
CYP4X1	ENSG00000186377	47023669	47050751	1	1	cytochrome P450 family 4 subfamily X member 1 [Source:HGNC Symbol;Acc:HGNC:20244]	protein_coding	7.84098	0.564971	0.0537964	#N/A	#N/A	0	-2.07582	3.14067e-07	6.88562	#N/A	0	0.0537964	0	0	13.2791	6.3935
CYP4Z1	ENSG00000186160	47067231	47118318	1	1	cytochrome P450 family 4 subfamily Z member 1 [Source:HGNC Symbol;Acc:HGNC:20583]	protein_coding	#N/A	#N/A	0	#N/A	#N/A	0	1.9866	0.23362	0.345105	#N/A	0	0	0	0	0.343425	0.68853
TUBAP9	ENSG00000225154	47074778	47075979	-1	1	tubulin alpha pseudogene 9 [Source:HGNC Symbol;Acc:HGNC:54876]	processed_pseudogene	#N/A	#N/A	0	#N/A	#N/A	0	#N/A	#N/A	0	#N/A	0	0	0	0	0	0
CYP4A22-AS1	ENSG00000225506	47096653	47179271	-1	1	CYP4A22 antisense RNA 1 [Source:HGNC Symbol;Acc:HGNC:43715]	lncRNA	-10.3328	0.54858	0.0628337	-4.97326	0.247405	0.368461	1.41713	0.699575	0.074191	0	0.0628337	0	0.45335	0.0848888	0.171713	0.245904
CYP4A22	ENSG00000162365	47137435	47149735	1	1	cytochrome P450 family 4 subfamily A member 22 [Source:HGNC Symbol;Acc:HGNC:20575]	protein_coding	-28.7341	0.405288	0.188501	#N/A	#N/A	0	#N/A	#N/A	0	#N/A	0.188501	0	0	0	0	0
MTND1P34	ENSG00000225514	47164510	47165920	-1	1	MT-ND1 pseudogene 34 [Source:HGNC Symbol;Acc:HGNC:42090]	transcribed_processed_pseudogene	#N/A	#N/A	0	#N/A	#N/A	0	#N/A	#N/A	0	#N/A	0	0	0	0	0	0
LINC00853	ENSG00000224805	47179250	47180339	1	1	long intergenic non-protein coding RNA 853 [Source:HGNC Symbol;Acc:HGNC:43716]	lncRNA	#N/A	#N/A	0	#N/A	#N/A	0	-43.7805	#N/A	0.286188	#N/A	0	0	0	0	0.286188	0
PDZK1IP1	ENSG00000162366	47183582	47191044	-1	1	PDZK1 interacting protein 1 [Source:HGNC Symbol;Acc:HGNC:16887]	protein_coding	7.84098	0.564971	0.0537964	-89.8124	0.296266	0.755583	1.25678	0.412646	0.604104	0	0	0.0537964	0.755583	0	2.34674	2.95084
TAL1	ENSG00000162367	47216290	47232220	-1	1	TAL bHLH transcription factor 1, erythroid differentiation factor [Source:HGNC Symbol;Acc:HGNC:11556]	protein_coding	14.7987	0.519263	0.107593	18.6697	0.00844088	1.53733	-1.14139	#N/A	0.00805683	0	0	0.107593	0.0755583	1.61289	0.0572376	0.0491807
ENSG00000226252	ENSG00000226252	47225797	47230750	1	1	novel transcript	lncRNA	-1.16396	0.920766	0.00903734	1.07576	0.964157	0.00933053	2.1323	0.127513	0.525714	0	0.0628337	0.0537964	0.0755583	0.0848888	0.457901	0.983615
STIL	ENSG00000123473	47250139	47314892	-1	1	STIL centriolar assembly protein [Source:HGNC Symbol;Acc:HGNC:10879]	protein_coding	1.16951	0.200332	6.84017	1.35338	0.00932036	12.2623	-1.75831	1.74325e-08	22.1207	0	40.3393	47.1794	34.6812	46.9435	51.2849	29.1642
CMPK1	ENSG00000162368	47333790	47378839	1	1	cytidine/uridine monophosphate kinase 1 [Source:HGNC Symbol;Acc:HGNC:18170]	protein_coding	2.24273	6.08485e-14	24.0609	-1.08822	0.556172	2.72391	-1.04351	0.690911	3.93332	0	19.3528	43.4137	33.6234	30.8995	94.3275	90.3942
LINC01389	ENSG00000225762	47380928	47408477	-1	1	long intergenic non-protein coding RNA 1389 [Source:HGNC Symbol;Acc:HGNC:50661]	lncRNA	#N/A	#N/A	0	#N/A	#N/A	0	-1.14139	#N/A	0.00805683	#N/A	0	0	0	0	0.0572376	0.0491807
FOXE3	ENSG00000186790	47416285	47418052	1	1	forkhead box E3 [Source:HGNC Symbol;Acc:HGNC:3808]	protein_coding	-1.16396	0.920766	0.00903734	-2.54705	0.556172	0.141786	1.27458	#N/A	0.0330671	0	0.0628337	0.0537964	0.226675	0.0848888	0.114475	0.147542
FOXD2-AS1	ENSG00000237424	47432133	47434641	-1	1	FOXD2 adjacent opposite strand RNA 1 [Source:HGNC Symbol;Acc:HGNC:44256]	lncRNA	#N/A	#N/A	0	#N/A	#N/A	0	#N/A	#N/A	0	#N/A	0	0	0	0	0	0
FOXD2	ENSG00000186564	47438044	47440691	1	1	forkhead box D2 [Source:HGNC Symbol;Acc:HGNC:3803]	protein_coding	-3.58958	0.0024934	1.40988	-1.62925	0.345448	0.643616	-3.40879	0.0627785	0.490128	1	1.94785	0.537964	1.66228	1.01867	0.686851	0.196723
ENSG00000271355	ENSG00000271355	47483698	47484162	-1	1	myotubularin related protein 14 (MTMR14) pseudogene	processed_pseudogene	#N/A	#N/A	0	#N/A	#N/A	0	#N/A	#N/A	0	#N/A	0	0	0	0	0	0
RPL21P24	ENSG00000229554	47497894	47498341	-1	1	ribosomal protein L21 pseudogene 24 [Source:HGNC Symbol;Acc:HGNC:35702]	processed_pseudogene	#N/A	#N/A	0	#N/A	#N/A	0	#N/A	#N/A	0	#N/A	0	0	0	0	0	0
ATP6V0E1P4	ENSG00000227883	47550196	47550753	1	1	ATPase H+ transporting V0 subunit e1 pseudogene 4 [Source:HGNC Symbol;Acc:HGNC:41938]	processed_pseudogene	#N/A	#N/A	0	#N/A	#N/A	0	#N/A	#N/A	0	#N/A	0	0	0	0	0	0
LINC01738	ENSG00000227947	47688463	47704029	1	1	long intergenic non-protein coding RNA 1738 [Source:HGNC Symbol;Acc:HGNC:52526]	lncRNA	#N/A	#N/A	0	#N/A	#N/A	0	#N/A	#N/A	0	#N/A	0	0	0	0	0	0
TRABD2B	ENSG00000269113	47760528	47997385	-1	1	TraB domain containing 2B [Source:HGNC Symbol;Acc:HGNC:44200]	protein_coding	-3.34046	0.000412328	2.02961	-21.2499	9.43721e-05	3.60814	-1.1557	#N/A	0.0241705	1	2.89035	0.860742	3.77791	0.169778	0.171713	0.147542
ENSG00000223814	ENSG00000223814	47761132	47765547	-1	1	novel transcript	lncRNA	#N/A	#N/A	0	#N/A	#N/A	0	#N/A	#N/A	0	#N/A	0	0	0	0	0	0
ENSG00000225028	ENSG00000225028	47818066	47820237	1	1	novel transcript	lncRNA	#N/A	#N/A	0	#N/A	#N/A	0	#N/A	#N/A	0	#N/A	0	0	0	0	0	0
LINC02794	ENSG00000226133	48050659	48091736	1	1	long intergenic non-protein coding RNA 2794 [Source:HGNC Symbol;Acc:HGNC:54318]	lncRNA	#N/A	#N/A	0	#N/A	#N/A	0	#N/A	#N/A	0	#N/A	0	0	0	0	0	0
ENSG00000231413	ENSG00000231413	48078787	48082196	-1	1	novel transcript	lncRNA	#N/A	#N/A	0	#N/A	#N/A	0	8.55788	#N/A	0.0491807	#N/A	0	0	0	0	0	0.0491807
CYP46A4P	ENSG00000237180	48089368	48089634	1	1	cytochrome P450 family 46 subfamily A member 4, pseudogene [Source:HGNC Symbol;Acc:HGNC:42349]	processed_pseudogene	#N/A	#N/A	0	#N/A	#N/A	0	#N/A	#N/A	0	#N/A	0	0	0	0	0	0
SKINT1L	ENSG00000242267	48096092	48182428	-1	1	Skint1 like (pseudogene) [Source:HGNC Symbol;Acc:HGNC:33993]	transcribed_unprocessed_pseudogene	-28.7341	0.405288	0.188501	#N/A	#N/A	0	#N/A	#N/A	0	#N/A	0.188501	0	0	0	0	0
ENSG00000279096	ENSG00000279096	48102068	48104736	1	1	TEC	TEC	#N/A	#N/A	0	#N/A	#N/A	0	#N/A	#N/A	0	#N/A	0	0	0	0	0	0
ENSG00000223720	ENSG00000223720	48172972	48206857	1	1	novel transcript	lncRNA	#N/A	#N/A	0	#N/A	#N/A	0	#N/A	#N/A	0	#N/A	0	0	0	0	0	0
SLC5A9	ENSG00000117834	48222685	48248644	1	1	solute carrier family 5 member 9 [Source:HGNC Symbol;Acc:HGNC:22146]	protein_coding	-10.3328	0.54858	0.0628337	#N/A	#N/A	0	#N/A	#N/A	0	#N/A	0.0628337	0	0	0	0	0
ENSG00000272491	ENSG00000272491	48227888	48229561	-1	1	novel transcript, antisense to SLC5A9	lncRNA	#N/A	#N/A	0	#N/A	#N/A	0	#N/A	#N/A	0	#N/A	0	0	0	0	0	0
ENSG00000279214	ENSG00000279214	48262230	48263179	-1	1	TEC	TEC	#N/A	#N/A	0	#N/A	#N/A	0	#N/A	#N/A	0	#N/A	0	0	0	0	0	0
SPATA6	ENSG00000132122	48295373	48472208	-1	1	spermatogenesis associated 6 [Source:HGNC Symbol;Acc:HGNC:18309]	protein_coding	12.3713	9.72006e-05	2.23234	-4.73775	0.00614819	1.61563	2.86955	0.00312525	1.51017	0	0.188501	2.42084	2.04007	0.424444	0.801326	2.31149
PPP1R8P1	ENSG00000224986	48325080	48326123	-1	1	protein phosphatase 1 regulatory subunit 8 pseudogene 1 [Source:HGNC Symbol;Acc:HGNC:9297]	processed_pseudogene	#N/A	#N/A	0	#N/A	#N/A	0	#N/A	#N/A	0	#N/A	0	0	0	0	0	0
RNU6-723P	ENSG00000206700	48344209	48344315	1	1	RNA, U6 small nuclear 723, pseudogene [Source:HGNC Symbol;Acc:HGNC:47686]	snRNA	#N/A	#N/A	0	#N/A	#N/A	0	#N/A	#N/A	0	#N/A	0	0	0	0	0	0
ENSG00000235105	ENSG00000235105	48435967	48437223	1	1	amyotrophic lateral sclerosis 2 (juvenile) chromosome region, candidate 2 (ALS2CR2) pseudogene	processed_pseudogene	#N/A	#N/A	0	#N/A	#N/A	0	#N/A	#N/A	0	#N/A	0	0	0	0	0	0
RNU4-61P	ENSG00000223175	48447936	48448042	1	1	RNA, U4 small nuclear 61, pseudogene [Source:HGNC Symbol;Acc:HGNC:46997]	snRNA	#N/A	#N/A	0	#N/A	#N/A	0	#N/A	#N/A	0	#N/A	0	0	0	0	0	0
ENSG00000232514	ENSG00000232514	48497263	48497736	-1	1	ribosomal protein L21 (RPL21) pseudogene	processed_pseudogene	#N/A	#N/A	0	#N/A	#N/A	0	#N/A	#N/A	0	#N/A	0	0	0	0	0	0
AGBL4	ENSG00000186094	48532854	50023954	-1	1	ATP/GTP binding protein like 4 [Source:HGNC Symbol;Acc:HGNC:25892]	protein_coding	#N/A	#N/A	0	-1.73831	0.6986	0.0662277	2.41867	#N/A	0.0903047	#N/A	0	0	0.151117	0.0848888	0.0572376	0.147542
ENSG00000287661	ENSG00000287661	48552991	48558106	1	1	novel transcript, antisense to AGBL4	lncRNA	14.7987	0.519263	0.107593	8.27561	0.556172	0.0848888	#N/A	#N/A	0	#N/A	0	0.107593	0	0.0848888	0	0
BEND5	ENSG00000162373	48727519	48776969	-1	1	BEN domain containing 5 [Source:HGNC Symbol;Acc:HGNC:25668]	protein_coding	7.84098	0.564971	0.0537964	#N/A	#N/A	0	#N/A	#N/A	0	#N/A	0	0.0537964	0	0	0	0
ENSG00000286597	ENSG00000286597	48926021	48936734	1	1	novel transcript, antisense to AGBL4	lncRNA	#N/A	#N/A	0	#N/A	#N/A	0	#N/A	#N/A	0	#N/A	0	0	0	0	0	0
ENSG00000229846	ENSG00000229846	49025595	49187585	1	1	novel transcript	lncRNA	#N/A	#N/A	0	#N/A	#N/A	0	#N/A	#N/A	0	#N/A	0	0	0	0	0	0
AGBL4-AS1	ENSG00000230114	49257411	49269285	1	1	AGBL4 antisense RNA 1 [Source:HGNC Symbol;Acc:HGNC:41123]	lncRNA	#N/A	#N/A	0	8.27561	0.556172	0.0848888	#N/A	#N/A	0	#N/A	0	0	0	0.0848888	0	0
AGBL4-IT1	ENSG00000225623	49374201	49472085	-1	1	AGBL4 intronic transcript 1 [Source:HGNC Symbol;Acc:HGNC:41482]	lncRNA	7.84098	0.564971	0.0537964	#N/A	#N/A	0	#N/A	#N/A	0	#N/A	0	0.0537964	0	0	0	0
ENSG00000237478	ENSG00000237478	49691262	49691523	-1	1	pseudogene similar to part of ribosomal protein S11 (RPS11)	processed_pseudogene	#N/A	#N/A	0	#N/A	#N/A	0	#N/A	#N/A	0	#N/A	0	0	0	0	0	0
ZNF859P	ENSG00000215887	49841821	49846400	1	1	zinc finger protein 859, pseudogene [Source:HGNC Symbol;Acc:HGNC:34507]	unprocessed_pseudogene	#N/A	#N/A	0	#N/A	#N/A	0	#N/A	#N/A	0	#N/A	0	0	0	0	0	0
ENSG00000279324	ENSG00000279324	49994318	49996218	1	1	novel transcript	TEC	#N/A	#N/A	0	#N/A	#N/A	0	#N/A	#N/A	0	#N/A	0	0	0	0	0	0
MTND2P29	ENSG00000233595	50017092	50017503	1	1	MT-ND2 pseudogene 29 [Source:HGNC Symbol;Acc:HGNC:42130]	processed_pseudogene	#N/A	#N/A	0	#N/A	#N/A	0	#N/A	#N/A	0	#N/A	0	0	0	0	0	0
ELAVL4	ENSG00000162374	50024029	50203772	1	1	ELAV like RNA binding protein 4 [Source:HGNC Symbol;Acc:HGNC:3315]	protein_coding	-10.3328	0.54858	0.0628337	1.07576	0.964157	0.00933053	16.0916	#N/A	0.0983615	0	0.0628337	0	0.0755583	0.0848888	0	0.0983615
ENSG00000230828	ENSG00000230828	50114937	50115282	1	1	novel pseudogene	processed_pseudogene	#N/A	#N/A	0	#N/A	#N/A	0	#N/A	#N/A	0	#N/A	0	0	0	0	0	0
ELAVL4-AS1	ENSG00000237337	50174306	50175868	-1	1	ELAVL4 antisense RNA 1 [Source:HGNC Symbol;Acc:HGNC:40210]	lncRNA	#N/A	#N/A	0	#N/A	#N/A	0	#N/A	#N/A	0	#N/A	0	0	0	0	0	0
ENSG00000233407	ENSG00000233407	50206084	50223127	-1	1	novel transcript	lncRNA	#N/A	#N/A	0	#N/A	#N/A	0	#N/A	#N/A	0	#N/A	0	0	0	0	0	0
LINC02808	ENSG00000284696	50229662	50321192	-1	1	long intergenic non-protein coding RNA 2808 [Source:HGNC Symbol;Acc:HGNC:54340]	lncRNA	21.7564	0.458378	0.161389	#N/A	#N/A	0	8.55788	#N/A	0.0491807	#N/A	0	0.161389	0	0	0	0.0491807
ENSG00000284645	ENSG00000284645	50252569	50258994	1	1	novel transcript	lncRNA	-10.3328	0.54858	0.0628337	#N/A	#N/A	0	#N/A	#N/A	0	#N/A	0.0628337	0	0	0	0	0
ENSG00000234080	ENSG00000234080	50326131	50327007	1	1	ribosomal protein S2 (RPS2) pseudogene	processed_pseudogene	#N/A	#N/A	0	#N/A	#N/A	0	#N/A	#N/A	0	#N/A	0	0	0	0	0	0
HMGB1P45	ENSG00000229316	50398825	50399773	-1	1	high mobility group box 1 pseudogene 45 [Source:HGNC Symbol;Acc:HGNC:39277]	processed_pseudogene	#N/A	#N/A	0	#N/A	#N/A	0	#N/A	#N/A	0	#N/A	0	0	0	0	0	0
FCF1P6	ENSG00000225671	50405430	50406024	-1	1	FCF1 pseudogene 6 [Source:HGNC Symbol;Acc:HGNC:44618]	processed_pseudogene	#N/A	#N/A	0	#N/A	#N/A	0	#N/A	#N/A	0	#N/A	0	0	0	0	0	0
DMRTA2	ENSG00000142700	50417550	50423443	-1	1	DMRT like family A2 [Source:HGNC Symbol;Acc:HGNC:13908]	protein_coding	7.84098	0.564971	0.0537964	-10.1712	0.556172	0.0755583	8.55788	#N/A	0.0491807	0	0	0.0537964	0.0755583	0	0	0.0491807
ENSG00000284700	ENSG00000284700	50423609	50425316	1	1	novel transcript	lncRNA	#N/A	#N/A	0	#N/A	#N/A	0	#N/A	#N/A	0	#N/A	0	0	0	0	0	0
FAF1	ENSG00000185104	50437028	50960267	-1	1	Fas associated factor 1 [Source:HGNC Symbol;Acc:HGNC:3578]	protein_coding	-1.02232	0.848287	1.67403	1.07319	0.556172	5.937	-1.53484	5.72841e-06	28.4645	0	76.72	75.046	81.074	87.011	81.678	53.2136
FAF1-AS1	ENSG00000225767	50461469	50471150	1	1	FAF1 antisense RNA 1 [Source:HGNC Symbol;Acc:HGNC:40228]	lncRNA	#N/A	#N/A	0	#N/A	#N/A	0	-9.53721	#N/A	0.0572376	#N/A	0	0	0	0	0.0572376	0
RNU6-1026P	ENSG00000207194	50582404	50582511	1	1	RNA, U6 small nuclear 1026, pseudogene [Source:HGNC Symbol;Acc:HGNC:47989]	snRNA	#N/A	#N/A	0	#N/A	#N/A	0	#N/A	#N/A	0	#N/A	0	0	0	0	0	0
PHBP12	ENSG00000230585	50780340	50781150	1	1	prohibitin pseudogene 12 [Source:HGNC Symbol;Acc:HGNC:39291]	processed_pseudogene	#N/A	#N/A	0	#N/A	#N/A	0	#N/A	#N/A	0	#N/A	0	0	0	0	0	0
MRPS6P2	ENSG00000237130	50846468	50846837	1	1	mitochondrial ribosomal protein S6 pseudogene 2 [Source:HGNC Symbol;Acc:HGNC:29781]	processed_pseudogene	#N/A	#N/A	0	#N/A	#N/A	0	#N/A	#N/A	0	#N/A	0	0	0	0	0	0
CDKN2C	ENSG00000123080	50960745	50974634	1	1	cyclin dependent kinase inhibitor 2C [Source:HGNC Symbol;Acc:HGNC:1789]	protein_coding	3.31478	1.09147e-17	15.1452	6.25743	6.1096e-38	35.8139	-1.65363	0.000615714	4.50497	0	6.53471	21.6799	6.80024	42.6142	11.3903	6.8853
MIR4421	ENSG00000265538	51059837	51059905	1	1	microRNA 4421 [Source:HGNC Symbol;Acc:HGNC:41879]	miRNA	#N/A	#N/A	0	#N/A	#N/A	0	#N/A	#N/A	0	#N/A	0	0	0	0	0	0
MIR6500	ENSG00000275816	51060018	51060103	1	1	microRNA 6500 [Source:HGNC Symbol;Acc:HGNC:49935]	miRNA	#N/A	#N/A	0	#N/A	#N/A	0	#N/A	#N/A	0	#N/A	0	0	0	0	0	0
C1orf185	ENSG00000204006	51102221	51148086	1	1	chromosome 1 open reading frame 185 [Source:HGNC Symbol;Acc:HGNC:28096]	protein_coding	7.84098	0.564971	0.0537964	#N/A	#N/A	0	#N/A	#N/A	0	#N/A	0	0.0537964	0	0	0	0
Y_RNA_22	ENSG00000200262	51107222	51107331	1	1	Y RNA [Source:RFAM;Acc:RF00019]	misc_RNA	#N/A	#N/A	0	#N/A	#N/A	0	#N/A	#N/A	0	#N/A	0	0	0	0	0	0
CFL1P2	ENSG00000213478	51157788	51158471	-1	1	cofilin 1 pseudogene 2 [Source:HGNC Symbol;Acc:HGNC:1878]	processed_pseudogene	#N/A	#N/A	0	#N/A	#N/A	0	#N/A	#N/A	0	#N/A	0	0	0	0	0	0
LINC01562	ENSG00000203356	51195095	51235096	-1	1	long intergenic non-protein coding RNA 1562 [Source:HGNC Symbol;Acc:HGNC:51335]	lncRNA	28.7141	0.408158	0.215186	-19.0202	0.523609	0.151117	#N/A	#N/A	0	#N/A	0	0.215186	0.151117	0	0	0
RNF11	ENSG00000123091	51236273	51273447	1	1	ring finger protein 11 [Source:HGNC Symbol;Acc:HGNC:10056]	protein_coding	1.45166	0.00154594	8.77368	-1.06279	0.663644	1.39954	1.48862	0.000277762	10.8824	0	19.4156	28.1893	23.7253	22.3258	22.2654	33.1478
ENSG00000233406	ENSG00000233406	51250603	51251472	-1	1	ribosomal protein S2 (RPS2) pseudogene	processed_pseudogene	#N/A	#N/A	0	#N/A	#N/A	0	#N/A	#N/A	0	#N/A	0	0	0	0	0	0
ENSG00000236434	ENSG00000236434	51264916	51266074	-1	1	novel transcript	lncRNA	-10.3328	0.54858	0.0628337	#N/A	#N/A	0	#N/A	#N/A	0	#N/A	0.0628337	0	0	0	0	0
TTC39A	ENSG00000085831	51287258	51345116	-1	1	tetratricopeptide repeat domain 39A [Source:HGNC Symbol;Acc:HGNC:18657]	protein_coding	-7.39324	0.000775869	1.41849	-2.91359	0.21925	0.500916	-3.76973	0.00668234	0.972199	1	1.63368	0.215186	0.755583	0.254666	1.31646	0.344265
TTC39A-AS1	ENSG00000261664	51329654	51335324	1	1	TTC39A antisense RNA 1 [Source:HGNC Symbol;Acc:HGNC:40851]	lncRNA	#N/A	#N/A	0	#N/A	#N/A	0	8.55788	#N/A	0.0491807	#N/A	0	0	0	0	0	0.0491807
EPS15	ENSG00000085832	51354263	51519266	-1	1	epidermal growth factor receptor pathway substrate 15 [Source:HGNC Symbol;Acc:HGNC:3419]	protein_coding	1.00314	0.975864	0.178145	-1.41689	0.00276956	13.095	1.37922	0.000642006	26.7217	0	56.3619	56.54	44.5038	31.4089	70.4595	97.1811
ENSG00000232027	ENSG00000232027	51372270	51373224	1	1	proteasome (prosome, macropain) 26S subunit, non-ATPase, 7 (Mov34 homolog) (PSMD7) pseudogene	processed_pseudogene	#N/A	#N/A	0	#N/A	#N/A	0	#N/A	#N/A	0	#N/A	0	0	0	0	0	0
RNU6-877P	ENSG00000206595	51382308	51382414	1	1	RNA, U6 small nuclear 877, pseudogene [Source:HGNC Symbol;Acc:HGNC:47840]	snRNA	#N/A	#N/A	0	#N/A	#N/A	0	#N/A	#N/A	0	#N/A	0	0	0	0	0	0
ENSG00000238140	ENSG00000238140	51461721	51463416	1	1	novel transcript	lncRNA	#N/A	#N/A	0	#N/A	#N/A	0	#N/A	#N/A	0	#N/A	0	0	0	0	0	0
EPS15-AS1	ENSG00000227070	51518309	51561629	1	1	EPS15 antisense RNA 1 [Source:HGNC Symbol;Acc:HGNC:40219]	lncRNA	#N/A	#N/A	0	#N/A	#N/A	0	-1.52682	0.654466	0.0814081	#N/A	0	0	0	0	0.22895	0.147542
RNU6-1281P	ENSG00000252032	51538625	51538729	-1	1	RNA, U6 small nuclear 1281, pseudogene [Source:HGNC Symbol;Acc:HGNC:48244]	snRNA	#N/A	#N/A	0	#N/A	#N/A	0	#N/A	#N/A	0	#N/A	0	0	0	0	0	0
CALR4P	ENSG00000227742	51561866	51594897	-1	1	calreticulin 4, pseudogene [Source:HGNC Symbol;Acc:HGNC:35456]	transcribed_unitary_pseudogene	-10.3328	0.54858	0.0628337	#N/A	#N/A	0	-9.53721	#N/A	0.0572376	#N/A	0.0628337	0	0	0	0.0572376	0
OSBPL9	ENSG00000117859	51577179	51798427	1	1	oxysterol binding protein like 9 [Source:HGNC Symbol;Acc:HGNC:16386]	protein_coding	1.90599	1.02803e-11	40.9953	1.32328	0.0112514	15.5173	1.27636	0.00866146	31.0206	1	45.2403	86.2356	47.9795	63.4968	112.243	143.264
GAPDHP51	ENSG00000236973	51707138	51708137	-1	1	glyceraldehyde 3 phosphate dehydrogenase pseudogene 51 [Source:HGNC Symbol;Acc:HGNC:38557]	processed_pseudogene	#N/A	#N/A	0	#N/A	#N/A	0	#N/A	#N/A	0	#N/A	0	0	0	0	0	0
SLC25A6P3	ENSG00000232846	51709062	51709940	1	1	solute carrier family 25 member 6 pseudogene 3 [Source:HGNC Symbol;Acc:HGNC:43852]	processed_pseudogene	#N/A	#N/A	0	#N/A	#N/A	0	#N/A	#N/A	0	#N/A	0	0	0	0	0	0
ENSG00000212624	ENSG00000212624	51724775	51724896	-1	1	0	snoRNA	#N/A	#N/A	0	#N/A	#N/A	0	#N/A	#N/A	0	#N/A	0	0	0	0	0	0
NRDC	ENSG00000078618	51789191	51878937	-1	1	nardilysin convertase [Source:HGNC Symbol;Acc:HGNC:7995]	protein_coding	1.96927	9.26434e-15	101.655	-1.0133	0.912804	2.86897	1.18137	0.0767623	29.1307	0	104.869	206.524	218.741	215.872	160.609	189.739
ENSG00000266993	ENSG00000266993	51793934	51799154	1	1	novel transcript, antisense to NRD1	lncRNA	2.38386	0.54858	0.0985554	-10.1712	0.556172	0.0755583	-1.73541	0.260849	0.366756	0	0.0628337	0.161389	0.0755583	0	0.858564	0.491807
ENSG00000272175	ENSG00000272175	51801028	51801307	1	1	novel transcript, antisense to NRD1	lncRNA	#N/A	#N/A	0	#N/A	#N/A	0	#N/A	#N/A	0	#N/A	0	0	0	0	0	0
MIR761	ENSG00000283899	51836344	51836402	-1	1	microRNA 761 [Source:HGNC Symbol;Acc:HGNC:37305]	miRNA	#N/A	#N/A	0	#N/A	#N/A	0	#N/A	#N/A	0	#N/A	0	0	0	0	0	0
TSEN15P2	ENSG00000230604	51859778	51860135	1	1	tRNA splicing endonuclease subunit 15 pseudogene 2 [Source:HGNC Symbol;Acc:HGNC:43963]	processed_pseudogene	#N/A	#N/A	0	#N/A	#N/A	0	#N/A	#N/A	0	#N/A	0	0	0	0	0	0
RAB3B	ENSG00000169213	51907956	51990700	-1	1	RAB3B, member RAS oncogene family [Source:HGNC Symbol;Acc:HGNC:9778]	protein_coding	4.47345	2.99505e-50	74.2327	2.24434	5.52848e-16	48.0612	5.55597	0.0125411	0.811902	1	21.3635	95.5962	38.6103	86.6715	0.171713	0.983615
RNA5SP48	ENSG00000200839	51973410	51973535	1	1	RNA, 5S ribosomal pseudogene 48 [Source:HGNC Symbol;Acc:HGNC:42824]	rRNA_pseudogene	#N/A	#N/A	0	#N/A	#N/A	0	#N/A	#N/A	0	#N/A	0	0	0	0	0	0
ENSG00000229032	ENSG00000229032	51980473	51980814	1	1	40s ribosomal protein S26 (RPS26) pseudogene	processed_pseudogene	#N/A	#N/A	0	#N/A	#N/A	0	#N/A	#N/A	0	#N/A	0	0	0	0	0	0
RN7SL290P	ENSG00000264613	51995740	51996039	1	1	RNA, 7SL, cytoplasmic 290, pseudogene [Source:HGNC Symbol;Acc:HGNC:46306]	misc_RNA	#N/A	#N/A	0	#N/A	#N/A	0	#N/A	#N/A	0	#N/A	0	0	0	0	0	0
TXNDC12	ENSG00000117862	52020131	52055191	-1	1	thioredoxin domain containing 12 [Source:HGNC Symbol;Acc:HGNC:24626]	protein_coding	1.23397	0.0566048	10.5289	-1.32833	0.00965709	16.4162	-1.06307	0.567244	4.47937	0	44.9889	55.5179	66.4157	49.9995	75.4964	71.017
ENSG00000285839	ENSG00000285839	52020153	52033350	-1	1	novel transcript	protein_coding	-313.954	0.0937728	2.13635	106.026	0.162633	1.18844	5.49997	0.000473415	1.57462	0	2.13635	0	0	1.18844	0.343425	1.91805
KTI12	ENSG00000198841	52032103	52033810	-1	1	KTI12 chromatin associated homolog [Source:HGNC Symbol;Acc:HGNC:25160]	protein_coding	-1.14463	0.405288	2.3342	-1.20805	0.309231	2.47164	-1.87148	3.9192e-06	6.90643	1	18.4731	16.1389	14.3561	11.8844	14.8245	7.9181
ENSG00000223390	ENSG00000223390	52033391	52044279	1	1	novel transcript	lncRNA	#N/A	#N/A	0	8.27561	0.556172	0.0848888	-1.14139	#N/A	0.00805683	#N/A	0	0	0	0.0848888	0.0572376	0.0491807
TXNDC12-AS1	ENSG00000228369	52050918	52052683	1	1	TXNDC12 antisense RNA 1 [Source:HGNC Symbol;Acc:HGNC:30008]	lncRNA	#N/A	#N/A	0	#N/A	#N/A	0	#N/A	#N/A	0	#N/A	0	0	0	0	0	0
BTF3L4	ENSG00000134717	52056199	52090716	1	1	basic transcription factor 3 like 4 [Source:HGNC Symbol;Acc:HGNC:30547]	protein_coding	1.22669	0.0689727	9.54593	-1.19891	0.142489	9.10024	1.04031	0.723128	2.36479	0	42.0986	51.6445	54.8553	45.7551	58.6685	61.0333
ZFYVE9	ENSG00000157077	52142089	52348671	1	1	zinc finger FYVE-type containing 9 [Source:HGNC Symbol;Acc:HGNC:6775]	protein_coding	-1.32905	0.0107044	9.75494	-1.17056	0.243464	6.34027	1.37354	0.00155369	15.5032	0	39.3967	29.6418	43.5216	37.1813	41.4972	57.0005
RN7SL788P	ENSG00000241745	52150104	52150419	1	1	RNA, 7SL, cytoplasmic 788, pseudogene [Source:HGNC Symbol;Acc:HGNC:46804]	misc_RNA	#N/A	#N/A	0	#N/A	#N/A	0	#N/A	#N/A	0	#N/A	0	0	0	0	0	0
ENSG00000228407	ENSG00000228407	52160261	52160600	-1	1	pseudogene similar to part of alcohol dehydrogenase 5 (class III), chi polypeptidem (ADH5)	processed_pseudogene	#N/A	#N/A	0	#N/A	#N/A	0	#N/A	#N/A	0	#N/A	0	0	0	0	0	0
ENSG00000223429	ENSG00000223429	52162186	52163026	-1	1	transformer-2 alpha (TRA2A) pseudogene	processed_pseudogene	#N/A	#N/A	0	#N/A	#N/A	0	#N/A	#N/A	0	#N/A	0	0	0	0	0	0
PDCL3P6	ENSG00000224255	52179848	52180553	1	1	PDCL3 pseudogene 6 [Source:HGNC Symbol;Acc:HGNC:44507]	processed_pseudogene	#N/A	#N/A	0	#N/A	#N/A	0	#N/A	#N/A	0	#N/A	0	0	0	0	0	0
ENSG00000236004	ENSG00000236004	52189916	52190309	-1	1	pseudogene similar to part of ribosomal protein L9 (RPL9)	processed_pseudogene	#N/A	#N/A	0	#N/A	#N/A	0	#N/A	#N/A	0	#N/A	0	0	0	0	0	0
DNAJC19P7	ENSG00000237663	52252062	52252773	-1	1	DnaJ heat shock protein family (Hsp40) member C19 pseudogene 7 [Source:HGNC Symbol;Acc:HGNC:45070]	processed_pseudogene	#N/A	#N/A	0	-10.1712	0.556172	0.0755583	#N/A	#N/A	0	#N/A	0	0	0.0755583	0	0	0
ANAPC10P1	ENSG00000213735	52253621	52254176	1	1	anaphase promoting complex subunit 10 pseudogene 1 [Source:HGNC Symbol;Acc:HGNC:33976]	processed_pseudogene	#N/A	#N/A	0	#N/A	#N/A	0	#N/A	#N/A	0	#N/A	0	0	0	0	0	0
CC2D1B	ENSG00000154222	52345723	52366205	-1	1	coiled-coil and C2 domain containing 1B [Source:HGNC Symbol;Acc:HGNC:29386]	protein_coding	1.30796	0.0117816	12.5422	1.71825	8.82819e-07	21.0131	1.23299	0.0566351	7.08257	1	40.7163	53.2584	29.241	50.2542	30.3932	37.4757
ENSG00000272100	ENSG00000272100	52353487	52353877	1	1	novel transcript, antisense to CC2D1B	lncRNA	#N/A	#N/A	0	#N/A	#N/A	0	#N/A	#N/A	0	#N/A	0	0	0	0	0	0
ENSG00000287078	ENSG00000287078	52365443	52367865	1	1	novel transcript, antisense to CC2D1B	lncRNA	1.13138	0.908178	0.0266843	-19.0202	0.523609	0.151117	1.41713	0.699575	0.074191	0	0.188501	0.215186	0.151117	0	0.171713	0.245904
PLA2G12AP1	ENSG00000224680	52368677	52369244	1	1	phospholipase A2 group XIIA pseudogene 1 [Source:HGNC Symbol;Acc:HGNC:39248]	processed_pseudogene	#N/A	#N/A	0	#N/A	#N/A	0	#N/A	#N/A	0	#N/A	0	0	0	0	0	0
ORC1	ENSG00000085840	52372829	52404423	-1	1	origin recognition complex subunit 1 [Source:HGNC Symbol;Acc:HGNC:8487]	protein_coding	-1.52506	4.19434e-05	17.0918	-1.02834	0.835495	1.05119	-2.99572	5.47435e-26	34.17	1	49.6386	32.5468	38.2325	37.1813	51.2849	17.1149
PRPF38A	ENSG00000134748	52404602	52420836	1	1	pre-mRNA processing factor 38A [Source:HGNC Symbol;Acc:HGNC:25930]	protein_coding	-1.08355	0.54858	2.92109	1.13624	0.38073	4.49256	-1.61451	3.1198e-06	16.7776	0	37.8887	34.9676	32.9434	37.436	44.0729	27.2953
TUT4	ENSG00000134744	52408282	52553487	-1	1	terminal uridylyl transferase 4 [Source:HGNC Symbol;Acc:HGNC:28981]	protein_coding	1.44726	0.0011204	10.1776	-1.37533	0.00880774	10.5783	4.81858	5.14285e-72	216.624	0	22.7458	32.9234	38.7614	28.1831	56.7224	273.347
ENSG00000272371	ENSG00000272371	52554818	52555273	1	1	novel transcript	lncRNA	#N/A	#N/A	0	#N/A	#N/A	0	#N/A	#N/A	0	#N/A	0	0	0	0	0	0
EEF1GP7	ENSG00000236290	52573114	52573816	1	1	eukaryotic translation elongation factor 1 gamma pseudogene 7 [Source:HGNC Symbol;Acc:HGNC:44562]	processed_pseudogene	#N/A	#N/A	0	#N/A	#N/A	0	#N/A	#N/A	0	#N/A	0	0	0	0	0	0
GPX7	ENSG00000116157	52602371	52609051	1	1	glutathione peroxidase 7 [Source:HGNC Symbol;Acc:HGNC:4559]	protein_coding	7.02727	4.69622e-11	5.72825	1.66096	0.00901012	3.75579	83.8948	0.19734	0.540988	1	0.942506	6.67075	5.66687	9.42266	0	0.540988
SHISAL2A	ENSG00000182183	52633168	52669683	1	1	shisa like 2A [Source:HGNC Symbol;Acc:HGNC:28757]	protein_coding	-2.20038	0.566171	0.0718711	2.11434	0.147818	0.857304	5.50376	0.148384	0.287028	0	0.125667	0.0537964	0.755583	1.61289	0.0572376	0.344265
COA7	ENSG00000162377	52684449	52698347	-1	1	cytochrome c oxidase assembly factor 7 [Source:HGNC Symbol;Acc:HGNC:25716]	protein_coding	1.40562	0.00256978	9.96929	1.12881	0.41524	4.01396	-1.67986	2.35671e-07	20.4341	0	24.568	34.5373	31.13	35.144	50.4835	30.0494
NDUFS5P3	ENSG00000233664	52709122	52709442	1	1	NADH:ubiquinone oxidoreductase subunit S5 pseudogene 3 [Source:HGNC Symbol;Acc:HGNC:44041]	processed_pseudogene	#N/A	#N/A	0	#N/A	#N/A	0	#N/A	#N/A	0	#N/A	0	0	0	0	0	0
RN7SL62P	ENSG00000239640	52714399	52714695	1	1	RNA, 7SL, cytoplasmic 62, pseudogene [Source:HGNC Symbol;Acc:HGNC:46078]	misc_RNA	#N/A	#N/A	0	#N/A	#N/A	0	#N/A	#N/A	0	#N/A	0	0	0	0	0	0
ZYG11B	ENSG00000162378	52726453	52827336	1	1	zyg-11 family member B, cell cycle regulator [Source:HGNC Symbol;Acc:HGNC:25820]	protein_coding	-1.12549	0.37737	4.63781	-1.06103	0.621558	2.58833	1.46266	5.41269e-05	28.4704	0	41.5959	36.9581	45.0327	42.4444	61.5304	90.0008
RNU2-30P	ENSG00000252018	52754322	52754462	1	1	RNA, U2 small nuclear 30, pseudogene [Source:HGNC Symbol;Acc:HGNC:48523]	snRNA	#N/A	#N/A	0	#N/A	#N/A	0	#N/A	#N/A	0	#N/A	0	0	0	0	0	0
RPS13P2	ENSG00000228929	52772194	52772648	-1	1	ribosomal protein S13 pseudogene 2 [Source:HGNC Symbol;Acc:HGNC:36364]	processed_pseudogene	#N/A	#N/A	0	#N/A	#N/A	0	#N/A	#N/A	0	#N/A	0	0	0	0	0	0
RNU6-969P	ENSG00000206627	52805108	52805212	-1	1	RNA, U6 small nuclear 969, pseudogene [Source:HGNC Symbol;Acc:HGNC:47932]	snRNA	#N/A	#N/A	0	#N/A	#N/A	0	#N/A	#N/A	0	#N/A	0	0	0	0	0	0
ZYG11A	ENSG00000203995	52842511	52894998	1	1	zyg-11 family member A, cell cycle regulator [Source:HGNC Symbol;Acc:HGNC:32058]	protein_coding	202.657	0.13761	1.5601	-1.01751	0.940755	0.163913	-9.53721	#N/A	0.0572376	0	0	1.5601	9.67146	9.50754	0.0572376	0
ENSG00000242391	ENSG00000242391	52881216	52881730	-1	1	novel transcript, antisense to ZYG11A	lncRNA	#N/A	#N/A	0	#N/A	#N/A	0	#N/A	#N/A	0	#N/A	0	0	0	0	0	0
ECHDC2	ENSG00000121310	52895910	52927212	-1	1	enoyl-CoA hydratase domain containing 2 [Source:HGNC Symbol;Acc:HGNC:23408]	protein_coding	-2.00268	9.32956e-07	7.39582	-3.49372	8.36886e-08	6.36921	1.04803	0.755796	0.613183	0	14.7659	7.3701	8.91587	2.54666	12.764	13.3772
ENSG00000230953	ENSG00000230953	52920422	52920596	1	1	translational machinery associated 7 homolog (S. cerevisiae) (TMA7) pseudogene	processed_pseudogene	#N/A	#N/A	0	#N/A	#N/A	0	#N/A	#N/A	0	#N/A	0	0	0	0	0	0
ENSG00000231866	ENSG00000231866	52925249	52925423	-1	1	chromosome 14 open reading frame 2 (C14orf2) (MP68) pseudogene	processed_pseudogene	#N/A	#N/A	0	#N/A	#N/A	0	#N/A	#N/A	0	#N/A	0	0	0	0	0	0
SCP2	ENSG00000116171	52927276	53051698	1	1	sterol carrier protein 2 [Source:HGNC Symbol;Acc:HGNC:10606]	protein_coding	1.3535	0.0177851	5.88975	-1.36264	0.0315504	5.97238	1.19507	0.0926161	8.085	0	16.6509	22.5407	22.4408	16.4684	41.44	49.525
ENSG00000264834	ENSG00000264834	52928674	52928772	1	1	0	miRNA	#N/A	#N/A	0	#N/A	#N/A	0	#N/A	#N/A	0	#N/A	0	0	0	0	0	0
ENSG00000266188	ENSG00000266188	52934930	52935017	1	1	0	miRNA	#N/A	#N/A	0	#N/A	#N/A	0	#N/A	#N/A	0	#N/A	0	0	0	0	0	0
ENSG00000265815	ENSG00000265815	52940314	52940413	1	1	0	miRNA	#N/A	#N/A	0	#N/A	#N/A	0	#N/A	#N/A	0	#N/A	0	0	0	0	0	0
H3P2	ENSG00000237279	52943536	52943930	-1	1	H3 histone pseudogene 2 [Source:HGNC Symbol;Acc:HGNC:43795]	processed_pseudogene	#N/A	#N/A	0	#N/A	#N/A	0	#N/A	#N/A	0	#N/A	0	0	0	0	0	0
RRAS2P1	ENSG00000236360	52993201	52993702	-1	1	RRAS2 pseudogene 1 [Source:HGNC Symbol;Acc:HGNC:54561]	processed_pseudogene	#N/A	#N/A	0	#N/A	#N/A	0	#N/A	#N/A	0	#N/A	0	0	0	0	0	0
TUBBP10	ENSG00000226147	52994726	52996026	1	1	tubulin beta class I pseudogene 10 [Source:HGNC Symbol;Acc:HGNC:42344]	processed_pseudogene	#N/A	#N/A	0	#N/A	#N/A	0	#N/A	#N/A	0	#N/A	0	0	0	0	0	0
PODN	ENSG00000174348	53062052	53085501	1	1	podocan [Source:HGNC Symbol;Acc:HGNC:23174]	protein_coding	14.7987	0.519263	0.107593	-10.1712	0.556172	0.0755583	16.0916	#N/A	0.0983615	0	0	0.107593	0.0755583	0	0	0.0983615
ENSG00000232993	ENSG00000232993	53069938	53085502	-1	1	novel transcript	lncRNA	#N/A	#N/A	0	#N/A	#N/A	0	#N/A	#N/A	0	#N/A	0	0	0	0	0	0
HIGD1AP11	ENSG00000227644	53073110	53073389	-1	1	HIG1 hypoxia inducible domain family member 1A pseudogene 11 [Source:HGNC Symbol;Acc:HGNC:43006]	processed_pseudogene	#N/A	#N/A	0	#N/A	#N/A	0	#N/A	#N/A	0	#N/A	0	0	0	0	0	0
SLC1A7	ENSG00000162383	53087179	53142638	-1	1	solute carrier family 1 member 7 [Source:HGNC Symbol;Acc:HGNC:10945]	protein_coding	#N/A	#N/A	0	8.27561	0.556172	0.0848888	-9.53721	#N/A	0.0572376	#N/A	0	0	0	0.0848888	0.0572376	0
ENSG00000235563	ENSG00000235563	53114576	53118609	1	1	novel transcript	lncRNA	#N/A	#N/A	0	8.27561	0.556172	0.0848888	#N/A	#N/A	0	#N/A	0	0	0	0.0848888	0	0
ENSG00000277397	ENSG00000277397	53180921	53186900	1	1	carnitine palmitoyltransferase 2 (CPT2) pseudogene	unprocessed_pseudogene	#N/A	#N/A	0	#N/A	#N/A	0	#N/A	#N/A	0	#N/A	0	0	0	0	0	0
CPT2	ENSG00000157184	53196792	53214197	1	1	carnitine palmitoyltransferase 2 [Source:HGNC Symbol;Acc:HGNC:2330]	protein_coding	-3.88528	6.26536e-31	29.3549	-1.59381	0.00401424	5.54721	-1.7191	4.23161e-07	14.8233	1	39.5224	10.1675	14.885	9.33777	35.4301	20.6067
ENSG00000236723	ENSG00000236723	53209783	53213775	-1	1	novel transcript, antisense to CPT2	lncRNA	-4.52826	0.0473486	0.592616	106.026	0.162633	1.18844	1.49038	0.607238	0.115315	0	0.754005	0.161389	0	1.18844	0.22895	0.344265
CZIB	ENSG00000162384	53214099	53220634	-1	1	CXXC motif containing zinc binding protein [Source:HGNC Symbol;Acc:HGNC:26059]	protein_coding	1.23259	0.0978044	5.58553	1.15162	0.302209	5.92744	1.0237	0.859367	0.63066	1	24.0025	29.588	39.0636	44.9911	26.6155	27.2461
ENSG00000259818	ENSG00000259818	53220663	53224253	1	1	novel transcript, antisense to C1orf123 & MAGOH	lncRNA	#N/A	#N/A	0	#N/A	#N/A	0	#N/A	#N/A	0	#N/A	0	0	0	0	0	0
MAGOH	ENSG00000162385	53226900	53238518	-1	1	mago homolog, exon junction complex subunit [Source:HGNC Symbol;Acc:HGNC:6815]	protein_coding	2.56699	8.61207e-13	13.4035	1.28073	0.100932	4.6936	-1.61345	0.00016186	6.79246	0	8.54539	21.9489	16.6984	21.392	17.8581	11.0657
ENSG00000226754	ENSG00000226754	53238550	53246482	1	1	novel transcript, antisense to MAGOH	lncRNA	-3.07357	0.0528688	0.682561	-15.3177	0.000647137	2.55032	-5.60917	0.0137909	0.711021	1	1.00534	0.322778	2.7201	0.169778	0.858564	0.147542
LRP8	ENSG00000157193	53242364	53328469	-1	1	LDL receptor related protein 8 [Source:HGNC Symbol;Acc:HGNC:6700]	protein_coding	-1.28305	0.0118266	21.6388	1.59008	2.04836e-05	20.0729	-2.19858	1.75856e-17	51.6459	0	98.0834	76.4447	34.0012	54.0742	94.7282	43.0823
ENSG00000234578	ENSG00000234578	53267935	53268601	1	1	novel transcript	lncRNA	#N/A	#N/A	0	#N/A	#N/A	0	#N/A	#N/A	0	#N/A	0	0	0	0	0	0
ENSG00000228838	ENSG00000228838	53288024	53289706	1	1	novel transcript	lncRNA	#N/A	#N/A	0	#N/A	#N/A	0	#N/A	#N/A	0	#N/A	0	0	0	0	0	0
ENSG00000232762	ENSG00000232762	53304536	53307462	1	1	novel transcript	lncRNA	#N/A	#N/A	0	#N/A	#N/A	0	#N/A	#N/A	0	#N/A	0	0	0	0	0	0
LINC01771	ENSG00000225675	53328233	53336509	1	1	long intergenic non-protein coding RNA 1771 [Source:HGNC Symbol;Acc:HGNC:52561]	lncRNA	-28.7341	0.405288	0.188501	15.7949	0.465262	0.169778	#N/A	#N/A	0	#N/A	0.188501	0	0	0.169778	0	0
ENSG00000285954	ENSG00000285954	53344031	53365473	1	1	novel transcript	lncRNA	#N/A	#N/A	0	#N/A	#N/A	0	#N/A	#N/A	0	#N/A	0	0	0	0	0	0
ENSG00000226938	ENSG00000226938	53348488	53349233	-1	1	novel transcript	lncRNA	7.84098	0.564971	0.0537964	#N/A	#N/A	0	#N/A	#N/A	0	#N/A	0	0.0537964	0	0	0	0
LINC02812	ENSG00000230138	53366656	53368245	-1	1	long intergenic non-protein coding RNA 2812 [Source:HGNC Symbol;Acc:HGNC:54344]	lncRNA	7.84098	0.564971	0.0537964	#N/A	#N/A	0	#N/A	#N/A	0	#N/A	0	0.0537964	0	0	0	0
SLC25A3P1	ENSG00000236253	53413149	53440020	-1	1	solute carrier family 25 member 3 pseudogene 1 [Source:HGNC Symbol;Acc:HGNC:26869]	transcribed_processed_pseudogene	#N/A	#N/A	0	#N/A	#N/A	0	#N/A	#N/A	0	#N/A	0	0	0	0	0	0
ENSG00000288527	ENSG00000288527	53441268	53441346	-1	1	solute carrier family 25, member-like pseudogene	processed_pseudogene	#N/A	#N/A	0	#N/A	#N/A	0	#N/A	#N/A	0	#N/A	0	0	0	0	0	0
DMRTB1	ENSG00000143006	53459399	53467488	1	1	DMRT like family B with proline rich C-terminal 1 [Source:HGNC Symbol;Acc:HGNC:13913]	protein_coding	7.84098	0.564971	0.0537964	-10.1712	0.556172	0.0755583	#N/A	#N/A	0	#N/A	0	0.0537964	0.0755583	0	0	0
GLIS1	ENSG00000174332	53506237	53738106	-1	1	GLIS family zinc finger 1 [Source:HGNC Symbol;Acc:HGNC:29525]	protein_coding	228.042	5.78113e-08	16.0223	782.761	0.0294776	8.82843	10.9027	0.0315431	0.631293	1	0.0628337	16.0851	0	8.82843	0.0572376	0.68853
RNU7-95P	ENSG00000239007	53688749	53688812	-1	1	RNA, U7 small nuclear 95 pseudogene [Source:HGNC Symbol;Acc:HGNC:45629]	snRNA	#N/A	#N/A	0	#N/A	#N/A	0	#N/A	#N/A	0	#N/A	0	0	0	0	0	0
NDC1	ENSG00000058804	53765478	53838463	-1	1	NDC1 transmembrane nucleoporin [Source:HGNC Symbol;Acc:HGNC:25525]	protein_coding	-1.00141	0.989091	0.0971965	1.06456	0.593718	3.1693	-2.95548	1.79788e-34	110.323	0	69.8711	69.7739	49.0373	52.2066	166.733	56.4103
ENSG00000201003	ENSG00000201003	53771018	53771153	-1	1	0	snoRNA	#N/A	#N/A	0	#N/A	#N/A	0	#N/A	#N/A	0	#N/A	0	0	0	0	0	0
ENSG00000229687	ENSG00000229687	53841547	53841832	1	1	ribosomal protein L37 (RPL37) pseudogene	processed_pseudogene	#N/A	#N/A	0	#N/A	#N/A	0	#N/A	#N/A	0	#N/A	0	0	0	0	0	0
YIPF1	ENSG00000058799	53851719	53889798	-1	1	Yip1 domain family member 1 [Source:HGNC Symbol;Acc:HGNC:25231]	protein_coding	-1.84576	8.56394e-07	9.87815	-2.70039	2.26766e-10	12.1367	1.26036	0.0882754	3.16085	0	21.552	11.6738	19.2674	7.13066	12.1344	15.2952
DIO1	ENSG00000211452	53891239	53911086	1	1	iodothyronine deiodinase 1 [Source:HGNC Symbol;Acc:HGNC:2883]	protein_coding	#N/A	#N/A	0	-10.1712	0.556172	0.0755583	#N/A	#N/A	0	#N/A	0	0	0.0755583	0	0	0
HSPB11	ENSG00000081870	53916574	53945699	-1	1	heat shock protein family B (small) member 11 [Source:HGNC Symbol;Acc:HGNC:25019]	protein_coding	2.71014	4.54039e-10	8.28812	-1.11005	0.556172	1.54902	-1.26632	0.0986424	2.67387	0	4.8382	13.1263	15.6406	14.0915	12.7067	10.0329
LRRC42	ENSG00000116212	53946085	53968168	1	1	leucine rich repeat containing 42 [Source:HGNC Symbol;Acc:HGNC:28792]	protein_coding	-1.56857	3.03788e-06	27.3784	-2.16318	5.86032e-12	27.0623	-1.0562	0.639211	2.27266	1	75.5261	48.1478	50.3218	23.2595	42.6992	40.4266
HNRNPA3P12	ENSG00000219102	53974969	53976031	-1	1	heterogeneous nuclear ribonucleoprotein A3 pseudogene 12 [Source:HGNC Symbol;Acc:HGNC:48758]	processed_pseudogene	#N/A	#N/A	0	#N/A	#N/A	0	#N/A	#N/A	0	#N/A	0	0	0	0	0	0
LDLRAD1	ENSG00000203985	54007298	54018186	-1	1	low density lipoprotein receptor class A domain containing 1 [Source:HGNC Symbol;Acc:HGNC:32069]	protein_coding	#N/A	#N/A	0	#N/A	#N/A	0	#N/A	#N/A	0	#N/A	0	0	0	0	0	0
TMEM59	ENSG00000116209	54026681	54053504	-1	1	transmembrane protein 59 [Source:HGNC Symbol;Acc:HGNC:1239]	protein_coding	1.93888	1.00044e-11	34.7553	-1.59659	3.12831e-06	32.6676	1.5962	2.31775e-07	48.9388	0	37.0091	71.7644	87.4209	54.7533	82.0787	131.018
ENSG00000280378	ENSG00000280378	54033126	54034880	-1	1	TEC	TEC	#N/A	#N/A	0	#N/A	#N/A	0	#N/A	#N/A	0	#N/A	0	0	0	0	0	0
TCEANC2	ENSG00000116205	54053584	54112519	1	1	transcription elongation factor A N-terminal and central domain containing 2 [Source:HGNC Symbol;Acc:HGNC:26494]	protein_coding	-1.58337	0.000378643	6.97015	-1.00799	0.964157	0.125486	-1.13538	0.316634	2.45783	1	18.913	11.9428	16.1695	16.044	20.6055	18.1477
MIR4781	ENSG00000283749	54054079	54054154	1	1	microRNA 4781 [Source:HGNC Symbol;Acc:HGNC:41769]	miRNA	#N/A	#N/A	0	#N/A	#N/A	0	#N/A	#N/A	0	#N/A	0	0	0	0	0	0
ENSG00000225183	ENSG00000225183	54089856	54090093	1	1	cytochrome c oxidase subunit VIIb (COX7B) pseudogene	processed_pseudogene	#N/A	#N/A	0	#N/A	#N/A	0	#N/A	#N/A	0	#N/A	0	0	0	0	0	0
ENSG00000279049	ENSG00000279049	54099968	54100224	-1	1	0	pseudogene	#N/A	#N/A	0	#N/A	#N/A	0	#N/A	#N/A	0	#N/A	0	0	0	0	0	0
ENSG00000256407	ENSG00000256407	54132686	54200073	-1	1	novel transcript	protein_coding	2.06756	0.543954	0.143314	-89.8124	0.296266	0.755583	#N/A	#N/A	0	#N/A	0.125667	0.268982	0.755583	0	0	0
CDCP2	ENSG00000157211	54132968	54153770	-1	1	CUB domain containing protein 2 [Source:HGNC Symbol;Acc:HGNC:27297]	protein_coding	1.6215	0.733318	0.044759	#N/A	#N/A	0	#N/A	#N/A	0	#N/A	0.0628337	0.107593	0	0	0	0
ENSG00000280425	ENSG00000280425	54137746	54142980	1	1	novel transcript, antisense to CDCP2	lncRNA	-10.3328	0.54858	0.0628337	-10.1712	0.556172	0.0755583	#N/A	#N/A	0	#N/A	0.0628337	0	0.0755583	0	0	0
CYB5RL	ENSG00000215883	54169651	54200036	-1	1	cytochrome b5 reductase like [Source:HGNC Symbol;Acc:HGNC:32220]	protein_coding	-1.05857	0.758162	0.402775	1.03674	0.856819	0.364081	-3.8259	2.51752e-14	8.07989	0	7.28871	6.88594	9.82257	10.1867	10.9324	2.85248
MRPL37	ENSG00000116221	54184041	54225464	1	1	mitochondrial ribosomal protein L37 [Source:HGNC Symbol;Acc:HGNC:14034]	protein_coding	-1.34915	0.00144811	34.149	1.06039	0.572281	7.80588	-1.70977	4.38414e-09	44.7206	0	131.951	97.8018	129.205	137.011	107.721	63.0005
SSBP3	ENSG00000157216	54225433	54413479	-1	1	single stranded DNA binding protein 3 [Source:HGNC Symbol;Acc:HGNC:15674]	protein_coding	-1.24692	0.247615	1.76747	-2.25854	4.79092e-08	11.1189	1.42643	0.0880275	1.4427	0	8.92239	7.15492	19.9474	8.82843	3.37702	4.81971
SSBP3-AS1	ENSG00000198711	54236440	54239063	1	1	SSBP3 antisense RNA 1 [Source:HGNC Symbol;Acc:HGNC:32328]	lncRNA	#N/A	#N/A	0	#N/A	#N/A	0	#N/A	#N/A	0	#N/A	0	0	0	0	0	0
ENSG00000225632	ENSG00000225632	54285405	54287371	1	1	novel transcript	lncRNA	#N/A	#N/A	0	#N/A	#N/A	0	#N/A	#N/A	0	#N/A	0	0	0	0	0	0
ENSG00000232245	ENSG00000232245	54416256	54420860	1	1	novel transcript	lncRNA	#N/A	#N/A	0	#N/A	#N/A	0	#N/A	#N/A	0	#N/A	0	0	0	0	0	0
ENSG00000287582	ENSG00000287582	54514417	54517383	1	1	novel transcript	lncRNA	#N/A	#N/A	0	#N/A	#N/A	0	#N/A	#N/A	0	#N/A	0	0	0	0	0	0
LINC02784	ENSG00000235741	54516412	54517259	-1	1	long intergenic non-protein coding RNA 2784 [Source:HGNC Symbol;Acc:HGNC:54304]	lncRNA	-28.7341	0.405288	0.188501	#N/A	#N/A	0	#N/A	#N/A	0	#N/A	0.188501	0	0	0	0	0
ENSG00000237173	ENSG00000237173	54524824	54524931	1	1	transaldolase 1 (TALDO1) pseudogene	processed_pseudogene	#N/A	#N/A	0	#N/A	#N/A	0	#N/A	#N/A	0	#N/A	0	0	0	0	0	0
HNRNPA1P63	ENSG00000227453	54536796	54537758	1	1	heterogeneous nuclear ribonucleoprotein A1 pseudogene 63 [Source:HGNC Symbol;Acc:HGNC:48793]	processed_pseudogene	#N/A	#N/A	0	#N/A	#N/A	0	#N/A	#N/A	0	#N/A	0	0	0	0	0	0
ACOT11	ENSG00000162390	54542257	54639192	1	1	acyl-CoA thioesterase 11 [Source:HGNC Symbol;Acc:HGNC:18156]	protein_coding	-11.1054	1.81548e-45	27.7936	-2.55472	5.97779e-07	7.26932	-1.51022	0.000282357	9.1877	1	30.5372	2.74362	11.9382	4.66888	27.1878	18.0002
FAM151A	ENSG00000162391	54609181	54623556	-1	1	family with sequence similarity 151 member A [Source:HGNC Symbol;Acc:HGNC:25032]	protein_coding	#N/A	#N/A	0	#N/A	#N/A	0	#N/A	#N/A	0	#N/A	0	0	0	0	0	0
ENSG00000230728	ENSG00000230728	54621477	54628438	-1	1	novel transcript	lncRNA	#N/A	#N/A	0	#N/A	#N/A	0	#N/A	#N/A	0	#N/A	0	0	0	0	0	0
MROH7	ENSG00000184313	54641754	54710266	1	1	maestro heat like repeat family member 7 [Source:HGNC Symbol;Acc:HGNC:24802]	protein_coding	-10.3328	0.54858	0.0628337	-1.76531	0.556172	0.198683	2.41867	#N/A	0.0903047	0	0.0628337	0	0.45335	0.254666	0.0572376	0.147542
MROH7-TTC4	ENSG00000271723	54641786	54742308	1	1	MROH7-TTC4 readthrough (NMD candidate) [Source:HGNC Symbol;Acc:HGNC:49180]	protein_coding	#N/A	#N/A	0	#N/A	#N/A	0	-9.53721	#N/A	0.0572376	#N/A	0	0	0	0	0.0572376	0
TTC4	ENSG00000243725	54715861	54742657	1	1	tetratricopeptide repeat domain 4 [Source:HGNC Symbol;Acc:HGNC:12394]	protein_coding	-1.32836	0.00641912	14.1506	1.43728	0.00163952	13.7193	-1.53508	3.08274e-05	15.4247	0	57.2415	43.0909	31.3567	45.0759	44.2446	28.8199
PARS2	ENSG00000162396	54756898	54764523	-1	1	prolyl-tRNA synthetase 2, mitochondrial [Source:HGNC Symbol;Acc:HGNC:30563]	protein_coding	-5.50111	5.01851e-19	10.442	-1.10227	0.627897	0.727401	1.04799	0.795452	0.36274	0	12.7552	2.31324	7.85806	7.13066	7.55536	7.9181
TTC22	ENSG00000006555	54779712	54801323	-1	1	tetratricopeptide repeat domain 22 [Source:HGNC Symbol;Acc:HGNC:26067]	protein_coding	-2678.52	0.0136731	18.2846	-2.77372	1.1811e-05	4.98117	-1.77727	0.155895	0.578753	1	18.2846	0	7.7825	2.80133	1.31646	0.737711
ENSG00000237453	ENSG00000237453	54792885	54794905	1	1	novel transcript, antisense to TTC22	lncRNA	#N/A	#N/A	0	#N/A	#N/A	0	#N/A	#N/A	0	#N/A	0	0	0	0	0	0
LEXM	ENSG00000162398	54806063	54842252	1	1	lymphocyte expansion molecule [Source:HGNC Symbol;Acc:HGNC:26854]	protein_coding	-10.3328	0.54858	0.0628337	-10.1712	0.556172	0.0755583	23.6253	#N/A	0.147542	0	0.0628337	0	0.0755583	0	0	0.147542
DHCR24	ENSG00000116133	54849627	54887195	-1	1	24-dehydrocholesterol reductase [Source:HGNC Symbol;Acc:HGNC:2859]	protein_coding	-1.58066	6.81104e-08	251.621	-1.11567	0.320535	83.6435	-1.6423	4.52659e-09	233.729	1	684.95	433.33	806.811	723.168	597.618	363.888
ENSG00000287724	ENSG00000287724	54874672	54883664	1	1	novel transcript, antisense to DHCR24	lncRNA	-10.3328	0.54858	0.0628337	-10.1712	0.556172	0.0755583	#N/A	#N/A	0	#N/A	0.0628337	0	0.0755583	0	0	0
ENSG00000242396	ENSG00000242396	54886875	54888001	1	1	novel transcript	lncRNA	-1.62273	0.54858	0.170854	2.53299	0.325133	0.367547	-43.7805	#N/A	0.286188	0	0.439836	0.268982	0.226675	0.594222	0.286188	0
DHCR24-DT	ENSG00000233203	54887563	54888850	1	1	DHCR24 divergent transcript [Source:HGNC Symbol;Acc:HGNC:53969]	lncRNA	-1.35788	0.648242	0.117058	-63.2653	0.342303	0.528908	-2.24164	#N/A	0.130589	1	0.439836	0.322778	0.528908	0	0.22895	0.0983615
ENSG00000284601	ENSG00000284601	54974900	54980464	-1	1	novel transcript	lncRNA	7.84098	0.564971	0.0537964	#N/A	#N/A	0	#N/A	#N/A	0	#N/A	0	0.0537964	0	0	0	0
TMEM61	ENSG00000143001	54980628	54992288	1	1	transmembrane protein 61 [Source:HGNC Symbol;Acc:HGNC:27296]	protein_coding	-221.948	0.121806	1.50801	1.10607	0.934145	0.0279916	1.41713	0.699575	0.074191	0	1.50801	0	0.226675	0.254666	0.171713	0.245904
ENSG00000233271	ENSG00000233271	54980950	54992274	-1	1	novel transcript	lncRNA	#N/A	#N/A	0	#N/A	#N/A	0	#N/A	#N/A	0	#N/A	0	0	0	0	0	0
BSND	ENSG00000162399	54998933	55017172	1	1	barttin CLCNK type accessory subunit beta [Source:HGNC Symbol;Acc:HGNC:16512]	protein_coding	-1.71499	0.612369	0.0809084	#N/A	#N/A	0	16.0916	#N/A	0.0983615	#N/A	0.188501	0.107593	0	0	0	0.0983615
PCSK9	ENSG00000169174	55039447	55064852	1	1	proprotein convertase subtilisin/kexin type 9 [Source:HGNC Symbol;Acc:HGNC:20001]	protein_coding	-5.92226	5.08746e-86	182.215	1.64513	1.46468e-07	50.705	-1.52682	0.654466	0.0814081	0	219.227	37.0119	78.5806	129.286	0.22895	0.147542
USP24	ENSG00000162402	55066359	55215364	-1	1	ubiquitin specific peptidase 24 [Source:HGNC Symbol;Acc:HGNC:12623]	protein_coding	1.32946	0.00330471	25.4656	-1.05177	0.647761	4.01457	-1.14317	0.159403	25.0119	0	77.2855	102.751	81.6029	77.5884	199.702	174.69
MIR4422HG	ENSG00000231090	55217645	55324691	1	1	MIR4422 host gene [Source:HGNC Symbol;Acc:HGNC:53113]	lncRNA	7.84098	0.564971	0.0537964	#N/A	#N/A	0	#N/A	#N/A	0	#N/A	0	0.0537964	0	0	0	0
GYG1P3	ENSG00000231095	55222379	55223372	1	1	glycogenin 1 pseudogene 3 [Source:HGNC Symbol;Acc:HGNC:39711]	processed_pseudogene	#N/A	#N/A	0	#N/A	#N/A	0	#N/A	#N/A	0	#N/A	0	0	0	0	0	0
MIR4422	ENSG00000265822	55225641	55225723	1	1	microRNA 4422 [Source:HGNC Symbol;Acc:HGNC:41654]	miRNA	#N/A	#N/A	0	#N/A	#N/A	0	#N/A	#N/A	0	#N/A	0	0	0	0	0	0
ENSG00000234810	ENSG00000234810	55329288	56070513	1	1	novel transcript	lncRNA	-10.3328	0.54858	0.0628337	45.872	0.279169	0.509333	4.45228	0.0348208	0.615179	0	0.0628337	0	0	0.509333	0.171713	0.786892
GOT2P1	ENSG00000231900	55367466	55368774	1	1	GOT2 pseudogene 1 [Source:HGNC Symbol;Acc:HGNC:4434]	processed_pseudogene	#N/A	#N/A	0	#N/A	#N/A	0	#N/A	#N/A	0	#N/A	0	0	0	0	0	0
MTCO2P34	ENSG00000232198	55372710	55373316	-1	1	MT-CO2 pseudogene 34 [Source:HGNC Symbol;Acc:HGNC:52316]	processed_pseudogene	#N/A	#N/A	0	#N/A	#N/A	0	#N/A	#N/A	0	#N/A	0	0	0	0	0	0
RN7SKP291	ENSG00000199831	55376526	55376852	-1	1	RN7SK pseudogene 291 [Source:HGNC Symbol;Acc:HGNC:46015]	misc_RNA	#N/A	#N/A	0	#N/A	#N/A	0	#N/A	#N/A	0	#N/A	0	0	0	0	0	0
RNU6-830P	ENSG00000252162	55398514	55398620	1	1	RNA, U6 small nuclear 830, pseudogene [Source:HGNC Symbol;Acc:HGNC:47793]	snRNA	#N/A	#N/A	0	#N/A	#N/A	0	#N/A	#N/A	0	#N/A	0	0	0	0	0	0
Y_RNA_23	ENSG00000272051	55484871	55484972	-1	1	Y RNA [Source:RFAM;Acc:RF00019]	misc_RNA	#N/A	#N/A	0	#N/A	#N/A	0	#N/A	#N/A	0	#N/A	0	0	0	0	0	0
LINC01755	ENSG00000233079	55868254	55950119	1	1	long intergenic non-protein coding RNA 1755 [Source:HGNC Symbol;Acc:HGNC:52543]	lncRNA	#N/A	#N/A	0	#N/A	#N/A	0	#N/A	#N/A	0	#N/A	0	0	0	0	0	0
LINC01753	ENSG00000230250	55915603	55944980	-1	1	long intergenic non-protein coding RNA 1753 [Source:HGNC Symbol;Acc:HGNC:52541]	lncRNA	#N/A	#N/A	0	#N/A	#N/A	0	#N/A	#N/A	0	#N/A	0	0	0	0	0	0
PIGQP1	ENSG00000227104	55938714	55939280	-1	1	phosphatidylinositol glycan anchor biosynthesis class Q pseudogene 1 [Source:HGNC Symbol;Acc:HGNC:45157]	transcribed_unprocessed_pseudogene	#N/A	#N/A	0	#N/A	#N/A	0	#N/A	#N/A	0	#N/A	0	0	0	0	0	0
ENSG00000235612	ENSG00000235612	56145721	56155224	1	1	novel transcript	lncRNA	#N/A	#N/A	0	#N/A	#N/A	0	#N/A	#N/A	0	#N/A	0	0	0	0	0	0
ENSG00000260971	ENSG00000260971	56154545	56477687	-1	1	novel transcript	lncRNA	-1.16396	0.920766	0.00903734	#N/A	#N/A	0	8.58885	0.057353	0.483751	#N/A	0.0628337	0.0537964	0	0	0.0572376	0.540988
ENSG00000284686	ENSG00000284686	56173433	56524495	-1	1	novel transcript	protein_coding	#N/A	#N/A	0	#N/A	#N/A	0	-2.24164	#N/A	0.130589	#N/A	0	0	0	0	0.22895	0.0983615
RPSAP20	ENSG00000229871	56207567	56208456	-1	1	ribosomal protein SA pseudogene 20 [Source:HGNC Symbol;Acc:HGNC:35595]	processed_pseudogene	#N/A	#N/A	0	#N/A	#N/A	0	#N/A	#N/A	0	#N/A	0	0	0	0	0	0
LINC01767	ENSG00000223956	56414935	56417137	1	1	long intergenic non-protein coding RNA 1767 [Source:HGNC Symbol;Acc:HGNC:52557]	lncRNA	-1.16585	0.908178	0.0180747	-5.14809	0.0774109	0.736922	#N/A	#N/A	0	#N/A	0.125667	0.107593	0.906699	0.169778	0	0
PLPP3	ENSG00000162407	56494761	56645301	-1	1	phospholipid phosphatase 3 [Source:HGNC Symbol;Acc:HGNC:9229]	protein_coding	10.6355	4.42647e-19	10.9732	5.63818	4.29003e-10	6.71372	2.83653	2.53977e-15	13.8874	1	1.13101	12.1042	1.43561	8.14932	7.55536	21.4428
RPL21P23	ENSG00000236776	56538452	56538911	1	1	ribosomal protein L21 pseudogene 23 [Source:HGNC Symbol;Acc:HGNC:36205]	processed_pseudogene	#N/A	#N/A	0	#N/A	#N/A	0	#N/A	#N/A	0	#N/A	0	0	0	0	0	0
RPL23AP85	ENSG00000224980	56585612	56586242	-1	1	ribosomal protein L23a pseudogene 85 [Source:HGNC Symbol;Acc:HGNC:51576]	processed_pseudogene	#N/A	#N/A	0	#N/A	#N/A	0	#N/A	#N/A	0	#N/A	0	0	0	0	0	0
ENSG00000225475	ENSG00000225475	56619409	56619549	-1	1	riribosomal protein S2 (RPS2) pseudogene	processed_pseudogene	#N/A	#N/A	0	#N/A	#N/A	0	#N/A	#N/A	0	#N/A	0	0	0	0	0	0
PRKAA2	ENSG00000162409	56645314	56715335	1	1	protein kinase AMP-activated catalytic subunit alpha 2 [Source:HGNC Symbol;Acc:HGNC:9377]	protein_coding	7.72038	0.0942454	0.47513	4.98554	0.245412	0.348886	-7.5855	1.88756e-26	13.3233	0	0.0628337	0.537964	0.0755583	0.424444	15.3397	2.01641
FYB2	ENSG00000187889	56718789	56819696	-1	1	FYN binding protein 2 [Source:HGNC Symbol;Acc:HGNC:27295]	protein_coding	-1.16654	0.889502	0.027112	1.10607	0.934145	0.0279916	3.96122	#N/A	0.188666	0	0.188501	0.161389	0.226675	0.254666	0.0572376	0.245904
ENSG00000229913	ENSG00000229913	56823679	56826920	-1	1	novel transcript	lncRNA	#N/A	#N/A	0	#N/A	#N/A	0	#N/A	#N/A	0	#N/A	0	0	0	0	0	0
C8A	ENSG00000157131	56854797	56918223	1	1	complement C8 alpha chain [Source:HGNC Symbol;Acc:HGNC:1352]	protein_coding	#N/A	#N/A	0	#N/A	#N/A	0	#N/A	#N/A	0	#N/A	0	0	0	0	0	0
C8B	ENSG00000021852	56929207	56966140	-1	1	complement C8 beta chain [Source:HGNC Symbol;Acc:HGNC:1353]	protein_coding	7.84098	0.564971	0.0537964	#N/A	#N/A	0	#N/A	#N/A	0	#N/A	0	0.0537964	0	0	0	0
ENSG00000236341	ENSG00000236341	56963886	56996757	1	1	novel transcript	lncRNA	7.84098	0.564971	0.0537964	8.27561	0.556172	0.0848888	#N/A	#N/A	0	#N/A	0	0.0537964	0	0.0848888	0	0
DAB1	ENSG00000173406	56994778	58546734	-1	1	DAB adaptor protein 1 [Source:HGNC Symbol;Acc:HGNC:2661]	protein_coding	-1.00347	0.995637	0.000427686	4.00809	0.342303	0.263997	1.68102	#N/A	0.0822478	0	0.377002	0.376575	0.0755583	0.339555	0.114475	0.196723
ENSG00000227935	ENSG00000227935	57386576	57387450	1	1	novel transcript	lncRNA	#N/A	#N/A	0	-10.1712	0.556172	0.0755583	-9.53721	#N/A	0.0572376	#N/A	0	0	0.0755583	0	0.0572376	0
RPS20P5	ENSG00000236888	57605847	57606206	-1	1	ribosomal protein S20 pseudogene 5 [Source:HGNC Symbol;Acc:HGNC:36367]	processed_pseudogene	#N/A	#N/A	0	#N/A	#N/A	0	#N/A	#N/A	0	#N/A	0	0	0	0	0	0
DAB1-AS1	ENSG00000226759	57860532	57880905	1	1	DAB1 antisense RNA 1 [Source:HGNC Symbol;Acc:HGNC:49443]	lncRNA	#N/A	#N/A	0	#N/A	#N/A	0	31.159	#N/A	0.196723	#N/A	0	0	0	0	0	0.196723
HNRNPA1P6	ENSG00000229887	58047889	58049335	-1	1	heterogeneous nuclear ribonucleoprotein A1 pseudogene 6 [Source:HGNC Symbol;Acc:HGNC:5032]	transcribed_unprocessed_pseudogene	#N/A	#N/A	0	#N/A	#N/A	0	#N/A	#N/A	0	#N/A	0	0	0	0	0	0
RPS26P15	ENSG00000223416	58056133	58056480	-1	1	ribosomal protein S26 pseudogene 15 [Source:HGNC Symbol;Acc:HGNC:35680]	processed_pseudogene	#N/A	#N/A	0	#N/A	#N/A	0	#N/A	#N/A	0	#N/A	0	0	0	0	0	0
ENSG00000235038	ENSG00000235038	58060139	58080274	1	1	novel transcript	lncRNA	#N/A	#N/A	0	#N/A	#N/A	0	#N/A	#N/A	0	#N/A	0	0	0	0	0	0
ENSG00000230546	ENSG00000230546	58084419	58084559	1	1	pseudogene similar to part of WAP four-disulfide core domain 3 (WFDC3)	unprocessed_pseudogene	#N/A	#N/A	0	#N/A	#N/A	0	#N/A	#N/A	0	#N/A	0	0	0	0	0	0
ENSG00000233216	ENSG00000233216	58228682	58229003	-1	1	novel pseudogene	processed_pseudogene	#N/A	#N/A	0	#N/A	#N/A	0	#N/A	#N/A	0	#N/A	0	0	0	0	0	0
OMA1	ENSG00000162600	58415384	58546802	-1	1	OMA1 zinc metallopeptidase [Source:HGNC Symbol;Acc:HGNC:29661]	protein_coding	1.15593	0.519263	0.952455	-2.00127	0.00111515	4.08563	-2.15424	5.96948e-09	9.20399	0	6.09487	7.04733	8.16029	4.07466	17.1713	7.96728
ENSG00000286918	ENSG00000286918	58546168	58563897	1	1	novel transcript, antisense to OMA1	lncRNA	#N/A	#N/A	0	#N/A	#N/A	0	#N/A	#N/A	0	#N/A	0	0	0	0	0	0
ENSG00000270209	ENSG00000270209	58552913	58553333	-1	1	zinc finger protein 280 pseudogene	processed_pseudogene	#N/A	#N/A	0	#N/A	#N/A	0	#N/A	#N/A	0	#N/A	0	0	0	0	0	0
RN7SL713P	ENSG00000264128	58565631	58565932	-1	1	RNA, 7SL, cytoplasmic 713, pseudogene [Source:HGNC Symbol;Acc:HGNC:46729]	misc_RNA	#N/A	#N/A	0	#N/A	#N/A	0	#N/A	#N/A	0	#N/A	0	0	0	0	0	0
TACSTD2	ENSG00000184292	58575433	58577252	-1	1	tumor associated calcium signal transducer 2 [Source:HGNC Symbol;Acc:HGNC:11530]	protein_coding	-9.78619	5.20201e-100	104.991	-35.7894	2.08329e-76	100.704	-2.60056	1.06184e-21	36.5355	1	116.934	11.9428	103.59	2.88622	59.3554	22.8199
ENSG00000185839	ENSG00000185839	58630841	58631530	-1	1	adenylate kinase 2 (AK2) pseudogene	processed_pseudogene	#N/A	#N/A	0	#N/A	#N/A	0	#N/A	#N/A	0	#N/A	0	0	0	0	0	0
MYSM1	ENSG00000162601	58643440	58700077	-1	1	Myb like, SWIRM and MPN domains 1 [Source:HGNC Symbol;Acc:HGNC:29401]	protein_coding	1.35915	0.0185638	5.53253	-1.0655	0.716473	0.703979	1.20426	0.0655249	11.9381	0	15.3943	20.9268	11.4849	10.7809	58.4396	70.3776
ENSG00000283445	ENSG00000283445	58715609	58771295	1	1	novel transcript	lncRNA	13.5239	2.75349e-06	3.24543	-72.1144	0.325307	0.604466	4.72727	0.00422532	1.09087	0	0.251335	3.49676	0.604466	0	0.286188	1.37706
JUN	ENSG00000177606	58776845	58784048	-1	1	Jun proto-oncogene, AP-1 transcription factor subunit [Source:HGNC Symbol;Acc:HGNC:6204]	protein_coding	1.25457	0.0188507	32.5542	-1.15532	0.205159	17.5208	1.7207	2.96816e-09	46.3708	0	127.867	160.421	130.338	112.817	64.335	110.706
LINC01135	ENSG00000234807	58785128	58901109	1	1	long intergenic non-protein coding RNA 1135 [Source:HGNC Symbol;Acc:HGNC:49450]	lncRNA	-1.55141	0.503906	0.269837	-3.37754	0.0283948	1.22851	-2.7688	0.0198992	0.881894	1	0.754005	0.484167	1.73784	0.509333	1.3737	0.491807
ENSG00000272226	ENSG00000272226	58812808	58813342	-1	1	novel transcript	lncRNA	#N/A	#N/A	0	#N/A	#N/A	0	#N/A	#N/A	0	#N/A	0	0	0	0	0	0
ENSG00000231740	ENSG00000231740	58838448	58851254	-1	1	novel transcript	lncRNA	#N/A	#N/A	0	#N/A	#N/A	0	#N/A	#N/A	0	#N/A	0	0	0	0	0	0
LINC02777	ENSG00000232453	58882868	58931897	-1	1	long intergenic non-protein coding RNA 2777 [Source:HGNC Symbol;Acc:HGNC:54297]	lncRNA	-4.46069	0.121806	0.395077	-2.62652	0.284398	0.425358	2.04448	0.013821	1.56103	0	0.50267	0.107593	0.680024	0.254666	1.48818	3.04921
LINC01358	ENSG00000237352	58933643	59240555	1	1	long intergenic non-protein coding RNA 1358 [Source:HGNC Symbol;Acc:HGNC:50589]	lncRNA	-1.91359	0.536501	0.152779	-107.51	0.273568	0.906699	38.6927	#N/A	0.245904	0	0.314169	0.161389	0.906699	0	0	0.245904
PHBP3	ENSG00000228121	58999676	59000494	1	1	prohibitin pseudogene 3 [Source:HGNC Symbol;Acc:HGNC:8915]	processed_pseudogene	#N/A	#N/A	0	#N/A	#N/A	0	#N/A	#N/A	0	#N/A	0	0	0	0	0	0
ENSG00000241042	ENSG00000241042	59054397	59056049	-1	1	novel transcript	lncRNA	#N/A	#N/A	0	#N/A	#N/A	0	#N/A	#N/A	0	#N/A	0	0	0	0	0	0
ENSG00000235215	ENSG00000235215	59055999	59078116	-1	1	novel transcript	lncRNA	#N/A	#N/A	0	#N/A	#N/A	0	#N/A	#N/A	0	#N/A	0	0	0	0	0	0
FGGY-DT	ENSG00000224609	59131932	59296491	-1	1	FGGY divergent transcript [Source:HGNC Symbol;Acc:HGNC:55265]	lncRNA	1.27229	0.762164	0.0714434	-1.02156	0.973411	0.0102445	-1.15189	#N/A	0.0161137	0	0.251335	0.322778	0.604466	0.594222	0.114475	0.0983615
ENSG00000270457	ENSG00000270457	59289303	59289640	-1	1	novel transcript	lncRNA	#N/A	#N/A	0	#N/A	#N/A	0	#N/A	#N/A	0	#N/A	0	0	0	0	0	0
FGGY	ENSG00000172456	59296638	59810647	1	1	FGGY carbohydrate kinase domain containing [Source:HGNC Symbol;Acc:HGNC:25610]	protein_coding	-1.15371	0.54858	0.678229	-1.2997	0.159691	2.87468	-1.21978	0.220989	1.5689	1	5.08953	4.4113	12.4671	9.59243	8.70011	7.13121
MIR4711	ENSG00000266150	59733227	59733296	-1	1	microRNA 4711 [Source:HGNC Symbol;Acc:HGNC:41847]	miRNA	#N/A	#N/A	0	#N/A	#N/A	0	#N/A	#N/A	0	#N/A	0	0	0	0	0	0
ENSG00000226883	ENSG00000226883	59754747	59789182	-1	1	novel transcript	lncRNA	#N/A	#N/A	0	#N/A	#N/A	0	#N/A	#N/A	0	#N/A	0	0	0	0	0	0
HOOK1	ENSG00000134709	59814786	59876322	1	1	hook microtubule tethering protein 1 [Source:HGNC Symbol;Acc:HGNC:19884]	protein_coding	-1068.41	0.0332801	7.28871	-12.961	9.53583e-05	3.14546	-7.67392	3.27183e-36	20.0667	1	7.28871	0	3.40012	0.254666	23.0667	3.00003
CYP2J2	ENSG00000134716	59893308	59926773	-1	1	cytochrome P450 family 2 subfamily J member 2 [Source:HGNC Symbol;Acc:HGNC:2634]	protein_coding	-4.46069	0.121806	0.395077	-10.1712	0.556172	0.0755583	#N/A	#N/A	0	#N/A	0.50267	0.107593	0.0755583	0	0	0
RN7SL475P	ENSG00000265535	59974757	59975054	-1	1	RNA, 7SL, cytoplasmic 475, pseudogene [Source:HGNC Symbol;Acc:HGNC:46491]	misc_RNA	#N/A	#N/A	0	#N/A	#N/A	0	#N/A	#N/A	0	#N/A	0	0	0	0	0	0
C1orf87	ENSG00000162598	59987269	60073770	-1	1	chromosome 1 open reading frame 87 [Source:HGNC Symbol;Acc:HGNC:28547]	protein_coding	#N/A	#N/A	0	#N/A	#N/A	0	#N/A	#N/A	0	#N/A	0	0	0	0	0	0
PGBD4P8	ENSG00000229332	60097415	60097976	1	1	piggyBac transposable element derived 4 pseudogene 8 [Source:HGNC Symbol;Acc:HGNC:44075]	processed_pseudogene	#N/A	#N/A	0	#N/A	#N/A	0	#N/A	#N/A	0	#N/A	0	0	0	0	0	0
LINC02778	ENSG00000238242	60114875	60149784	1	1	long intergenic non-protein coding RNA 2778 [Source:HGNC Symbol;Acc:HGNC:54298]	lncRNA	#N/A	#N/A	0	-10.1712	0.556172	0.0755583	#N/A	#N/A	0	#N/A	0	0	0.0755583	0	0	0
LINC01748	ENSG00000226476	60515716	60640507	-1	1	long intergenic non-protein coding RNA 1748 [Source:HGNC Symbol;Acc:HGNC:52535]	lncRNA	#N/A	#N/A	0	2.0532	0.606797	0.0942193	-1.14139	#N/A	0.00805683	#N/A	0	0	0.0755583	0.169778	0.0572376	0.0491807
ENSG00000231252	ENSG00000231252	60659631	60868009	-1	1	novel transcript	lncRNA	14.7987	0.519263	0.107593	#N/A	#N/A	0	-9.53721	#N/A	0.0572376	#N/A	0	0.107593	0	0	0.0572376	0
NFIA	ENSG00000162599	60865259	61462788	1	1	nuclear factor I A [Source:HGNC Symbol;Acc:HGNC:7784]	protein_coding	1.10156	0.51083	2.8286	-1.0493	0.715783	1.37886	-1.11757	0.285122	6.69688	0	27.8353	30.6639	29.3922	28.0133	63.6482	56.9513
NFIA-AS2	ENSG00000237928	60912675	61056885	-1	1	NFIA antisense RNA 2 [Source:HGNC Symbol;Acc:HGNC:40401]	lncRNA	7.84098	0.564971	0.0537964	-10.1712	0.556172	0.0755583	#N/A	#N/A	0	#N/A	0	0.0537964	0.0755583	0	0	0
NFIA-AS1	ENSG00000237853	61248945	61253510	-1	1	NFIA antisense RNA 1 [Source:HGNC Symbol;Acc:HGNC:40402]	lncRNA	#N/A	#N/A	0	#N/A	#N/A	0	-18.098	#N/A	0.114475	#N/A	0	0	0	0	0.114475	0
ENSG00000284808	ENSG00000284808	61481087	61533271	1	1	novel transcript	lncRNA	#N/A	#N/A	0	#N/A	#N/A	0	#N/A	#N/A	0	#N/A	0	0	0	0	0	0
ENSG00000287224	ENSG00000287224	61588049	61589904	-1	1	novel transcript	lncRNA	-10.3328	0.54858	0.0628337	#N/A	#N/A	0	#N/A	#N/A	0	#N/A	0.0628337	0	0	0	0	0
ENSG00000223920	ENSG00000223920	61654194	61654908	1	1	sepiapterin reductase (7,8-dihydrobiopterin:NADP+ oxidoreductase) (SPR) pseudogene	processed_pseudogene	#N/A	#N/A	0	#N/A	#N/A	0	#N/A	#N/A	0	#N/A	0	0	0	0	0	0
TM2D1	ENSG00000162604	61681046	61725423	-1	1	TM2 domain containing 1 [Source:HGNC Symbol;Acc:HGNC:24142]	protein_coding	1.40188	0.0521205	2.65544	-1.21274	0.447151	1.24515	1.11629	0.420537	1.6913	0	6.59754	9.25298	7.10248	5.85733	14.5383	16.2296
PATJ-DT	ENSG00000271200	61741998	61742424	-1	1	PATJ divergent transcript [Source:HGNC Symbol;Acc:HGNC:55256]	lncRNA	#N/A	#N/A	0	#N/A	#N/A	0	#N/A	#N/A	0	#N/A	0	0	0	0	0	0
PATJ	ENSG00000132849	61742477	62178675	1	1	PATJ crumbs cell polarity complex component [Source:HGNC Symbol;Acc:HGNC:28881]	protein_coding	-15.989	4.59421e-82	61.3842	-11.6206	4.3022e-70	78.5244	-1.27078	0.012041	21.4427	1	65.4727	4.08852	85.9097	7.38532	100.624	79.181
RNU6-414P	ENSG00000200575	61816419	61816522	1	1	RNA, U6 small nuclear 414, pseudogene [Source:HGNC Symbol;Acc:HGNC:47377]	snRNA	#N/A	#N/A	0	#N/A	#N/A	0	#N/A	#N/A	0	#N/A	0	0	0	0	0	0
RNU6-1177P	ENSG00000212360	61852499	61852602	1	1	RNA, U6 small nuclear 1177, pseudogene [Source:HGNC Symbol;Acc:HGNC:48140]	snRNA	#N/A	#N/A	0	#N/A	#N/A	0	#N/A	#N/A	0	#N/A	0	0	0	0	0	0
LAMTOR5P1	ENSG00000236646	62038842	62039111	1	1	late endosomal/lysosomal adaptor, MAPK and MTOR activator 5 pseudogene 1 [Source:HGNC Symbol;Acc:HGNC:31854]	processed_pseudogene	#N/A	#N/A	0	#N/A	#N/A	0	#N/A	#N/A	0	#N/A	0	0	0	0	0	0
RN7SL180P	ENSG00000242860	62072448	62072741	1	1	RNA, 7SL, cytoplasmic 180, pseudogene [Source:HGNC Symbol;Acc:HGNC:46196]	misc_RNA	#N/A	#N/A	0	#N/A	#N/A	0	#N/A	#N/A	0	#N/A	0	0	0	0	0	0
MIR3116-1	ENSG00000263908	62078786	62078859	1	1	microRNA 3116-1 [Source:HGNC Symbol;Acc:HGNC:38200]	miRNA	#N/A	#N/A	0	#N/A	#N/A	0	#N/A	#N/A	0	#N/A	0	0	0	0	0	0
MIR3116-2	ENSG00000283690	62078789	62078856	-1	1	microRNA 3116-2 [Source:HGNC Symbol;Acc:HGNC:38318]	miRNA	#N/A	#N/A	0	#N/A	#N/A	0	#N/A	#N/A	0	#N/A	0	0	0	0	0	0
PIGPP2	ENSG00000234204	62189131	62189953	1	1	phosphatidylinositol glycan anchor biosynthesis class P pseudogene 2 [Source:HGNC Symbol;Acc:HGNC:45154]	processed_pseudogene	#N/A	#N/A	0	#N/A	#N/A	0	#N/A	#N/A	0	#N/A	0	0	0	0	0	0
RPS15AP7	ENSG00000234088	62190522	62190926	1	1	ribosomal protein S15a pseudogene 7 [Source:HGNC Symbol;Acc:HGNC:35648]	processed_pseudogene	#N/A	#N/A	0	#N/A	#N/A	0	#N/A	#N/A	0	#N/A	0	0	0	0	0	0
L1TD1	ENSG00000240563	62194849	62212328	1	1	LINE1 type transposase domain containing 1 [Source:HGNC Symbol;Acc:HGNC:25595]	protein_coding	-10.3328	0.54858	0.0628337	-10.1712	0.556172	0.0755583	-9.53721	#N/A	0.0572376	1	0.0628337	0	0.0755583	0	0.0572376	0
ENSG00000237227	ENSG00000237227	62208136	62208442	-1	1	ribosomal protein L36 (RPL36) pseudogene	processed_pseudogene	#N/A	#N/A	0	#N/A	#N/A	0	#N/A	#N/A	0	#N/A	0	0	0	0	0	0
Y_RNA_24	ENSG00000200174	62211557	62211666	1	1	Y RNA [Source:RFAM;Acc:RF00019]	misc_RNA	#N/A	#N/A	0	#N/A	#N/A	0	#N/A	#N/A	0	#N/A	0	0	0	0	0	0
KANK4	ENSG00000132854	62236165	62319434	-1	1	KN motif and ankyrin repeat domains 4 [Source:HGNC Symbol;Acc:HGNC:27263]	protein_coding	2.69297	4.58309e-09	7.14118	-311.038	0.155321	2.64454	7.25753	1.0086e-85	109.281	0	4.20986	11.351	2.64454	0	17.4575	126.739
RNU6-371P	ENSG00000201153	62298149	62298256	-1	1	RNA, U6 small nuclear 371, pseudogene [Source:HGNC Symbol;Acc:HGNC:47334]	snRNA	#N/A	#N/A	0	#N/A	#N/A	0	#N/A	#N/A	0	#N/A	0	0	0	0	0	0
USP1	ENSG00000162607	62436297	62451804	1	1	ubiquitin specific peptidase 1 [Source:HGNC Symbol;Acc:HGNC:12607]	protein_coding	2.16992	1.81856e-14	31.6196	1.88855	1.03969e-08	22.7724	-1.96918	4.65483e-13	41.1892	0	27.0185	58.6381	25.6143	48.3866	83.6813	42.4922
DOCK7	ENSG00000116641	62454298	62688386	-1	1	dedicator of cytokinesis 7 [Source:HGNC Symbol;Acc:HGNC:19190]	protein_coding	1.71568	8.58957e-06	10.1693	-1.17378	0.449747	1.66575	1.5598	2.60396e-05	14.0698	0	14.2004	24.3698	11.2582	9.59243	25.1273	39.1971
ENSG00000270549	ENSG00000270549	62530636	62530873	1	1	ubiquitin A-52 residue ribosomal protein fusion product 1 (UBA52) pseudogene	processed_pseudogene	#N/A	#N/A	0	#N/A	#N/A	0	#N/A	#N/A	0	#N/A	0	0	0	0	0	0
ANGPTL3	ENSG00000132855	62597520	62606313	1	1	angiopoietin like 3 [Source:HGNC Symbol;Acc:HGNC:491]	protein_coding	#N/A	#N/A	0	#N/A	#N/A	0	#N/A	#N/A	0	#N/A	0	0	0	0	0	0
ENSG00000278967	ENSG00000278967	62607766	62609584	1	1	novel transcript	TEC	#N/A	#N/A	0	#N/A	#N/A	0	#N/A	#N/A	0	#N/A	0	0	0	0	0	0
ENSG00000213703	ENSG00000213703	62641122	62641667	-1	1	ribosomal protein L13a (RPL13A) pseudogene	processed_pseudogene	#N/A	#N/A	0	#N/A	#N/A	0	#N/A	#N/A	0	#N/A	0	0	0	0	0	0
ENSG00000235545	ENSG00000235545	62688482	62710694	1	1	novel transcript	lncRNA	-10.3328	0.54858	0.0628337	#N/A	#N/A	0	-26.6589	#N/A	0.171713	#N/A	0.0628337	0	0	0	0.171713	0
ATG4C	ENSG00000125703	62784132	62865516	1	1	autophagy related 4C cysteine peptidase [Source:HGNC Symbol;Acc:HGNC:16040]	protein_coding	5.91126	1.12043e-10	5.59354	-1.45837	0.243517	1.40194	-1.31215	0.159858	1.3225	0	1.13101	6.72455	4.45794	3.056	5.55204	4.22954
ENSG00000234318	ENSG00000234318	62896009	62901639	1	1	novel transcript	lncRNA	-10.3328	0.54858	0.0628337	-10.1712	0.556172	0.0755583	#N/A	#N/A	0	#N/A	0.0628337	0	0.0755583	0	0	0
ENSG00000237163	ENSG00000237163	62905180	62905482	1	1	novel pseudogene	processed_pseudogene	#N/A	#N/A	0	#N/A	#N/A	0	#N/A	#N/A	0	#N/A	0	0	0	0	0	0
LINC01739	ENSG00000229537	62975751	63022504	-1	1	long intergenic non-protein coding RNA 1739 [Source:HGNC Symbol;Acc:HGNC:52527]	lncRNA	#N/A	#N/A	0	8.27561	0.556172	0.0848888	#N/A	#N/A	0	#N/A	0	0	0	0.0848888	0	0
ENSG00000286455	ENSG00000286455	63011197	63018614	1	1	novel transcript	lncRNA	#N/A	#N/A	0	-10.1712	0.556172	0.0755583	#N/A	#N/A	0	#N/A	0	0	0.0755583	0	0	0
ENSG00000227485	ENSG00000227485	63024207	63025658	1	1	novel transcript	lncRNA	#N/A	#N/A	0	#N/A	#N/A	0	#N/A	#N/A	0	#N/A	0	0	0	0	0	0
ENSG00000229225	ENSG00000229225	63078081	63079031	-1	1	novel transcript	lncRNA	#N/A	#N/A	0	#N/A	#N/A	0	#N/A	#N/A	0	#N/A	0	0	0	0	0	0
ENSG00000203605	ENSG00000203605	63139250	63163153	1	1	novel transcript	lncRNA	#N/A	#N/A	0	#N/A	#N/A	0	#N/A	#N/A	0	#N/A	0	0	0	0	0	0
LINC00466	ENSG00000224209	63159083	63317274	-1	1	long intergenic non-protein coding RNA 466 [Source:HGNC Symbol;Acc:HGNC:27294]	lncRNA	7.84098	0.564971	0.0537964	23.3142	0.393795	0.254666	#N/A	#N/A	0	#N/A	0	0.0537964	0	0.254666	0	0
RNA5SP49	ENSG00000252259	63186336	63186450	-1	1	RNA, 5S ribosomal pseudogene 49 [Source:HGNC Symbol;Acc:HGNC:42825]	rRNA_pseudogene	#N/A	#N/A	0	#N/A	#N/A	0	#N/A	#N/A	0	#N/A	0	0	0	0	0	0
ENSG00000228734	ENSG00000228734	63249920	63251771	1	1	novel transcript	lncRNA	#N/A	#N/A	0	#N/A	#N/A	0	#N/A	#N/A	0	#N/A	0	0	0	0	0	0
RPSAP65	ENSG00000223683	63262113	63262707	1	1	ribosomal protein SA pseudogene 65 [Source:HGNC Symbol;Acc:HGNC:51914]	processed_pseudogene	#N/A	#N/A	0	#N/A	#N/A	0	#N/A	#N/A	0	#N/A	0	0	0	0	0	0
FOXD3-AS1	ENSG00000230798	63320884	63324441	-1	1	FOXD3 antisense RNA 1 [Source:HGNC Symbol;Acc:HGNC:40241]	lncRNA	-19.5335	0.462677	0.125667	1.07576	0.964157	0.00933053	#N/A	#N/A	0	#N/A	0.125667	0	0.0755583	0.0848888	0	0
FOXD3	ENSG00000187140	63322567	63325128	1	1	forkhead box D3 [Source:HGNC Symbol;Acc:HGNC:3804]	protein_coding	-10.3328	0.54858	0.0628337	13.7825	0.0220001	1.11288	-1.14139	#N/A	0.00805683	0	0.0628337	0	0.0755583	1.18844	0.0572376	0.0491807
MIR6068	ENSG00000275836	63326925	63326984	-1	1	microRNA 6068 [Source:HGNC Symbol;Acc:HGNC:50261]	miRNA	#N/A	#N/A	0	#N/A	#N/A	0	#N/A	#N/A	0	#N/A	0	0	0	0	0	0
Y_RNA_25	ENSG00000252784	63338263	63338372	1	1	Y RNA [Source:RFAM;Acc:RF00019]	misc_RNA	#N/A	#N/A	0	#N/A	#N/A	0	#N/A	#N/A	0	#N/A	0	0	0	0	0	0
ENSG00000236674	ENSG00000236674	63359823	63361179	-1	1	DnaJ (Hsp40) homolog, subfamily C, member 7 (DNAJC7) pseudogene	processed_pseudogene	#N/A	#N/A	0	#N/A	#N/A	0	#N/A	#N/A	0	#N/A	0	0	0	0	0	0
ALG6	ENSG00000088035	63367575	63438553	1	1	ALG6 alpha-1,3-glucosyltransferase [Source:HGNC Symbol;Acc:HGNC:23157]	protein_coding	-1.03658	0.846997	0.296466	1.44614	0.0254876	4.4574	-1.72954	1.21085e-05	7.97027	0	8.41972	8.12325	9.97369	14.4311	18.8884	10.9181
ITGB3BP	ENSG00000142856	63440770	63593721	-1	1	integrin subunit beta 3 binding protein [Source:HGNC Symbol;Acc:HGNC:6157]	protein_coding	2.33486	5.31832e-11	12.6762	1.23099	0.229912	3.09461	-1.34157	0.0165766	5.27725	0	9.48789	22.1641	13.3738	16.4684	20.72	15.4428
ENSG00000286429	ENSG00000286429	63487957	63508204	1	1	novel transcript, antisense to ITGB3BP	lncRNA	#N/A	#N/A	0	#N/A	#N/A	0	#N/A	#N/A	0	#N/A	0	0	0	0	0	0
EFCAB7	ENSG00000203965	63523372	63572693	1	1	EF-hand calcium binding domain 7 [Source:HGNC Symbol;Acc:HGNC:29379]	protein_coding	12.8819	2.27995e-08	4.57226	-1.07876	0.864621	0.124953	1.48159	0.0725262	1.40879	0	0.377002	4.94927	1.73784	1.61289	2.91912	4.32791
RN7SL488P	ENSG00000264271	63529613	63529898	-1	1	RNA, 7SL, cytoplasmic 488, pseudogene [Source:HGNC Symbol;Acc:HGNC:46504]	misc_RNA	#N/A	#N/A	0	#N/A	#N/A	0	#N/A	#N/A	0	#N/A	0	0	0	0	0	0
RNU7-123P	ENSG00000251720	63536711	63536770	-1	1	RNA, U7 small nuclear 123 pseudogene [Source:HGNC Symbol;Acc:HGNC:45657]	snRNA	#N/A	#N/A	0	#N/A	#N/A	0	#N/A	#N/A	0	#N/A	0	0	0	0	0	0
DLEU2L	ENSG00000116652	63547082	63550636	1	1	deleted in lymphocytic leukemia 2 like [Source:HGNC Symbol;Acc:HGNC:13225]	lncRNA	#N/A	#N/A	0	#N/A	#N/A	0	#N/A	#N/A	0	#N/A	0	0	0	0	0	0
ENSG00000276884	ENSG00000276884	63548977	63549112	-1	1	0	misc_RNA	#N/A	#N/A	0	#N/A	#N/A	0	#N/A	#N/A	0	#N/A	0	0	0	0	0	0
ENSG00000278287	ENSG00000278287	63549133	63549216	-1	1	0	misc_RNA	#N/A	#N/A	0	#N/A	#N/A	0	#N/A	#N/A	0	#N/A	0	0	0	0	0	0
ENSG00000277565	ENSG00000277565	63549227	63549284	-1	1	0	misc_RNA	#N/A	#N/A	0	#N/A	#N/A	0	#N/A	#N/A	0	#N/A	0	0	0	0	0	0
ENSG00000275823	ENSG00000275823	63549294	63549366	-1	1	0	misc_RNA	#N/A	#N/A	0	#N/A	#N/A	0	#N/A	#N/A	0	#N/A	0	0	0	0	0	0
ENSG00000277689	ENSG00000277689	63549374	63549463	-1	1	0	misc_RNA	#N/A	#N/A	0	#N/A	#N/A	0	#N/A	#N/A	0	#N/A	0	0	0	0	0	0
ENSG00000274199	ENSG00000274199	63549489	63549608	-1	1	0	misc_RNA	#N/A	#N/A	0	#N/A	#N/A	0	#N/A	#N/A	0	#N/A	0	0	0	0	0	0
PGM1	ENSG00000079739	63593411	63660245	1	1	phosphoglucomutase 1 [Source:HGNC Symbol;Acc:HGNC:8905]	protein_coding	-2.08183	5.18931e-16	65.8291	-1.17678	0.171539	11.5539	-1.6234	3.77839e-08	71.1948	1	126.673	60.8437	76.9183	65.3644	185.393	114.198
RN7SL130P	ENSG00000244256	63655743	63656047	1	1	RNA, 7SL, cytoplasmic 130, pseudogene [Source:HGNC Symbol;Acc:HGNC:46146]	misc_RNA	#N/A	#N/A	0	#N/A	#N/A	0	#N/A	#N/A	0	#N/A	0	0	0	0	0	0
ROR1	ENSG00000185483	63774017	64181498	1	1	receptor tyrosine kinase like orphan receptor 1 [Source:HGNC Symbol;Acc:HGNC:10256]	protein_coding	24.2919	3.40929e-82	73.3568	27.1564	3.16627e-61	63.5407	-2.68663	2.33433e-24	45.1361	0	3.14169	76.4985	2.41786	65.9586	71.8904	26.7543
ENSG00000177452	ENSG00000177452	63788721	63789304	-1	1	ribosomal protein L19 (RPL19) pseudogene	processed_pseudogene	#N/A	#N/A	0	#N/A	#N/A	0	#N/A	#N/A	0	#N/A	0	0	0	0	0	0
CFL1P3	ENSG00000228056	63843196	63843685	-1	1	cofilin 1 pseudogene 3 [Source:HGNC Symbol;Acc:HGNC:1879]	processed_pseudogene	#N/A	#N/A	0	#N/A	#N/A	0	#N/A	#N/A	0	#N/A	0	0	0	0	0	0
RNU6-809P	ENSG00000207190	64028894	64029000	-1	1	RNA, U6 small nuclear 809, pseudogene [Source:HGNC Symbol;Acc:HGNC:47772]	snRNA	#N/A	#N/A	0	#N/A	#N/A	0	#N/A	#N/A	0	#N/A	0	0	0	0	0	0
Y_RNA_26	ENSG00000200508	64066640	64066741	-1	1	Y RNA [Source:RFAM;Acc:RF00019]	misc_RNA	#N/A	#N/A	0	#N/A	#N/A	0	#N/A	#N/A	0	#N/A	0	0	0	0	0	0
ROR1-AS1	ENSG00000223949	64094379	64171342	-1	1	ROR1 antisense RNA 1 [Source:HGNC Symbol;Acc:HGNC:40508]	lncRNA	#N/A	#N/A	0	#N/A	#N/A	0	#N/A	#N/A	0	#N/A	0	0	0	0	0	0
ENSG00000284928	ENSG00000284928	64186791	64192685	1	1	novel transcript	lncRNA	21.7564	0.458378	0.161389	#N/A	#N/A	0	-2.00183	0.347678	0.20394	#N/A	0	0.161389	0	0	0.400663	0.196723
UBE2U	ENSG00000177414	64203623	64267368	1	1	ubiquitin conjugating enzyme E2 U [Source:HGNC Symbol;Acc:HGNC:28559]	protein_coding	7.84098	0.564971	0.0537964	#N/A	#N/A	0	#N/A	#N/A	0	#N/A	0	0.0537964	0	0	0	0
RNU7-62P	ENSG00000238653	64384398	64384459	-1	1	RNA, U7 small nuclear 62 pseudogene [Source:HGNC Symbol;Acc:HGNC:34158]	snRNA	#N/A	#N/A	0	#N/A	#N/A	0	#N/A	#N/A	0	#N/A	0	0	0	0	0	0
CACHD1	ENSG00000158966	64470129	64693058	1	1	cache domain containing 1 [Source:HGNC Symbol;Acc:HGNC:29314]	protein_coding	1.93287	8.22512e-06	6.57311	-1.23247	0.180005	4.10391	-1.69347	0.228381	0.448164	0	7.03738	13.6105	21.7608	17.6569	1.08751	0.63935
MIR4794	ENSG00000264470	64579847	64579923	1	1	microRNA 4794 [Source:HGNC Symbol;Acc:HGNC:41829]	miRNA	#N/A	#N/A	0	#N/A	#N/A	0	#N/A	#N/A	0	#N/A	0	0	0	0	0	0
RAVER2	ENSG00000162437	64745095	64833232	1	1	ribonucleoprotein, PTB binding 2 [Source:HGNC Symbol;Acc:HGNC:25577]	protein_coding	-4.64551	8.24012e-20	11.987	-1.81616	1.7529e-05	10.1888	-3.37925	9.36052e-19	13.7066	1	15.2686	3.28158	22.6675	12.4787	19.4608	5.75415
JAK1	ENSG00000162434	64833229	65067754	-1	1	Janus kinase 1 [Source:HGNC Symbol;Acc:HGNC:6190]	protein_coding	2.77362	2.77038e-30	109.674	1.03146	0.773589	4.41437	1.892	3.13657e-13	91.2427	1	61.8284	171.503	140.236	144.65	102.284	193.526
ENSG00000234784	ENSG00000234784	64918443	64918683	1	1	NADH dehydrogenase (ubiquinone) 1 alpha subcomplex, 4, 9kDa (NDUFA4) pseudogene	processed_pseudogene	#N/A	#N/A	0	#N/A	#N/A	0	#N/A	#N/A	0	#N/A	0	0	0	0	0	0
ENSG00000233877	ENSG00000233877	64941979	64942365	1	1	SIPL protein (SIPL) pseudogene	processed_pseudogene	#N/A	#N/A	0	#N/A	#N/A	0	#N/A	#N/A	0	#N/A	0	0	0	0	0	0
LINC01359	ENSG00000226891	64972225	65002489	-1	1	long intergenic non-protein coding RNA 1359 [Source:HGNC Symbol;Acc:HGNC:50591]	lncRNA	6.19566	0.154251	0.367537	#N/A	#N/A	0	3.96122	#N/A	0.188666	#N/A	0.0628337	0.430371	0	0	0.0572376	0.245904
SLC2A3P2	ENSG00000185031	64984608	64986087	-1	1	solute carrier family 2 member 3 pseudogene 2 [Source:HGNC Symbol;Acc:HGNC:31074]	processed_pseudogene	#N/A	#N/A	0	#N/A	#N/A	0	#N/A	#N/A	0	#N/A	0	0	0	0	0	0
ENSG00000272506	ENSG00000272506	65003470	65004087	-1	1	novel transcript	lncRNA	#N/A	#N/A	0	#N/A	#N/A	0	#N/A	#N/A	0	#N/A	0	0	0	0	0	0
RNU6-1176P	ENSG00000212257	65022968	65023074	-1	1	RNA, U6 small nuclear 1176, pseudogene [Source:HGNC Symbol;Acc:HGNC:48139]	snRNA	#N/A	#N/A	0	#N/A	#N/A	0	#N/A	#N/A	0	#N/A	0	0	0	0	0	0
MIR3671	ENSG00000265996	65057755	65057842	-1	1	microRNA 3671 [Source:HGNC Symbol;Acc:HGNC:38925]	miRNA	#N/A	#N/A	0	#N/A	#N/A	0	#N/A	#N/A	0	#N/A	0	0	0	0	0	0
MIR101-1	ENSG00000199135	65058434	65058508	-1	1	microRNA 101-1 [Source:HGNC Symbol;Acc:HGNC:31488]	miRNA	#N/A	#N/A	0	#N/A	#N/A	0	#N/A	#N/A	0	#N/A	0	0	0	0	0	0
ENSG00000235804	ENSG00000235804	65077413	65078131	-1	1	ribosomal protein S24 (RPS24) pseudogene	processed_pseudogene	#N/A	#N/A	0	#N/A	#N/A	0	-9.53721	#N/A	0.0572376	#N/A	0	0	0	0	0.0572376	0
MRPS21P1	ENSG00000234496	65092392	65092614	-1	1	mitochondrial ribosomal protein S21 pseudogene 1 [Source:HGNC Symbol;Acc:HGNC:29748]	processed_pseudogene	#N/A	#N/A	0	#N/A	#N/A	0	#N/A	#N/A	0	#N/A	0	0	0	0	0	0
AK4	ENSG00000162433	65147549	65232145	1	1	adenylate kinase 4 [Source:HGNC Symbol;Acc:HGNC:363]	protein_coding	-3.66228	2.49689e-38	55.7304	1.47452	0.000227116	21.9147	-5.34132	1.67687e-74	136.035	0	76.6571	20.9268	46.1661	68.0808	167.363	31.3281
RPS29P7	ENSG00000231622	65154480	65154650	1	1	ribosomal protein S29 pseudogene 7 [Source:HGNC Symbol;Acc:HGNC:36594]	processed_pseudogene	#N/A	#N/A	0	#N/A	#N/A	0	#N/A	#N/A	0	#N/A	0	0	0	0	0	0
DNAJC6	ENSG00000116675	65248219	65415871	1	1	DnaJ heat shock protein family (Hsp40) member C6 [Source:HGNC Symbol;Acc:HGNC:15469]	protein_coding	1.93158	1.46822e-06	8.20293	2.09383	1.63487e-05	6.79221	-3.55139	2.23438e-08	4.15803	0	8.79672	16.9997	6.19578	12.988	5.781	1.62296
ENSG00000229294	ENSG00000229294	65279456	65306521	-1	1	novel transcript	lncRNA	#N/A	#N/A	0	#N/A	#N/A	0	#N/A	#N/A	0	#N/A	0	0	0	0	0	0
COX6CP13	ENSG00000234144	65298755	65298980	-1	1	cytochrome c oxidase subunit 6C pseudogene 13 [Source:HGNC Symbol;Acc:HGNC:49365]	processed_pseudogene	#N/A	#N/A	0	#N/A	#N/A	0	#N/A	#N/A	0	#N/A	0	0	0	0	0	0
RNU2-15P	ENSG00000222624	65415816	65416006	1	1	RNA, U2 small nuclear 15, pseudogene [Source:HGNC Symbol;Acc:HGNC:48508]	snRNA	#N/A	#N/A	0	#N/A	#N/A	0	#N/A	#N/A	0	#N/A	0	0	0	0	0	0
LEPROT	ENSG00000213625	65420587	65436007	1	1	leptin receptor overlapping transcript [Source:HGNC Symbol;Acc:HGNC:29477]	protein_coding	2.28128	1.24539e-17	44.934	1.30021	0.0221425	12.686	1.39956	0.000356449	27.2407	1	35.0612	79.9952	42.2371	54.923	68.17	95.4106
LEPR	ENSG00000116678	65420652	65641559	1	1	leptin receptor [Source:HGNC Symbol;Acc:HGNC:6554]	protein_coding	4.90237	8.72426e-11	5.91589	-5.01811	1.25915e-11	8.89996	2.93511	5.89216e-22	26.0413	0	1.50801	7.4239	11.1071	2.20711	13.4508	39.4921
ENSG00000237852	ENSG00000237852	65486406	65494188	1	1	novel transcript	lncRNA	21.7564	0.458378	0.161389	#N/A	#N/A	0	-18.098	#N/A	0.114475	#N/A	0	0.161389	0	0	0.114475	0
ENSG00000224570	ENSG00000224570	65576129	65578380	-1	1	UDP-N-acetyl-alpha-D-galactosamine:polypeptide N-acetylgalactosaminyltransferase 11 (GalNAc-T11) (GALNT11) pseudogene	processed_pseudogene	#N/A	#N/A	0	#N/A	#N/A	0	-18.098	#N/A	0.114475	#N/A	0	0	0	0	0.114475	0
ENSG00000285079	ENSG00000285079	65703962	65714847	1	1	novel transcript	lncRNA	#N/A	#N/A	0	#N/A	#N/A	0	#N/A	#N/A	0	#N/A	0	0	0	0	0	0
RN7SL854P	ENSG00000239319	65761058	65761352	-1	1	RNA, 7SL, cytoplasmic 854, pseudogene [Source:HGNC Symbol;Acc:HGNC:46870]	misc_RNA	#N/A	#N/A	0	#N/A	#N/A	0	#N/A	#N/A	0	#N/A	0	0	0	0	0	0
PDE4B	ENSG00000184588	65792514	66374579	1	1	phosphodiesterase 4B [Source:HGNC Symbol;Acc:HGNC:8781]	protein_coding	98.2914	0.220037	0.753149	38.3527	0.308335	0.424444	1.58801	1.31808e-05	14.2067	1	0	0.753149	0	0.424444	24.1543	38.361
PDE4B-AS1	ENSG00000227466	66042500	66050718	-1	1	PDE4B antisense RNA 1 [Source:HGNC Symbol;Acc:HGNC:40437]	lncRNA	#N/A	#N/A	0	#N/A	#N/A	0	#N/A	#N/A	0	#N/A	0	0	0	0	0	0
RNU4-88P	ENSG00000223152	66094461	66094546	-1	1	RNA, U4 small nuclear 88, pseudogene [Source:HGNC Symbol;Acc:HGNC:47024]	snRNA	#N/A	#N/A	0	#N/A	#N/A	0	#N/A	#N/A	0	#N/A	0	0	0	0	0	0
SGIP1	ENSG00000118473	66533267	66751139	1	1	SH3GL interacting endocytic adaptor 1 [Source:HGNC Symbol;Acc:HGNC:25412]	protein_coding	119.165	0.195438	0.914538	-1.04311	0.964157	0.0195751	2.08746	0.455598	0.131429	0	0	0.914538	0.528908	0.509333	0.114475	0.245904
MIR3117	ENSG00000264720	66628440	66628517	1	1	microRNA 3117 [Source:HGNC Symbol;Acc:HGNC:38385]	miRNA	#N/A	#N/A	0	#N/A	#N/A	0	#N/A	#N/A	0	#N/A	0	0	0	0	0	0
[truncated: 58,685 more rows]

## Sheet: Supplementary Table 2
	HMLE Upregulated											HMLE Downregulated
[truncated: 89 more rows]

[truncated: 5 more sheets: Supplementary Table 3, Supplementary Table 4, Supplementary Table 5, Supplementary Table 6, Supplementary Table 7]
